# Supplementary material for: The transcriptome landscape of Prochlorococcus MED4 and the factors for stabilizing the core genome
Source: BMC Microbiol. 2014 Jan 18;14:11. doi: 10.1186/1471-2180-14-11 (PMC3898218; doi:10.1186/1471-2180-14-11)
Supplement: Additional file 1 — Operons (harboring at least two genes) of Prochlorococcus MED4. [file 1471-2180-14-11-S1.xlsx]

## Sheet: Sheet1
Operon profiles of Prochlorococcus MED4
Operon_ID	start	end	strand	length	Num. of genes	sysName
1	174	5890	+	5717	4	PMM0001	PMM0002	PMM0003	PMM0004
2	10367	11734	+	1368	2	PMM0008	PMM0009
3	11793	14526	+	2734	2	PMM0010	PMM0011
4	17712	20388	+	2677	4	PMM0015	PMM0016	PMM0017	PMM0018
5	27243	25173	-	2071	2	PMM0024	PMM0025
6	27287	28353	+	1067	2	PMM0026	PMM0027
7	32091	31101	-	991	2	PMM0032	PMM0033
8	38074	40021	+	1948	2	HyPMM1	PMM0040
9	42397	40052	-	2346	2	PMM0041	PMM0042
10	54915	54068	-	848	2	HyPMM2	PMM0051
11	58637	57789	-	849	2	PMM0054	PMM0055
12	58826	59413	+	588	2	HyPMM4	PMM0056
13	59496	64148	+	4653	2	PMM0057	PMM0058
14	65535	64160	-	1376	2	PMM0059	RNA_37
15	67208	67875	+	668	3	PMM0061	asRNA_00641	PMM0062
16	72368	68803	-	3566	5	PMM0064	PMM0065	PMM0066	PMM0067	PMM0068
17	79121	76872	-	2250	2	PMM0072	PMM0073
18	79845	82808	+	2964	3	PMM0075	HyPMM5	PMM0076
19	86680	85259	-	1422	2	PMM0080	PMM0081
20	89838	91964	+	2127	2	PMM0084	PMM0085
21	92390	92994	+	605	2	PMM0087	PMM0088
22	96452	97346	+	895	3	PMM0091	PMM0092	PMM0093
23	98660	97375	-	1286	2	PMM0094	PMM0095
24	100965	98735	-	2231	2	PMM0096	PMM0097
25	102557	104991	+	2435	2	PMM0099	PMM0100
26	110754	108003	-	2752	3	PMM0104	PMM0105	PMM0106
27	113301	114483	+	1183	2	PMM0112	PMM0113
28	116403	114476	-	1928	2	PMM0114	PMM0115
29	116503	118533	+	2031	3	PMM0116	PMM0117	PMM0118
30	121735	120073	-	1663	2	PMM0122	PMM0123
31	121892	122846	+	955	2	PMM0124	PMM0125
32	130037	127095	-	2943	2	PMM0130	PMM0131
33	132148	136892	+	4745	5	PMM0134	PMM0135	PMM0136	PMM0137	PMM0138
34	137805	136897	-	909	2	PMM0139	PMM0140
35	141867	139518	-	2350	2	PMM0143	PMM0144
36	141958	142919	+	962	2	PMM0145	PMM0146
37	143954	150625	+	6672	5	PMM0148	PMM0149	PMM0150	PMM0151	PMM0152
38	157452	152557	-	4896	6	PMM0156	PMM0157	PMM0158	PMM0159	PMM0160	PMM0161
39	160714	161695	+	982	2	PMM0165	PMM0166
40	165925	167573	+	1649	2	PMM0172	PMM0173
41	173343	172160	-	1184	2	PMM0178	PMM0179
42	173420	174729	+	1310	2	PMM0180	PMM0181
43	179989	177069	-	2921	2	PMM0186	PMM0187
44	188657	186826	-	1832	2	PMM0193	PMM0194
45	194234	191925	-	2310	2	PMM0198	PMM0199
46	198349	194249	-	4101	7	PMM0200	PMM0201	PMM0202	PMM0203	PMM0204	PMM0205	PMM0206
47	208916	205971	-	2946	3	PMM0212	PMM0213	PMM0214
48	209144	214315	+	5172	5	PMM0215	PMM0216	PMM0217	PMM0218	PMM0219
49	216807	219096	+	2290	2	PMM0223	PMM0224
50	223707	219107	-	4601	4	PMM0225	PMM0226	PMM0227	PMM0228
51	225389	223922	-	1468	2	PMM0229	PMM0230
52	225590	226150	+	561	2	PMM0231	PMM0232
53	227666	226153	-	1514	2	PMM0233	PMM0234
54	229270	228281	-	990	2	HyPMM8	PMM0236
55	238500	236686	-	1815	3	PMM0243	PMM0244	PMM0245
56	239494	240903	+	1410	2	PMM0247	PMM0248
57	241753	240884	-	870	2	PMM0249	PMM0250
58	242197	244681	+	2485	3	PMM0252	PMM0253	PMM0254
59	249266	244685	-	4582	4	PMM0255	PMM0256	PMM0257	PMM0258
60	249507	250049	+	543	2	PMM0259	PMM0260
61	252632	256033	+	3402	3	PMM0263	PMM0264	PMM0265
62	260796	262088	+	1293	2	PMM0271	PMM0272
63	264517	262103	-	2415	3	PMM0273	PMM0274	RNA_35
64	264658	266070	+	1413	2	PMM0275	PMM0276
65	267567	269599	+	2033	2	PMM0278	PMM0279
66	272567	269602	-	2966	3	PMM0280	PMM0281	PMM0282
67	272674	274526	+	1853	2	PMM0283	PMM0284
68	276507	274511	-	1997	2	PMM0285	PMM0286
69	281008	279339	-	1670	2	PMM0289	PMM0290
70	284126	282495	-	1632	3	PMM0292	PMM0293	PMM0294
71	284199	286512	+	2314	6	PMM0295	PMM0296	PMM0297	PMM0298	PMM0299	PMM0300
72	293529	290882	-	2648	2	PMM0304	HyPMM9
73	295677	294221	-	1457	3	PMM0306	PMM0307	PMM0308
74	299024	296547	-	2478	2	PMM0310	PMM0311
75	300837	299159	-	1679	2	PMM0312	PMM0313
76	302587	300941	-	1647	2	PMM0314	PMM0315
77	304335	305092	+	758	2	PMM0319	HyPMM10
78	306371	305096	-	1276	3	RNA_33	PMM0320	PMM0321
79	309735	306489	-	3247	3	PMM0322	PMM0323	PMM0324
80	309806	310987	+	1182	2	PMM0325	PMM0326
81	313061	318126	+	5066	5	RNA_39	RNA_38	asRNA_38	RNA_3	RNA_4
82	320109	318175	-	1935	3	PMM0328	PMM0329	PMM0330
83	324456	324090	-	367	2	HyPMM12	HyPMM13
84	325698	326110	+	413	2	HyPMM14	HyPMM15
85	326727	327320	+	594	2	HyPMM16	PMM0338
86	329332	327659	-	1674	2	PMM0339	HyPMM18
87	331322	330635	-	688	2	HyPMM19	PMM0343
88	332317	333110	+	794	2	PMM0345	PMM0346
89	339039	339781	+	743	3	PMM0355	HyPMM26	HyPMM27
90	341600	343044	+	1445	2	PMM0357	PMM0358
91	344032	344904	+	873	2	PMM0360	PMM0361
92	346661	346921	+	261	2	Yfr10	Yfr2
93	350450	349383	-	1068	5	PMM0368	HyPMM32	HyPMM33	HyPMM34	HyPMM35
94	351174	350589	-	586	3	HyPMM37	HyPMM38	HyPMM39
95	352020	351526	-	495	2	HyPMM40	HyPMM41
96	352975	355473	+	2499	2	PMM0370	PMM0371
97	355490	356820	+	1331	2	PMM0372	PMM0373
98	358167	357535	-	633	2	PMM0376	PMM0377
99	358754	358218	-	537	2	PMM0378	Yfr11
100	359055	358796	-	260	2	HyPMM42	HyPMM43
101	360486	359300	-	1187	4	HyPMM44	HyPMM45	PMM0379	PMM0380
102	361597	360886	-	712	2	PMM0381	PMM0382
103	367616	363007	-	4610	3	PMM0384	PMM0385	PMM0386
104	368511	368348	-	164	2	RNA_32	RNA_31
105	370993	373283	+	2291	2	PMM0391	PMM0392
106	374367	375756	+	1390	2	PMM0395	PMM0396
107	379037	377005	-	2033	3	PMM0398	PMM0399	PMM0400
108	382974	383312	+	339	2	HyPMM52	Yfr12
109	383670	386168	+	2499	2	PMM0405	PMM0406
110	390561	387242	-	3320	3	PMM0408	PMM0409	PMM0410
111	390657	391200	+	544	2	PMM0411	PMM0412
112	395523	393515	-	2009	2	PMM0415	PMM0416
113	402171	402802	+	632	2	PMM0423	PMM0424
114	409210	406258	-	2953	3	PMM0427	PMM0428	PMM0429
115	414315	412094	-	2222	2	PMM0434	PMM0435
116	414484	417683	+	3200	2	PMM0436	PMM0437
117	417706	420509	+	2804	3	PMM0438	PMM0439	PMM0440
118	425917	422877	-	3041	3	PMM0444	PMM0445	PMM0446
119	426170	429153	+	2984	3	PMM0447	PMM0448	PMM0449
120	429207	430551	+	1345	2	PMM0450	PMM0451
121	438919	437615	-	1305	2	PMM0458	PMM0459
122	444553	441721	-	2833	3	PMM0464	PMM0465	PMM0466
123	445919	445200	-	720	2	PMM0468	PMM0469
124	445994	447252	+	1259	2	PMM0470	PMM0471
125	451453	448610	-	2844	6	PMM0473	RNA_30	PMM0474	RNA_29	PMM0475	PMM0476
126	453269	456633	+	3365	5	PMM0479	PMM0480	PMM0481	HyPMM58	PMM0482
127	459085	461316	+	2232	3	PMM0485	PMM0486	PMM0487
128	465856	468011	+	2156	2	PMM0493	PMM0494
129	470253	468018	-	2236	2	PMM0495	PMM0496
130	475364	472859	-	2506	3	PMM0498	PMM0499	PMM0500
131	476059	477191	+	1133	2	PMM0503	PMM0504
132	480035	477171	-	2865	3	PMM0505	PMM0506	PMM0507
133	486891	484307	-	2585	2	PMM0514	PMM0515
134	488884	491727	+	2844	2	PMM0518	PMM0519
135	494164	491753	-	2412	3	PMM0520	PMM0521	PMM0522
136	496189	494294	-	1896	2	PMM0523	PMM0524
137	502658	500539	-	2120	2	PMM0529	PMM0530
138	510866	512469	+	1604	3	PMM0540	PMM0541	PMM0542
139	516918	512474	-	4445	4	PMM0543	PMM0544	PMM0545	PMM0546
140	518725	525382	+	6658	7	PMM0549	PMM0550	PMM0551	PMM0552	PMM0553	PMM0554	PMM0555
141	527198	525728	-	1471	3	PMM0557	PMM0558	PMM0559
142	527242	530220	+	2979	3	PMM0560	PMM0561	PMM0562
143	531519	530222	-	1298	2	PMM0563	PMM0564
144	542434	540814	-	1621	3	PMM0575	PMM0576	PMM0577
145	546827	543828	-	3000	2	PMM0580	PMM0581
146	548918	546886	-	2033	2	PMM0582	PMM0583
147	553213	549042	-	4172	3	PMM0584	PMM0585	PMM0586
148	558202	560483	+	2282	3	PMM0590	PMM0591	PMM0592
149	564052	560476	-	3577	2	PMM0593	PMM0594
150	569580	564197	-	5384	5	PMM0595	PMM0596	PMM0597	PMM0598	PMM0599
151	575813	574845	-	969	2	PMM0605	PMM0606
152	575865	581398	+	5534	4	PMM0607	PMM0608	PMM0609	PMM0610
153	585009	582791	-	2219	2	PMM0612	PMM0613
154	585243	587812	+	2570	3	PMM0614	PMM0615	PMM0616
155	587809	589602	+	1794	2	PMM0617	PMM0618
156	602798	600795	-	2004	2	PMM0632	PMM0633
157	608444	606272	-	2173	2	PMM0638	PMM0639
158	610226	613191	+	2966	3	PMM0641	PMM0642	PMM0643
159	620976	620091	-	886	2	PMM0650	PMM0651
160	622279	621167	-	1113	4	PMM0652	Yfr13	HyPMM60	PMM0653
161	627811	628378	+	568	2	Yfr14	HyPMM67
162	631134	628383	-	2752	2	PMM0660	PMM0661
163	631192	634280	+	3089	3	PMM0662	PMM0663	PMM0664
164	635821	634282	-	1540	2	PMM0665	PMM0666
165	635907	637881	+	1975	3	PMM0667	PMM0668	PMM0669
166	642922	640101	-	2822	3	PMM0672	PMM0673	PMM0674
167	643694	646302	+	2609	2	PMM0676	PMM0677
168	651412	653243	+	1832	3	PMM0683	Yfr7	PMM0684
169	653119	653401	+	283	2	asRNA_07401	HyPMM68
170	653377	653791	+	415	2	PMM0685	HyPMM69
171	655672	655057	-	616	2	HyPMM72	PMM0687
172	656062	655649	-	414	2	asRNA_07481	HyPMM73
173	656592	655989	-	604	2	HyPMM74	PMM0688
174	657258	656770	-	489	2	HyPMM75	HyPMM76
175	657730	658111	+	382	2	HyPMM77	HyPMM78
176	659028	658635	-	394	2	PMM0689	PMM0690
177	660585	660182	-	404	2	PMM0692	HyPMM81
178	661104	660634	-	471	2	HyPMM82	PMM0693
179	663662	663181	-	482	2	PMM0696	PMM0697
180	664191	663762	-	430	2	HyPMM84	PMM0698
181	665181	665674	+	494	2	PMM0699	PMM0700
182	666574	667189	+	616	2	PMM0702	HyPMM87
183	667306	667876	+	571	2	PMM0703	HyPMM88
184	669400	671273	+	1874	2	PMM0705	PMM0706
185	680425	678132	-	2294	2	PMM0712	PMM0713
186	683454	684012	+	559	2	PMM0719	HyPMM90
187	686833	688537	+	1705	2	PMM0724	PMM0725
188	692919	689797	-	3123	2	PMM0727	PMM0728
189	701269	700040	-	1230	4	HyPMM97	PMM0736	HyPMM98	PMM0737
190	702343	702586	+	244	2	PMM0740	HyPMM100
191	708593	706117	-	2477	2	PMM0745	PMM0746
192	708634	715962	+	7329	9	PMM0747	PMM0748	PMM0749	PMM0750	PMM0751	PMM0752	PMM0753	PMM0754	PMM0755
193	725513	728423	+	2911	3	PMM0762	PMM0763	PMM0764
194	730434	732754	+	2321	2	PMM0767	PMM0768
195	736461	737385	+	925	2	PMM0772	PMM0773
196	740043	737403	-	2641	3	PMM0774	PMM0775	PMM0776
197	740106	741683	+	1578	2	PMM0777	PMM0778
198	742007	742924	+	918	2	PMM0779	PMM0780
199	747649	745688	-	1962	2	PMM0784	PMM0785
200	753545	752038	-	1508	2	PMM0791	PMM0792
201	756909	754730	-	2180	2	PMM0794	PMM0795
202	761605	760044	-	1562	3	PMM0800	PMM0801	PMM0802
203	764442	763548	-	895	2	PMM0805	PMM0806
204	767001	764766	-	2236	2	PMM0807	PMM0808
205	773800	772787	-	1014	5	HyPMM109	PMM0815	PMM0816	PMM0817	PMM0818
206	775021	774177	-	845	4	HyPMM110	HyPMM111	PMM0819	PMM0820
207	777483	776396	-	1088	2	RNA_27	PMM0821
208	778961	777485	-	1477	3	PMM0822	PMM0823	PMM0824
209	784387	786166	+	1780	3	PMM0828	PMM0829	PMM0830
210	784444	782376	-	2069	2	PMM0826	PMM0827
211	790292	791785	+	1494	2	PMM0832	PMM0833
212	803074	799312	-	3763	3	PMM0841	PMM0842	PMM0843
213	804919	803112	-	1808	2	PMM0844	PMM0845
214	808434	807807	-	628	2	PMM0848	PMM0849
215	808860	809708	+	849	2	HyPMM113	PMM0851
216	814460	814009	-	452	2	PMM0857	HyPMM116
217	816334	816587	+	254	2	HyPMM121	HyPMM122
218	817042	817568	+	527	2	HyPMM123	HyPMM124
219	819133	819632	+	500	2	PMM0861	HyPMM127
220	821686	820328	-	1359	3	PMM0862	PMM0863	PMM0864
221	824575	822421	-	2155	2	PMM0866	PMM0867
222	826283	824635	-	1649	3	PMM0868	PMM0869	PMM0870
223	837108	832609	-	4500	2	PMM0877	PMM0878
224	842158	840919	-	1240	2	PMM0880	PMM0881
225	844682	842214	-	2469	2	PMM0882	PMM0883
226	849130	847097	-	2034	2	PMM0887	PMM0888
227	857960	857094	-	867	2	PMM0894	PMM0895
228	860917	857995	-	2923	2	PMM0896	PMM0897
229	861281	863682	+	2402	3	PMM0898	PMM0899	PMM0900
230	871171	871963	+	793	2	PMM0909	PMM0910
231	882897	884227	+	1331	2	PMM0921	PMM0922
232	885443	884216	-	1228	2	PMM0923	PMM0924
233	891578	889131	-	2448	2	PMM0929	PMM0930
234	893874	891762	-	2113	3	PMM0931	PMM0932	PMM0933
235	894799	896474	+	1676	2	PMM0936	PMM0937
236	901061	901786	+	726	2	PMM0943	PMM0944
237	907093	901788	-	5306	3	PMM0945	PMM0946	PMM0947
238	910459	908496	-	1964	3	PMM0949	PMM0950	PMM0951
239	911909	914515	+	2607	3	PMM0954	PMM0955	RNA_7
240	920110	916593	-	3518	3	PMM0959	PMM0960	PMM0961
241	924678	921384	-	3295	4	PMM0963	PMM0964	PMM0965	PMM0966
242	925168	931720	+	6553	7	PMM0968	PMM0969	PMM0970	PMM0971	PMM0972	PMM0973	PMM0974
243	936539	936046	-	494	2	PMM0979	PMM0980
244	939188	939668	+	481	2	HyPMM137	HyPMM138
245	940471	941053	+	583	2	HyPMM139	PMM0985
246	946932	947727	+	796	2	PMM0994	PMM0995
247	947821	948766	+	946	4	HyPMM141	PMM0996	HyPMM142	HyPMM143
248	949307	948798	-	510	2	PMM0997	HyPMM144
249	950017	950551	+	535	2	PMM0999	PMM1000
250	951678	954528	+	2851	2	HyPMM145	PMM1002
251	956880	955448	-	1433	2	PMM1004	PMM1005
252	958893	960188	+	1296	2	PMM1009	PMM1010
253	960676	960222	-	455	2	HyPMM148	PMM1011
254	965710	965317	-	394	2	PMM1018a	HyPMM153
255	969422	970361	+	940	3	PMM1023	PMM1024	PMM1025
256	972744	973394	+	651	3	HyPMM162	PMM1028	HyPMM163
257	975567	979494	+	3928	3	PMM1032	PMM1033	PMM1034
258	981347	980848	-	500	2	PMM1036	PMM1037
259	981474	984734	+	3261	3	PMM1038	PMM1039	PMM1040
260	993541	990673	-	2869	3	PMM1048	PMM1049	PMM1050
261	997537	995971	-	1567	2	PMM1054	PMM1055
262	998954	997801	-	1154	2	PMM1056	PMM1057
263	1002019	999094	-	2926	5	PMM1059	PMM1060	PMM1061	Yfr1	PMM1062
264	1002199	1006038	+	3840	2	PMM1063	PMM1064
265	1007864	1009987	+	2124	2	PMM1066	PMM1067
266	1011546	1013876	+	2331	3	PMM1069	PMM1070	PMM1071
267	1019336	1013873	-	5464	4	PMM1072	PMM1073	PMM1074	PMM1075
268	1021315	1020083	-	1233	2	RNA_24	PMM1077
269	1027581	1029845	+	2265	2	PMM1084	PMM1085
270	1034552	1030915	-	3638	2	PMM1087	PMM1088
271	1035266	1040309	+	5044	5	PMM1090	PMM1091	PMM1092	PMM1093	PMM1094
272	1042320	1040819	-	1502	2	PMM1096	PMM1097
273	1052308	1046989	-	5320	2	PMM1102	PMM1103
274	1057039	1052805	-	4235	3	PMM1105	PMM1106	PMM1107
275	1057133	1058940	+	1808	4	PMM1108	PMM1109	PMM1110	PMM1111
276	1063692	1060599	-	3094	3	PMM1115	PMM1116	PMM1117
277	1072454	1071671	-	784	2	PMM1123	HyPMM169
278	1080400	1079979	-	422	2	HyPMM171	PMM1129
279	1081504	1081888	+	385	2	HyPMM173	HyPMM174
280	1084931	1084505	-	427	2	HyPMM176	HyPMM177
281	1087629	1087933	+	305	2	HyPMM180	HyPMM181
282	1089194	1094685	+	5492	3	PMM1139	PMM1140	PMM1141
283	1094783	1096332	+	1550	2	PMM1142	PMM1143
284	1100323	1096353	-	3971	4	PMM1144	PMM1145	PMM1146	PMM1147
285	1100456	1102859	+	2404	3	PMM1148	PMM1149	PMM1150
286	1103459	1102876	-	584	2	PMM1151	HyPMM182
287	1104646	1103512	-	1135	2	PMM1152	PMM1152a
288	1104668	1106218	+	1551	2	PMM1153	PMM1154
289	1107613	1110055	+	2443	2	PMM1157	PMM1158
290	1110791	1112568	+	1778	2	PMM1160	PMM1161
291	1114500	1115684	+	1185	5	HyPMM183	PMM1163	HyPMM184	HyPMM185	HyPMM186
292	1117144	1115986	-	1159	2	RNA_23	PMM1164
293	1119164	1117277	-	1888	4	PMM1165	PMM1166	PMM1167	HyPMM187
294	1121553	1120321	-	1233	2	PMM1170	PMM1171
295	1128233	1124366	-	3868	3	PMM1177	PMM1178	PMM1179
296	1128287	1133805	+	5519	8	PMM1180	PMM1181	PMM1182	PMM1183	PMM1184	PMM1185	PMM1186	PMM1187
297	1133930	1136293	+	2364	2	PMM1188	PMM1189
298	1136359	1139017	+	2659	2	PMM1190	PMM1191
299	1141786	1143483	+	1698	2	PMM1196	RNA_10
300	1154157	1150171	-	3987	4	PMM1202	PMM1203	PMM1204	PMM1205
301	1160415	1158248	-	2168	2	PMM1209	PMM1210
302	1163795	1165665	+	1871	2	PMM1214	PMM1215
303	1165667	1169534	+	3868	4	PMM1216	PMM1217	PMM1218	PMM1219
304	1185213	1188848	+	3636	4	PMM1233	PMM1234	PMM1235	PMM1236
305	1190636	1193092	+	2457	2	PMM1239	PMM1240
306	1199985	1195494	-	4492	5	PMM1243	PMM1244	PMM1245	PMM1246	PMM1247
307	1204539	1201356	-	3184	4	PMM1249	HyPMM188	PMM1250	PMM1251
308	1208637	1206280	-	2358	3	PMM1254	PMM1255	RNA_22
309	1211578	1213846	+	2269	2	PMM1258	PMM1259
310	1213939	1216288	+	2350	2	PMM1260	PMM1261
311	1221831	1216278	-	5554	6	PMM1262	PMM1263	PMM1264	PMM1265	PMM1266	PMM1267
312	1225080	1223093	-	1988	2	PMM1269	PMM1270
313	1226538	1228724	+	2187	3	PMM1273	PMM1274	PMM1275
314	1228837	1229205	+	369	2	PMM1276	PMM1277
315	1232440	1229209	-	3232	4	PMM1278	PMM1279	PMM1280	PMM1281
316	1236761	1234866	-	1896	2	PMM1285	PMM1286
317	1242755	1240108	-	2648	2	PMM1289	PMM1290
318	1245526	1246996	+	1471	3	PMM1293	PMM1294	PMM1295
319	1250792	1247716	-	3077	3	PMM1297	PMM1298	PMM1299
320	1252993	1255500	+	2508	3	RNA_11	PMM1301	PMM1302
321	1258262	1262024	+	3763	5	RNA_12	PMM1305	PMM1306	PMM1307	PMM1308
322	1265560	1270657	+	5098	7	PMM1312	PMM1313	PMM1314	PMM1315	PMM1316	PMM1317	HyPMM190
323	1271214	1270652	-	563	2	PMM1318	PMM1319
324	1274850	1277373	+	2524	3	PMM1323	PMM1324	PMM1325
325	1277408	1279020	+	1613	2	PMM1326	PMM1327
326	1281319	1279010	-	2310	3	PMM1328	PMM1329	PMM1330
327	1281470	1283579	+	2110	2	PMM1331	PMM1332
328	1289675	1284211	-	5465	5	PMM1334	PMM1335	PMM1336	PMM1337	PMM1338
329	1290576	1293983	+	3408	2	PMM1340	PMM1341
330	1295895	1293980	-	1916	2	PMM1342	PMM1343
331	1296041	1296751	+	711	2	PMM1344	PMM1345
332	1299765	1301341	+	1577	2	PMM1349	PMM1350
333	1304746	1301351	-	3396	4	PMM1351	PMM1352	PMM1353	PMM1354
334	1304849	1306207	+	1359	2	PMM1355	PMM1356
335	1306399	1307560	+	1162	2	PMM1357	PMM1358
336	1311566	1311169	-	398	2	HyPMM193	PMM1363
337	1316334	1314269	-	2066	4	HyPMM194	PMM1367	PMM1368	PMM1369
338	1321009	1321387	+	379	2	HyPMM201	HyPMM202
339	1321721	1322307	+	587	2	HyPMM203	PMM1373
340	1327194	1327494	+	301	2	HyPMM208	HyPMM209
341	1329124	1330737	+	1614	3	HyPMM211	PMM1380	PMM1381
342	1333547	1332751	-	797	2	PMM1383	HyPMM214
343	1335037	1335655	+	619	4	HyPMM216	HyPMM217	HyPMM218	HyPMM219
344	1337265	1338805	+	1541	2	PMM1386	HyPMM224
345	1345674	1344661	-	1014	5	HyPMM226	PMM1396	PMM1397	PMM1398	PMM1399
346	1346847	1346108	-	740	2	PMM1400	HyPMM227
347	1347131	1347623	+	493	2	PMM1401	HyPMM228
348	1352411	1351144	-	1268	4	PMM1406	PMM1407	PMM1408	PMM1409
349	1355182	1357237	+	2056	4	PMM1413	PMM1414	PMM1415	HyPMM236
350	1360031	1360814	+	784	2	asRNA_16221	PMM1417
351	1361504	1362117	+	614	2	PMM1419	HyPMM238
352	1363390	1362259	-	1132	3	PMM1420	PMM1421	PMM1422
353	1365186	1368140	+	2955	4	PMM1425	PMM1426	PMM1427	PMM1428
354	1369331	1368721	-	611	2	PMM1430	PMM1431
355	1371609	1373549	+	1941	3	HyPMM241	PMM1434	PMM1435
356	1375637	1373640	-	1998	2	PMM1436	PMM1437
357	1375858	1377771	+	1914	2	PMM1438	PMM1439
358	1379901	1377775	-	2127	3	PMM1440	PMM1441	PMM1442
359	1379976	1382197	+	2222	2	PMM1443	PMM1444
360	1382194	1384477	+	2284	2	PMM1445	PMM1446
361	1390439	1384483	-	5957	9	PMM1447	PMM1448	PMM1449	PMM1450	PMM1451	PMM1452	PMM1453	PMM1454	PMM1455
362	1392124	1395380	+	3257	3	PMM1458	PMM1459	PMM1460
363	1395967	1396575	+	609	2	PMM1462	PMM1463
364	1397682	1400403	+	2722	2	PMM1465	PMM1466
365	1403281	1405139	+	1859	2	PMM1468	PMM1469
366	1405129	1407851	+	2723	3	PMM1470	PMM1471	PMM1472
367	1408582	1407861	-	722	2	PMM1473	PMM1474
368	1411559	1409390	-	2170	4	PMM1476	PMM1477	PMM1478	PMM1479
369	1412593	1411678	-	916	2	PMM1480	HyPMM243
370	1423313	1412664	-	10650	5	PMM1481	PMM1482	PMM1483	PMM1484	PMM1485
371	1424646	1423552	-	1095	2	PMM1486	PMM1487
372	1427955	1426052	-	1904	2	PMM1489	PMM1490
373	1428101	1433847	+	5747	4	PMM1491	PMM1492	PMM1493	PMM1494
374	1440259	1438677	-	1583	2	PMM1499	PMM1500
375	1440558	1442949	+	2392	2	PMM1501	PMM1502
376	1450727	1444352	-	6376	7	PMM1505	PMM1506	PMM1507	PMM1508	PMM1509	PMM1510	PMM1511
377	1456993	1457893	+	901	2	PMM1515	PMM1516
378	1460348	1459606	-	743	2	PMM1519	PMM1520
379	1466465	1461905	-	4561	2	PMM1523	PMM1524
380	1470888	1469551	-	1338	2	RNA_20	PMM1527
381	1473736	1471482	-	2255	4	PMM1529	PMM1530	PMM1531	PMM1532
382	1477016	1473853	-	3164	6	PMM1533	PMM1534	PMM1535	PMM1536	PMM1537	PMM1538
383	1487615	1477055	-	10561	20	PMM1539	PMM1540	PMM1541	PMM1542	PMM1543	PMM1544	PMM1545	PMM1546	PMM1547	PMM1548	PMM1549	PMM1550	PMM1551	PMM1552	PMM1553	PMM1554	PMM1555	PMM1556	PMM1557	PMM1558
384	1487908	1489378	+	1471	2	PMM1559	PMM1560
385	1489483	1490348	+	866	2	RNA_14	PMM1561
386	1505707	1502288	-	3420	2	PMM1574	PMM1575
387	1508882	1505761	-	3122	3	PMM1576	PMM1577	PMM1578
388	1511630	1508995	-	2636	2	PMM1579	PMM1580
389	1516901	1515294	-	1608	2	PMM1585	PMM1586
390	1519220	1517250	-	1971	3	PMM1587	PMM1588	PMM1589
391	1522120	1520852	-	1269	2	PMM1591	PMM1592
392	1524069	1522121	-	1949	3	PMM1593	PMM1594	PMM1595
393	1530227	1525676	-	4552	4	PMM1597	PMM1598	PMM1599	PMM1600
394	1533891	1533406	-	486	2	PMM1602	RNA_19
395	1533930	1535078	+	1149	2	RNA_42	PMM1603
396	1538208	1541750	+	3543	3	PMM1608	PMM1609	PMM1610
397	1552259	1550453	-	1807	2	PMM1621	PMM1622
398	1554840	1552760	-	2081	2	PMM1624	PMM1625
399	1560155	1557272	-	2884	3	PMM1629	PMM1630	PMM1631
400	1562820	1560152	-	2669	3	PMM1632	PMM1633	PMM1634
401	1562973	1564496	+	1524	2	PMM1635	PMM1636
402	1564595	1566307	+	1713	2	PMM1637	PMM1638
403	1570637	1569781	-	857	2	PMM1641	PMM1642
404	1571609	1570753	-	857	3	RNA_18	PMM1643	PMM1644
405	1580904	1578026	-	2879	2	PMM1649	PMM1650
406	1585980	1581964	-	4017	3	PMM1652	PMM1653	PMM1654
407	1586108	1591510	+	5403	4	PMM1655	PMM1656	PMM1657	PMM1658
408	1594472	1596442	+	1971	4	PMM1661	PMM1662	PMM1663	PMM1664
409	1596609	1598964	+	2356	2	PMM1665	PMM1666
410	1604716	1599361	-	5356	4	PMM1668	PMM1669	PMM1670	PMM1671
411	1604745	1610275	+	5531	5	PMM1672	PMM1673	PMM1674	PMM1675	PMM1676
412	1611416	1610228	-	1189	2	HyPMM244	PMM1677
413	1611496	1613264	+	1769	2	PMM1678	PMM1679
414	1617417	1616997	-	421	2	PMM1683	RNA_17
415	1617516	1621267	+	3752	4	PMM1684	PMM1685	PMM1686	PMM1687
416	1625512	1627495	+	1984	2	PMM1691	PMM1692
417	1635543	1639484	+	3942	2	PMM1700	PMM1701
418	1643498	1644929	+	1432	2	PMM1705	PMM1706
419	1646384	1644933	-	1452	2	PMM1707	HyPMM245
420	1646439	1648051	+	1613	3	PMM1708	PMM1709	PMM1710
421	1654209	1649575	-	4635	2	PMM1712	PMM1713
422	1656136	1657817	+	1682	2	PMM1715	PMM1716
