# Supplementary material for: The transcriptome landscape of Prochlorococcus MED4 and the factors for stabilizing the core genome
Source: BMC Microbiol. 2014 Jan 18;14:11. doi: 10.1186/1471-2180-14-11 (PMC3898218; doi:10.1186/1471-2180-14-11)
Supplement: Additional file 2 — UTRs of Prochlorococcus MED4. Sheet 1: 5’UTRs; sheet 2: 3’UTRs. [file 1471-2180-14-11-S2.xlsx]

## Sheet: UTR-5
Sheet 1 5'-UTR profiles of Prochlorococcus MED4
sysNamea	Transcription_start_site	Translation_start_site	length	strand
RNA_39	312548	313061	513	+
RNA_22	1208637	1209098	461	-
PMM1424	1364150	1364554	404	-
PMM0861	818747	819133	386	+
PMM0496	470253	470563	310	-
PMM1401	1346907	1347131	224	+
PMM1558	1487615	1487838	223	-
PMM1485	1423313	1423532	219	-
PMM1501	1440355	1440558	203	+
TibPMM1	775611	775794	183	-
PMM1568	1496995	1497174	179	-
PMM1251	1204539	1204714	175	-
HyPMM39	351174	351341	167	-
PMM1394	1343062	1343227	165	+
asRNA_04001	351325	351488	163	+
PMM1438	1375696	1375858	162	+
PMM1611	1543128	1543289	161	-
HyPMM215	1334155	1334314	159	+
HyPMM92	688775	688929	154	+
PMM0573	540154	540306	152	-
PMM0483	457939	458089	150	-
PMM0691	659961	660111	150	-
PMM1402	1347681	1347829	148	+
PMM0633	602798	602943	145	-
PMM0695	662914	663056	142	-
PMM0548	518383	518523	140	-
HyPMM59	596371	596511	140	-
PMM1573	1502009	1502149	140	-
PMM0767	730298	730434	136	+
PMM0988	942251	942386	135	-
PMM0383	362733	362866	133	-
PMM1371	1318521	1318653	132	+
HyPMM240	1365033	1365165	132	-
TibPMM2	1070432	1070560	128	+
RNA_26	819813	819938	125	-
PMM0334	323599	323722	123	-
PMM1128	1079445	1079566	121	-
PMM1321	1272002	1272122	120	-
HyPMM107	772190	772309	119	-
PMM0930	891578	891695	117	-
PMM1457	1391856	1391973	117	-
PMM0211	204876	204992	116	+
PMM0417	395914	396030	116	+
PMM0405	383555	383670	115	+
PMM1417	1360292	1360407	115	+
HyPMM124	817292	817404	112	+
PMM0210	204736	204848	112	-
PMM0367	348857	348968	111	+
PMM0614	585132	585243	111	+
PMM1344	1295930	1296041	111	+
PMM0698	664191	664301	110	-
PMM0737	701269	701379	110	-
HyPMM144	949307	949417	110	-
PMM0195	188774	188883	109	+
PMM0345	332208	332317	109	+
PMM1117	1063692	1063801	109	-
PMM1226	1177947	1178056	109	-
PMM1619	1549740	1549849	109	-
PMM0208	201348	201456	108	+
HyPMM57	432327	432435	108	+
PMM0708	673975	674083	108	-
PMM1346	1297419	1297527	108	-
PMM0126	123212	123319	107	+
PMM1416	1357629	1357735	106	+
PMM1635	1562869	1562973	104	+
PMM0321	306371	306472	101	-
PMM0369	352095	352195	100	+
PMM0479	453169	453269	100	+
HyPMM239	1364531	1364631	100	+
PMM0806	764442	764542	100	-
HyPMM177	1084931	1085031	100	-
HyPMM89	680994	681093	99	-
PMM1156	1107428	1107527	99	-
PMM1523	1466465	1466563	98	-
PMM0090	96303	96400	97	-
PMM0697	663662	663759	97	-
PMM0091	96356	96452	96	+
PMM0705	669304	669400	96	+
PMM1608	1538112	1538208	96	+
PMM1147	1100323	1100419	96	-
HyPMM226	1344840	1344936	96	-
PMM1588	1518042	1518138	96	-
PMM0516	486914	487009	95	+
PMM1595	1524069	1524164	95	-
PMM0832	790198	790292	94	+
PMM0920	881273	881367	94	+
PMM0594	564052	564146	94	-
PMM1455	1390439	1390533	94	-
PMM0651	620976	621069	93	-
PMM0674	642922	643015	93	-
PMM1354	1304746	1304839	93	-
PMM0363	345328	345420	92	+
PMM1697	1632615	1632707	92	+
HyPMM204	1322449	1322541	92	-
PMM1581	1512703	1512794	91	-
PMM0509	481951	482041	90	+
PMM0282	272567	272657	90	-
PMM0733	697776	697866	90	-
PMM0395	374278	374367	89	+
PMM0641	610137	610226	89	+
HyPMM121	816245	816334	89	+
PMM0889	849149	849238	89	+
PMM0813	771252	771341	89	-
HyPMM13	324456	324544	88	-
PMM1208	1158142	1158230	88	-
PMM1169	1119978	1120064	86	+
HyPMM116	814460	814546	86	-
PMM1299	1250792	1250878	86	-
PMM0675	643072	643157	85	+
PMM1175	1123137	1123222	85	+
HyPMM3	56181	56266	85	-
PMM0365	348045	348130	85	-
HyPMM43	359055	359140	85	-
HyPMM123	816958	817042	84	+
PMM1142	1094699	1094783	84	+
PMM0368	349691	349775	84	-
PMM0508	481864	481947	83	-
PMM0919	881152	881235	83	-
PMM1138	1089046	1089129	83	-
PMM0532	503549	503631	82	+
PMM0760	724558	724640	82	-
PMM0743	705792	705873	81	-
PMM0269	258764	258843	79	+
PMM1042	985410	985489	79	+
PMM0060	65763	65841	78	+
PMM0872	828878	828956	78	+
PMM1340	1290498	1290576	78	+
PMM0313	300837	300915	78	-
PMM1667	1599227	1599305	78	-
PMM0123	121735	121812	77	-
PMM1006	956922	956998	76	+
PMM0131	130037	130113	76	-
PMM0348	333927	334003	76	-
PMM0613	585009	585085	76	-
HyPMM198	1319858	1319934	76	-
PMM0803	761628	761703	75	+
PMM1309	1262127	1262202	75	+
PMM0956	915536	915611	75	-
PMM0556	525409	525483	74	+
PMM0812	769663	769737	74	+
PMM1562	1490384	1490458	74	+
PMM1442	1379901	1379975	74	-
PMM0259	249434	249507	73	+
PMM0493	465783	465856	73	+
HyPMM41	352020	352093	73	-
PMM0422	401594	401667	73	-
PMM1101	1046851	1046924	73	-
HyPMM165	979897	979969	72	+
HyPMM66	627460	627531	71	+
PMM1637	1564524	1564595	71	+
PMM0717	682685	682756	71	-
PMM0907	869431	869502	71	-
PMM0626	595834	595904	70	+
PMM0115	116403	116473	70	-
RNA_35	264517	264587	70	-
PMM1404	1350368	1350438	70	-
PMM0134	132079	132148	69	+
PMM0344	331702	331771	69	+
HyPMM33	350051	350120	69	-
PMM1205	1154157	1154226	69	-
PMM0121	119758	119826	68	+
PMM0987	941536	941604	68	+
PMM1498	1436955	1437023	68	+
PMM1565	1493320	1493388	68	+
PMM0462	441311	441379	68	-
PMM1645	1571686	1571753	67	+
HyPMM29	343418	343484	66	+
PMM1055	997537	997603	66	-
PMM1065	1007627	1007693	66	-
PMM1348	1299678	1299744	66	-
PMM0356	340260	340325	65	+
PMM0726	689576	689641	65	-
PMM1682	1616904	1616969	65	-
PMM0341	330206	330270	64	-
PMM0353	337472	337536	64	-
PMM1405	1350987	1351051	64	-
PMM0044	44242	44305	63	+
RNA_37	65535	65598	63	-
PMM0432	411218	411281	63	-
PMM1409	1352411	1352474	63	-
PMM0023	24088	24150	62	+
HyPMM4	58764	58826	62	+
PMM1357	1306337	1306399	62	+
PMM0678	647213	647275	62	-
RNA_5	538119	538180	61	+
PMM1020	966595	966656	61	+
PMM1590	1519257	1519318	61	+
PMM1107	1057039	1057100	61	-
PMM0333	322302	322362	60	+
PMM0206	198349	198409	60	-
PMM0818	773800	773860	60	-
PMM0999	949958	950017	59	+
HyPMM163	973189	973248	59	+
PMM1134	1085003	1085062	59	+
PMM0410	390561	390620	59	-
PMM1570	1499606	1499665	59	-
HyPMM77	657672	657730	58	+
RNA_10	1143352	1143410	58	+
PMM0796	757756	757814	58	-
PMM1437	1375637	1375695	58	-
PMM1495	1434091	1434149	58	-
PMM0124	121835	121892	57	+
PMM1135	1085599	1085656	57	+
PMM1623	1552335	1552392	57	+
PMM1714	1654222	1654279	57	+
PMM1520	1460348	1460405	57	-
PMM1596	1524199	1524255	56	+
PMM0169	163770	163826	56	-
PMM0897	860917	860973	56	-
PMM0036	33703	33758	55	+
PMM1339	1290442	1290497	55	-
PMM0145	141904	141958	54	+
HyPMM51	382919	382973	54	-
PMM0414	392775	392828	53	+
PMM1069	1011493	1011546	53	+
PMM1350	1300710	1300763	53	+
PMM0127	124932	124985	53	-
PMM0311	299024	299077	53	-
PMM0856	813527	813580	53	-
PMM0223	216755	216807	52	+
PMM1027	971747	971799	52	+
PMM1660	1594380	1594432	52	-
PMM0570	538294	538345	51	+
PMM0043	44190	44241	51	-
PMM0167	162202	162253	51	-
PMM0286	276507	276558	51	-
PMM0397	376919	376970	51	-
PMM1125	1075076	1075127	51	-
PMM0142	139048	139098	50	+
PMM0231	225540	225590	50	+
PMM0909	871121	871171	50	+
PMM0722	685602	685652	50	-
PMM0845	804919	804969	50	-
PMM1119	1066200	1066250	50	-
PMM1137	1087274	1087324	50	-
PMM1210	1160415	1160465	50	-
PMM0012	14536	14585	49	+
PMM0355	338990	339039	49	+
PMM0943	901012	901061	49	+
PMM1571	1499668	1499717	49	+
PMM0061	67513	67562	49	-
PMM0312	300250	300299	49	-
PMM0433	411294	411342	48	+
RNA_13	1306214	1306262	48	+
PMM0382	361597	361645	48	-
PMM0404	382612	382660	48	-
PMM0537	508771	508819	48	-
HyPMM112	794941	794989	48	-
Yfr21	1069757	1069805	48	-
HyPMM113	808813	808860	47	+
PMM1381	1330052	1330099	47	+
PMM0239	233893	233940	47	-
HyPMM105	768772	768818	46	+
RNA_12	1258216	1258262	46	+
PMM1475	1408628	1408674	46	+
PMM0031	30930	30976	46	-
PMM0581	546827	546873	46	-
PMM0004	4385	4430	45	+
PMM0288	277126	277171	45	+
PMM0421	400025	400070	45	+
PMM1182	1129508	1129553	45	+
PMM1361	1309795	1309840	45	+
HyPMM195	1317814	1317859	45	+
PMM0081	86680	86725	45	-
PMM0713	680425	680470	45	-
PMM0048	50628	50672	44	+
PMM0102	105979	106023	44	+
PMM1640	1569280	1569324	44	+
HyPMM200	1320766	1320810	44	-
PMM0034	32292	32335	43	+
PMM0224	217959	218002	43	+
PMM0472	447367	447410	43	+
PMM0967	924683	924726	43	+
PMM0033	32091	32134	43	-
PMM0820	775021	775064	43	-
PMM0658	624913	624955	42	+
PMM0921	882855	882897	42	+
PMM1582	1512823	1512865	42	+
PMM0022	23953	23995	42	-
PMM0758	720987	721029	42	-
PMM1304	1258126	1258168	42	-
PMM1330	1281319	1281361	42	-
PMM1441	1378518	1378560	42	-
PMM1634	1562820	1562862	42	-
PMM0525	496214	496255	41	+
HyPMM88	667704	667745	41	+
PMM0998	949430	949471	41	+
PMM0273	263107	263148	41	-
PMM0456	435898	435939	41	-
PMM1269	1224001	1224042	41	-
HyPMM189	1252711	1252752	41	-
PMM0057	59456	59496	40	+
PMM1031	975428	975468	40	-
HyPMM54	401726	401765	39	+
HyPMM83	661948	661987	39	+
PMM0926	886532	886571	39	+
PMM1013	961793	961832	39	+
PMM1271	1225109	1225148	39	+
PMM1377	1324228	1324267	39	+
PMM0258	249266	249305	39	-
PMM0263	252594	252632	38	+
PMM0619	589662	589700	38	+
HyPMM153	965710	965748	38	-
PMM1164	1117144	1117182	38	-
PMM1343	1295895	1295933	38	-
PMM1479	1411559	1411597	38	-
PMM1712	1652475	1652513	38	-
PMM1081	1023687	1023724	37	+
RNA_8	1063830	1063867	37	+
PMM1132	1082232	1082269	37	+
PMM1427	1367089	1367126	37	+
PMM0867	824575	824612	37	-
PMM0235	227951	227987	36	+
PMM0411	390621	390657	36	+
PMM0579	543274	543310	36	+
PMM0850	808778	808814	36	-
PMM1077	1021315	1021351	36	-
PMM1296	1247661	1247697	36	-
PMM1467	1403141	1403177	36	-
PMM0807	765572	765607	35	-
PMM1311	1265464	1265499	35	-
PMM0008	10333	10367	34	+
PMM0549	518691	518725	34	+
PMM1382	1331128	1331162	34	+
HyPMM241	1371575	1371609	34	+
PMM0522	494164	494198	34	-
PMM0847	807733	807767	34	-
PMM0001	141	174	33	+
PMM0037	34892	34925	33	+
PMM0898	861248	861281	33	+
PMM0936	894766	894799	33	+
PMM1084	1027548	1027581	33	+
PMM1496	1434211	1434244	33	+
PMM1497	1435794	1435827	33	+
PMM0564	531519	531552	33	-
HyPMM71	654840	654873	33	-
PMM1126	1077651	1077684	33	-
PMM0391	370961	370993	32	+
RNA_11	1252961	1252993	32	+
PMM1310	1263440	1263472	32	+
PMM0095	98660	98692	32	-
PMM0236	229270	229302	32	-
PMM0781	744048	744080	32	-
PMM0087	92359	92390	31	+
PMM0216	210170	210201	31	+
PMM0403	381709	381740	31	+
PMM0759	721044	721075	31	+
PMM1655	1586077	1586108	31	+
PMM0047	50591	50622	31	-
PMM0469	445919	445950	31	-
PMM0670	638543	638574	31	-
PMM0802	761605	761636	31	-
RNA_1	122866	122896	30	+
PMM0485	459055	459085	30	+
PMM1188	1133900	1133930	30	+
PMM1196	1141756	1141786	30	+
HyPMM203	1321691	1321721	30	+
PMM0339	329191	329221	30	-
PMM0578	543246	543276	30	-
PMM0583	548918	548948	30	-
PMM1527	1470888	1470918	30	-
PMM0735	698491	698520	29	+
HyPMM180	1087600	1087629	29	+
RNA_43	56592	56621	29	-
PMM0386	367616	367645	29	-
PMM0577	542434	542463	29	-
PMM0636	605661	605690	29	-
PMM0776	740043	740072	29	-
PMM0878	837108	837137	29	-
PMM1052	995366	995395	29	-
HyPMM194	1314397	1314426	29	-
PMM0246	238677	238705	28	+
PMM0420	398151	398179	28	+
PMM1021	966899	966927	28	+
HyPMM202	1321240	1321268	28	+
HyPMM236	1357105	1357133	28	+
PMM0227	222838	222866	28	-
PMM0819	774755	774783	28	-
PMM1133	1084419	1084447	28	-
PMM1403	1349756	1349784	28	-
PMM0531	502695	502722	27	+
HyPMM103	764573	764600	27	+
PMM1160	1110764	1110791	27	+
PMM0359	343269	343296	27	-
PMM1270	1225080	1225107	27	-
PMM0238	230180	230206	26	+
PMM1379	1327568	1327594	26	+
PMM0144	141867	141893	26	-
PMM0786	748812	748838	26	-
HyPMM104	767921	767947	26	-
PMM0883	844682	844708	26	-
PMM0894	857531	857557	26	-
PMM1369	1316334	1316360	26	-
PMM1575	1505707	1505733	26	-
PMM0350	334630	334655	25	+
PMM0481	454959	454984	25	+
PMM0663	631892	631917	25	+
PMM0777	740081	740106	25	+
PMM0906	867227	867252	25	+
PMM1030	974223	974248	25	+
PMM1035	980548	980573	25	+
PMM1626	1554865	1554890	25	+
PMM0065	71028	71053	25	-
HyPMM22	333570	333595	25	-
HyPMM76	657258	657283	25	-
PMM1352	1302097	1302122	25	-
PMM0510	482454	482478	24	+
PMM0676	643670	643694	24	+
PMM0779	741983	742007	24	+
PMM1317	1270152	1270176	24	+
HyPMM199	1320322	1320346	24	+
PMM1376	1323817	1323841	24	+
RNA_34	296452	296476	24	-
PMM0453	433364	433388	24	-
PMM0874	831788	831812	24	-
PMM0128	125335	125358	23	+
PMM0342	330318	330341	23	+
PMM0349	334109	334132	23	+
PMM0449	428114	428137	23	+
PMM1033	977052	977075	23	+
PMM0005	8328	8351	23	-
PMM1026	971672	971695	23	-
HyPMM125	817713	817735	22	+
PMM0911	872296	872318	22	-
HyPMM175	1082041	1082063	22	-
PMM1370	1317664	1317686	22	-
PMM1639	1569146	1569168	22	-
HyPMM245	1646384	1646406	22	-
PMM0361	344506	344527	21	+
PMM0497	470561	470582	21	+
PMM0703	667285	667306	21	+
PMM0912	872337	872358	21	+
PMM1648	1576236	1576257	21	+
PMM0441	421649	421670	21	-
HyPMM91	684228	684249	21	-
PMM0808	767001	767022	21	-
PMM1017	964595	964616	21	-
Yfr5	972176	972197	21	-
PMM1388	1339802	1339823	21	-
PMM1563	1491818	1491839	21	-
PMM0366	348203	348223	20	+
HyPMM49	367808	367828	20	+
PMM0457	436000	436020	20	+
PMM0640	608576	608596	20	+
PMM0744	705885	705905	20	+
HyPMM166	980263	980283	20	+
PMM1372	1319959	1319979	20	+
PMM1665	1596589	1596609	20	+
PMM0066	71353	71373	20	-
PMM0947	907093	907113	20	-
PMM0980	936539	936559	20	-
PMM0069	72429	72448	19	+
PMM0082	86757	86776	19	+
PMM0330	320109	320128	19	-
PMM0452	432301	432320	19	-
PMM0507	480035	480054	19	-
PMM0599	569580	569599	19	-
HyPMM160	971081	971100	19	-
PMM1286	1236761	1236780	19	-
HyPMM229	1348842	1348861	19	-
PMM1433	1371537	1371556	19	-
PMM1642	1570637	1570656	19	-
PMM1644	1571609	1571628	19	-
PMM1654	1585980	1585999	19	-
PMM0271	260778	260796	18	+
PMM0335	324584	324602	18	+
PMM0389	369665	369683	18	+
PMM0834	791789	791807	18	+
HyPMM137	939170	939188	18	+
PMM1288	1239051	1239069	18	+
PMM1616	1546555	1546573	18	+
PMM0343	331322	331340	18	-
PMM0381	361050	361068	18	-
PMM0400	379037	379055	18	-
PMM1408	1352031	1352049	18	-
HyPMM94	699083	699100	17	+
HyPMM96	699648	699665	17	+
PMM0901	863815	863832	17	+
PMM1300	1251086	1251103	17	+
PMM1389	1339914	1339931	17	+
RNA_15	1502186	1502203	17	+
PMM0035	33697	33714	17	-
PMM0068	72368	72385	17	-
PMM0156	153456	153473	17	-
PMM0308	295677	295694	17	-
PMM0860	818726	818743	17	-
PMM1019	966105	966122	17	-
PMM0305	293694	293710	16	+
PMM0710	675838	675854	16	+
PMM1157	1107597	1107613	16	+
PMM1293	1245510	1245526	16	+
PMM1365	1313108	1313124	16	+
PMM1559	1487892	1487908	16	+
PMM1569	1497267	1497283	16	+
PMM0101	105916	105932	16	-
PMM0214	208916	208932	16	-
PMM0515	486891	486907	16	-
PMM0639	608444	608460	16	-
HyPMM79	659317	659333	16	-
HyPMM126	818061	818077	16	-
PMM1589	1519220	1519236	16	-
PMM1591	1521325	1521341	16	-
PMM0116	116488	116503	15	+
PMM0215	209129	209144	15	+
HyPMM16	326712	326727	15	+
PMM0799	759406	759421	15	+
PMM1022	967770	967785	15	+
PMM1528	1470954	1470969	15	+
PMM0073	79121	79136	15	-
PMM0194	188657	188672	15	-
PMM0416	395523	395538	15	-
PMM0443	422779	422794	15	-
PMM0716	682366	682381	15	-
PMM0785	747649	747664	15	-
PMM1287	1238919	1238934	15	-
RNA_20	1469639	1469654	15	-
PMM0076	81157	81171	14	+
PMM0629	599254	599268	14	+
PMM1012	961110	961124	14	+
HyPMM212	1330822	1330836	14	+
PMM1412	1354668	1354682	14	+
PMM1680	1613379	1613393	14	+
PMM1075	1019336	1019350	14	-
PMM1171	1121553	1121567	14	-
HyPMM210	1328928	1328942	14	-
PMM0013	16005	16018	13	+
PMM0039	37347	37360	13	+
PMM0107	110792	110805	13	+
PMM0402	379744	379757	13	+
PMM0439	418346	418359	13	+
HyPMM127	819419	819432	13	+
HyPMM141	947808	947821	13	+
PMM1045	987567	987580	13	+
PMM1076	1019506	1019519	13	+
PMM1148	1100443	1100456	13	+
PMM1174	1122783	1122796	13	+
PMM0161	157452	157465	13	-
PMM0277	267497	267510	13	-
PMM0458	438106	438119	13	-
PMM0853	810218	810231	13	-
PMM0945	905285	905298	13	-
HyPMM154	966409	966422	13	-
HyPMM164	979684	979697	13	-
PMM1431	1369331	1369344	13	-
PMM0278	267555	267567	12	+
PMM0470	445982	445994	12	+
PMM0994	946920	946932	12	+
HyPMM183	1114488	1114500	12	+
PMM1229	1181136	1181148	12	+
PMM1347	1297551	1297563	12	+
HyPMM221	1336180	1336192	12	+
PMM1512	1450910	1450922	12	+
PMM0530	502658	502670	12	-
PMM0814	771708	771720	12	-
PMM0870	826283	826295	12	-
PMM0951	910459	910471	12	-
PMM1050	993541	993553	12	-
PMM1338	1289675	1289687	12	-
PMM1532	1473736	1473748	12	-
PMM0010	11782	11793	11	+
PMM0132	130144	130155	11	+
PMM0454	433447	433458	11	+
PMM0574	540314	540325	11	+
PMM0637	605802	605813	11	+
PMM1018	964662	964673	11	+
PMM1190	1136348	1136359	11	+
HyPMM207	1326767	1326778	11	+
HyPMM216	1335026	1335037	11	+
PMM1391	1341453	1341464	11	+
PMM1678	1611485	1611496	11	+
PMM1688	1621315	1621326	11	+
PMM1708	1646428	1646439	11	+
PMM0106	110754	110765	11	-
PMM0261	251637	251648	11	-
RNA_28	625846	625857	11	-
PMM0790	752004	752015	11	-
PMM1008	958740	958751	11	-
HyPMM169	1072454	1072465	11	-
HyPMM227	1346847	1346858	11	-
PMM1422	1363390	1363401	11	-
PMM1500	1440259	1440270	11	-
PMM1505	1450727	1450738	11	-
PMM1585	1515560	1515571	11	-
PMM1607	1538073	1538084	11	-
PMM1671	1604716	1604727	11	-
PMM0168	162329	162339	10	+
PMM0393	373291	373301	10	+
PMM0627	596681	596691	10	+
HyPMM67	628168	628178	10	+
RNA_6	818162	818172	10	+
PMM1349	1299755	1299765	10	+
HyPMM191	1307626	1307636	10	+
HyPMM211	1329114	1329124	10	+
PMM1526	1468715	1468725	10	+
PMM1584	1514642	1514652	10	+
PMM0147	143869	143879	10	-
PMM0378	358490	358500	10	-
PMM0380	360486	360496	10	-
PMM0709	675495	675505	10	-
HyPMM132	931929	931939	10	-
PMM1538	1477016	1477026	10	-
PMM0565	531707	531716	9	+
PMM0657	624347	624356	9	+
PMM0662	631183	631192	9	+
PMM0762	725504	725513	9	+
PMM0975	932981	932990	9	+
PMM0992	945795	945804	9	+
PMM1322	1272626	1272635	9	+
PMM1413	1355173	1355182	9	+
PMM0055	58637	58646	9	-
HyPMM30	346425	346434	9	-
HyPMM64	627024	627033	9	-
PMM0795	756909	756918	9	-
HyPMM102	762891	762900	9	-
PMM1129	1080400	1080409	9	-
PMM1202	1151025	1151034	9	-
HyPMM225	1340815	1340824	9	-
PMM1487	1424646	1424655	9	-
PMM0742	703284	703292	8	+
HyPMM118	814921	814929	8	+
PMM0941	899982	899990	8	+
PMM1067	1009587	1009595	8	+
PMM1139	1089186	1089194	8	+
PMM1258	1211570	1211578	8	+
HyPMM208	1327186	1327194	8	+
PMM1462	1395959	1395967	8	+
PMM0086	92273	92281	8	-
PMM0245	238500	238508	8	-
HyPMM17	327543	327551	8	-
PMM0446	425917	425925	8	-
PMM0611	582750	582758	8	-
HyPMM65	627405	627413	8	-
PMM0831	790189	790197	8	-
PMM0966	924678	924686	8	-
PMM1011	960676	960684	8	-
PMM1303	1256852	1256860	8	-
PMM1578	1508882	1508890	8	-
PMM0316	302805	302812	7	+
PMM0340	329479	329486	7	+
PMM0351	335399	335406	7	+
PMM0540	510859	510866	7	+
PMM0590	558195	558202	7	+
PMM1063	1002192	1002199	7	+
PMM1079	1022026	1022033	7	+
HyPMM170	1077690	1077697	7	+
PMM1131	1080862	1080869	7	+
PMM1465	1397675	1397682	7	+
PMM0230	225389	225396	7	-
PMM0484	459012	459019	7	-
PMM0648	619507	619514	7	-
HyPMM70	653964	653971	7	-
PMM0993	946911	946918	7	-
PMM0219	214127	214133	6	+
PMM0482	455821	455827	6	+
PMM0631	600250	600256	6	+
PMM0649	619610	619616	6	+
PMM0667	635901	635907	6	+
PMM0809	767361	767367	6	+
HyPMM114	813625	813631	6	+
PMM1001	950690	950696	6	+
PMM1276	1228831	1228837	6	+
PMM1355	1304843	1304849	6	+
PMM1525	1466801	1466807	6	+
PMM102a	107486	107492	6	-
PMM0164	160666	160672	6	-
PMM0220	214656	214662	6	-
PMM0336	325542	325548	6	-
PMM0524	496189	496195	6	-
PMM0622	593792	593798	6	-
PMM0644	614766	614772	6	-
PMM0653	622279	622285	6	-
HyPMM99	701891	701897	6	-
PMM0810	768618	768624	6	-
PMM0895	857960	857966	6	-
PMM1005	956880	956886	6	-
HyPMM148	960386	960392	6	-
PMM1018a	965487	965493	6	-
PMM1285	1235210	1235216	6	-
PMM1333	1284194	1284200	6	-
PMM1390	1341185	1341191	6	-
PMM1514	1456693	1456699	6	-
PMM1711	1649373	1649379	6	-
PMM0136	134344	134349	5	+
PMM0180	173415	173420	5	+
PMM0370	352970	352975	5	+
PMM0519	490721	490726	5	+
PMM0604	573669	573674	5	+
PMM0769	732888	732893	5	+
PMM0871	826380	826385	5	+
PMM1066	1007859	1007864	5	+
PMM1098	1042421	1042426	5	+
HyPMM197	1319601	1319606	5	+
RNA_42	1533925	1533930	5	+
PMM1684	1617511	1617516	5	+
PMM0051	54915	54920	5	-
PMM0179	173343	173348	5	-
PMM0234	227666	227671	5	-
PMM0327	312430	312435	5	-
PMM0546	516918	516923	5	-
PMM0701	666290	666295	5	-
PMM0734	698285	698290	5	-
HyPMM95	699521	699526	5	-
PMM0844	804284	804289	5	-
PMM0864	821686	821691	5	-
PMM0873	830634	830639	5	-
PMM0983	939011	939016	5	-
HyPMM156	968758	968763	5	-
PMM1374	1322939	1322944	5	-
PMM0237	229635	229639	4	+
PMM0262	251707	251711	4	+
HyPMM47	361658	361662	4	+
PMM0547	517013	517017	4	+
HyPMM128	830774	830778	4	+
PMM1661	1594468	1594472	4	+
PMM0020	21611	21615	4	-
PMM0337	326434	326438	4	-
PMM0981	937840	937844	4	-
PMM1044	987559	987563	4	-
PMM1088	1034552	1034556	4	-
PMM1399	1345674	1345678	4	-
PMM0275	264655	264658	3	+
PMM0891	853577	853580	3	+
HyPMM145	951675	951678	3	+
PMM1118	1064498	1064501	3	+
PMM1425	1365183	1365186	3	+
PMM1468	1403278	1403281	3	+
HyPMM18	329332	329335	3	-
PMM0490	464918	464921	3	-
PMM0783	745683	745686	3	-
PMM0882	844184	844187	3	-
PMM1080	1023474	1023477	3	-
HyPMM223	1337071	1337074	3	-
HyPMM234	1353932	1353935	3	-
PMM0699	665179	665181	2	+
PMM0797	757847	757849	2	+
PMM1090	1035264	1035266	2	+
HyPMM184	1115148	1115150	2	+
PMM0133	132041	132043	2	-
PMM0407	387157	387159	2	-
PMM0586	553213	553215	2	-
PMM0953	911829	911831	2	-
HyPMM131	916208	916210	2	-
PMM1121	1069419	1069421	2	-
PMM1362	1311030	1311032	2	-
PMM1476	1410589	1410591	2	-
a If one operon has 5'-UTR , the first (forward the transcribed direction) gene's sysName represents the operon.

## Sheet: UTR-3
Sheet 2 3'-UTR profiles of Prochlorococcus MED4
sysNamea	Transcription_end_site	Translation_end_site	length	strand	terminatorb
PMM1124	1073083	1072618	465	-
PMM1395	1344028	1343623	405	-
RNA_27	776396	776001	395	-
PMM1256	1209114	1208780	334	-
PMM1400	1346108	1345799	309	-
PMM1404	1350213	1349916	297	-	Y
TibPMM1	775504	775216	288	-
PMM1405	1350757	1350469	288	-
PMM1118	1064893	1064608	285	+
HyPMM220	1336131	1335865	266	+
PMM1127	1078230	1077964	266	-
HyPMM29	343888	343627	261	+	Y
PMM1134	1085594	1085352	242	+
PMM1394	1343722	1343490	232	+
PMM0981	937028	936802	226	-
HyPMM210	1328782	1328558	224	-
PMM0366	348850	348627	223	+	Y
RNA_8	1064144	1063938	206	+
PMM0725	688740	688537	203	+
PMM1119	1065058	1064865	193	-	Y
RNA_16	1517128	1516936	192	+
PMM0860	818478	818286	192	-
PMM1390	1341057	1340866	191	-	Y
PMM0657	624831	624646	185	+
PMM1135	1086047	1085862	185	+
RNA_1	123150	122967	183	+	Y
PMM0646	617434	617265	169	+
PMM1602	1533406	1533237	169	-
PMM0858	816242	816077	165	+
RNA_7	914675	914515	160	+
HyPMM78	658264	658111	153	+
PMM0363	345971	345821	150	+
PMM0154	152004	151855	149	+
PMM1697	1633872	1633726	146	+
RNA_43	56335	56190	145	-
HyPMM123	817335	817191	144	+
PMM1417	1360955	1360814	141	+
PMM1224	1174288	1174147	141	-
asRNA_12751	1079060	1078920	140	+
HyPMM202	1321527	1321387	140	+
RNA_6	818380	818243	137	+
PMM1385	1334996	1334860	136	+	Y
PMM1415	1357099	1356975	124	+
PMM0696	663181	663057	124	-
PMM0251	241941	241821	120	-
PMM1321	1271727	1271607	120	-	Y
PMM0239	233270	233151	119	-
PMM0424	402920	402802	118	+
HyPMM107	771996	771878	118	-
PMM1601	1533043	1532927	116	+
PMM0403	382300	382186	114	+
PMM1712	1649575	1649461	114	-
HyPMM30	346297	346185	112	-
PMM0782	744191	744079	112	-
RNA_32	368348	368239	109	-
PMM1174	1123128	1123020	108	+
HyPMM221	1336434	1336326	108	+
PMM1377	1325369	1325262	107	+
asRNA_00641	67629	67522	107	-
HyPMM65	627256	627149	107	-
PMM1026	971277	971170	107	-
PMM1196	1143349	1143243	106	+
PMM1128	1079191	1079085	106	-
PMM1664	1596547	1596442	105	+
HyPMM124	817672	817568	104	+	Y
PMM1497	1437022	1436918	104	+
HyPMM54	402070	401968	102	+
PMM0988	941919	941818	101	-
PMM0704	669213	669113	100	+
PMM1275	1228824	1228724	100	+
PMM0872	829300	829204	96	+
Yfr11	358606	358510	96	-
PMM1716	1657912	1657817	95	+
asRNA_02731	258763	258669	94	+
PMM1141	1094778	1094685	93	+
PMM0032	31101	31011	90	-
PMM0348	333688	333599	89	-	Y
HyPMM58	455797	455709	88	+
HyPMM88	667964	667876	88	+
HyPMM194	1314269	1314181	88	-
PMM1165	1117277	1117190	87	-
RNA_10	1143568	1143483	85	+
PMM1679	1613347	1613264	83	+
PMM0518	490716	490635	81	+
PMM0218	214125	214045	80	+
PMM0219	214394	214315	79	+
PMM1066	1009583	1009504	79	+
PMM1122	1070764	1070686	78	-
PMM0262	252534	252457	77	+
Yfr16	657392	657315	77	-
HyPMM205	1323762	1323686	76	+
HyPMM165	980190	980115	75	+
PMM0484	458167	458092	75	-
PMM0595	564197	564122	75	-
PMM1620	1549913	1549838	75	-
HyPMM153	965579	965505	74	-
HyPMM101	741978	741905	73	+
PMM0312	299159	299087	72	-
Yfr18	972284	972212	72	-
PMM1456	1390606	1390534	72	-
PMM0935	894749	894678	71	+
PMM0444	422877	422806	71	-
PMM0689	658635	658564	71	-
PMM1406	1351144	1351073	71	-
PMM0223	217959	217889	70	+	Y
HyPMM79	659198	659131	67	-
PMM0946	905364	905297	67	-
HyPMM223	1336952	1336885	67	-
PMM0920	882854	882788	66	+
PMM0162	157532	157466	66	-
HyPMM61	623818	623753	65	-
PMM0808	765679	765614	65	-
PMM1156	1106871	1106806	65	-
PMM1120	1066296	1066232	64	-
PMM0523	494294	494231	63	-
HyPMM168	1070174	1070111	63	-
PMM0618	589664	589602	62	+
PMM0810	768322	768260	62	-
HyPMM87	667250	667189	61	+
PMM0584	549042	548981	61	-
PMM0900	863742	863682	60	+
PMM1006	957570	957510	60	+
PMM1412	1355169	1355110	59	+
RNA_2	229612	229554	58	+
PMM0373	356878	356820	58	+
PMM0516	488425	488367	58	+
PMM1197	1145058	1145000	58	+
PMM0310	296547	296489	58	-
Yfr14	628119	628062	57	+
HyPMM135	932984	932927	57	+
HyPMM166	980501	980444	57	+
PMM0701	665979	665922	57	-
HyPMM52	383224	383168	56	+
PMM0812	770158	770102	56	+
PMM0589	558191	558136	55	+
HyPMM114	813811	813756	55	+
HyPMM145	951903	951848	55	+
PMM1020	966893	966838	55	+
HyPMM207	1327039	1326984	55	+
HyPMM34	350136	350081	55	-
PMM1007	957628	957573	55	-
PMM0222	216694	216641	53	+
PMM1163	1115143	1115091	52	+
PMM0350	334954	334903	51	+
HyPMM83	662181	662130	51	+
PMM1283	1233063	1233013	50	-
RNA_13	1306382	1306333	49	+
RNA_28	625757	625708	49	-
HyPMM178	1086220	1086171	49	-
PMM1286	1235265	1235217	48	-
PMM1379	1328525	1328478	47	+
HyPMM224	1338852	1338805	47	+
asRNA_15701	1332438	1332391	47	-
PMM0572	539826	539780	46	+
PMM1376	1324165	1324119	46	+
HyPMM32	349839	349793	46	-
PMM0331	320182	320137	45	-
PMM0573	539879	539834	45	-
PMM1349	1300746	1300703	43	+
PMM0820	774815	774772	43	-
PMM1527	1469701	1469658	43	-
PMM0135	134337	134295	42	+
PMM1364	1313064	1313022	42	+
HyPMM236	1357279	1357237	42	+
PMM1430	1368721	1368679	42	-
HyPMM161	972625	972584	41	+
asRNA_16221	1360315	1360274	41	+
HyPMM24	338404	338363	41	-
PMM0708	671693	671652	41	-
PMM0471	447292	447252	40	+
PMM1018	964997	964957	40	+
PMM1380	1330085	1330045	40	+
HyPMM212	1331007	1330967	40	+
PMM0862	820328	820288	40	-
PMM0390	370959	370920	39	+
PMM1382	1332379	1332340	39	+
PMM0096	98735	98696	39	-
HyPMM109	772787	772748	39	-
PMM1121	1068274	1068235	39	-
PMM1442	1378576	1378537	39	-
PMM0037	36549	36511	38	+
PMM0710	676863	676825	38	+
PMM0103	107552	107514	38	-
PMM1032	977025	976988	37	+
HyPMM203	1321922	1321885	37	+
PMM0220	214432	214395	37	-
PMM0575	540814	540778	36	-
PMM0781	742975	742939	36	-
PMM1409	1352091	1352055	36	-
PMM0012	15999	15964	35	+
PMM0287	276559	276524	35	-
HyPMM154	966230	966195	35	-
HyPMM226	1344661	1344626	35	-
PMM0420	400021	399987	34	+
HyPMM66	627724	627690	34	+
HyPMM53	395600	395566	34	-
PMM1403	1349355	1349321	34	-
PMM1668	1599361	1599328	33	-
PMM1240	1193124	1193092	32	+
PMM0339	327659	327627	32	-
HyPMM235	1354331	1354299	32	-
PMM0987	941811	941780	31	+
HyPMM11	323821	323790	31	-
Yfr19	1086081	1086050	31	-
PMM1019	965803	965773	30	-
PMM0627	597778	597749	29	+
PMM1539	1477055	1477026	29	-
PMM0228	222913	222885	28	-
PMM1112	1058990	1058962	28	-
PMM1304	1256891	1256863	28	-
PMM1481	1412664	1412636	28	-
PMM1523	1461905	1461877	28	-
PMM1579	1508995	1508967	28	-
RNA_18	1570753	1570725	28	-
PMM0009	11761	11734	27	+
RNA_5	538292	538265	27	+
PMM0694	661900	661873	27	+
PMM1187	1133832	1133805	27	+
PMM0709	674137	674110	27	-
PMM0896	857995	857968	27	-
PMM0958	916287	916260	27	-
PMM1576	1505761	1505734	27	-
PMM0761	725426	725400	26	+
PMM0809	767737	767711	26	+
PMM1636	1564522	1564496	26	+
PMM1396	1344939	1344913	26	-
PMM0995	947751	947727	24	+
PMM1028	973178	973154	24	+
HyPMM209	1327518	1327494	24	+
PMM0314	300941	300917	24	-
HyPMM72	655057	655033	24	-
PMM0215	210168	210145	23	+
PMM1339	1289714	1289691	23	-
asRNA_02331	223850	223828	22	+
PMM1687	1621289	1621267	22	+
PMM0691	659755	659733	22	-
PMM0791	752038	752016	22	-
PMM0875	831846	831824	22	-
RNA_25	861144	861122	22	-
PMM0402	381703	381682	21	+
PMM1140	1093203	1093182	21	+
PMM1669	1602317	1602296	21	-
PMM1356	1306227	1306207	20	+
Yfr20	1336543	1336523	20	+
PMM1297	1247716	1247696	20	-
PMM1646	1574530	1574510	20	-
PMM0658	625696	625677	19	+
PMM0848	807807	807788	19	-
PMM0231	225790	225772	18	+
PMM0768	732772	732754	18	+
PMM0021	21634	21616	18	-
Yfr8	340258	340241	17	+
PMM0861	819389	819372	17	+
PMM1426	1367081	1367064	17	+
PMM0555	525398	525382	16	+
PMM0569	538014	537998	16	+
PMM0043	42415	42399	16	-
HyPMM171	1079979	1079963	16	-
PMM1181	1129502	1129487	15	+
HyPMM228	1347638	1347623	15	+
PMM0374	356905	356890	15	-
PMM0526	499342	499328	14	+
PMM0811	769634	769620	14	+
PMM0837	794365	794351	14	+
PMM0998	949922	949908	14	+
PMM1175	1124021	1124007	14	+
PMM0774	737403	737389	14	-
PMM1713	1652530	1652516	14	-
PMM0155	152080	152067	13	-
PMM1189	1136305	1136293	12	+
PMM0408	387242	387230	12	-
PMM1199	1146830	1146818	12	-
PMM0600	571087	571076	11	+
PMM0913	875381	875370	11	+
PMM0066	71066	71055	11	-
PMM0157	153482	153471	11	-
PMM0207	198413	198402	11	-
PMM0459	438164	438153	11	-
PMM1011	960431	960420	11	-
PMM1144	1096353	1096342	11	-
PMM1021	967692	967682	10	+
PMM1411	1354297	1354287	10	+
PMM0246	239448	239439	9	+
asRNA_04601	395851	395842	9	+
PMM0734	697920	697911	9	-
PMM1467	1400415	1400406	9	-
PMM0216	210601	210593	8	+
PMM0360	344504	344496	8	+
HyPMM46	360879	360871	8	+
PMM0780	742932	742924	8	+
PMM1188	1135212	1135204	8	+
PMM1372	1320265	1320257	8	+
PMM0229	223922	223914	8	-
PMM1586	1515594	1515586	8	-
PMM0773	737392	737385	7	+
PMM0925	886522	886515	7	+
PMM0926	886931	886924	7	+
PMM0940	899982	899975	7	+
PMM0986	941521	941514	7	+
PMM1081	1025251	1025244	7	+
PMM1252	1205513	1205506	7	+
PMM1648	1578024	1578017	7	+
PMM1589	1518177	1518170	7	-
Yfr17	664936	664930	6	+
PMM1222	1172608	1172602	6	+
PMM1560	1489384	1489378	6	+
PMM1647	1576223	1576217	6	+
PMM0671	638594	638588	6	-
HyPMM147	955148	955142	6	-
PMM0039	37973	37968	5	+
Yfr4	383488	383483	5	+
HyPMM62	624042	624037	5	+
PMM1111	1058945	1058940	5	+
HyPMM201	1321193	1321188	5	+
PMM0277	266079	266074	5	-
HyPMM51	382776	382771	5	-
PMM0190	182864	182860	4	+
PMM1309	1263321	1263317	4	+
PMM1638	1566311	1566307	4	+
PMM0274	263158	263154	4	-
PMM0529	500539	500535	4	-
Yfr6	627729	627725	4	-
HyPMM133	932055	932051	4	-
PMM0662	631890	631887	3	+
PMM0675	643663	643660	3	+
HyPMM92	689081	689078	3	+
PMM1003	955134	955131	3	+
PMM0042	40595	40592	3	-
PMM0191	182880	182877	3	-
PMM1209	1158248	1158245	3	-
PMM0276	266072	266070	2	+
PMM0978	936044	936042	2	+
HyPMM44	359300	359298	2	-
PMM0404	382301	382299	2	-
PMM0597	566199	566197	2	-
PMM0787	748841	748839	2	-
PMM0813	770971	770969	2	-
a If one operon has 3'-UTR ,the last (foreword the transcribed direction) gene's sysName represents the operon.
b 3'-UTRs that > 15 nt were predicted terminator; and "Y" indicates termination signal.
