# Supplementary material for: The transcriptome landscape of Prochlorococcus MED4 and the factors for stabilizing the core genome
Source: BMC Microbiol. 2014 Jan 18;14:11. doi: 10.1186/1471-2180-14-11 (PMC3898218; doi:10.1186/1471-2180-14-11)
Supplement: Additional file 3 — RNA sequencing profiles and gene expression. Sheet 1: summary of RNA-Seq for ten samples; sheet 2: gene annotations from MicrobesOnline [63] and expression classification; sheet 3: expression values of the whole genome. [file 1471-2180-14-11-S3.xlsx]

## Sheet: SequenceSummary
Sheet 1 Reads mapping and gene expression profiles of ten samples
Samplea	Total sequencing pair readsb	Total mapped rate	Total mapped	Perfect mapped rate	Perfect mapped	Coverage of lowest 10% genome basesc	Coverage of lowest 10% bases in gene regionsd	Mean RPKM of lowest 10% bases in gene regionse	Coverage gene left/ Coverage medianf	Coverage gene right/ Coverage medianf	Gene expression rateg
											All CDS Genes	Genes of Core	Genes of Flexible
esl1d	4615238	0.9947	4.59078e+06	0.9736	4.4934e+06	3	12	7.19074	6.77228	6.64356	0.917599	0.951239	0.858741
esl3d	6456732	0.974	6.28886e+06	0.9088	5.86788e+06	5	17	7.70893	7.75439	8.07018	0.915056	0.947242	0.858741
esl4d	6624400	0.7749	5.13325e+06	0.7575	5017983	4	15	7.52958	6.21818	6.3	0.926246	0.959233	0.868531
esl8d	6449616	0.704	4.54053e+06	0.6896	4.44766e+06	2	7	4.44835	10.5965	11.7544	0.851475	0.889688	0.784615
esl10d	6430250	0.6746	4.33785e+06	0.6462	4.15523e+06	3	9	6.03872	8.78261	8.17391	0.895219	0.929656	0.834965
amp3d	6630721	0.9802	6.49943e+06	0.9361	6.20702e+06	13	24	13.2177	7.9646	8.29204	0.957782	0.982414	0.914685
s6_5h	6401265	0.8821	5.64656e+06	0.8375	5.36106e+06	3	11	5.25087	6.87963	6.71296	0.885046	0.927258	0.811189
s6_10h	6394044	0.8785	5.61717e+06	0.8336	5.33008e+06	3	11	5.37104	6.41228	6.46491	0.89115	0.931255	0.820979
s24_5h	6391818	0.8475	5.41707e+06	0.7941	5.07574e+06	7	16	9.44463	6.57658	6.6036	0.928789	0.96243	0.86993
s24_10h	6396571	0.8525	5.45308e+06	0.792	5.06608e+06	5	15	8.0713	6.77778	6.74074	0.920651	0.952838	0.864336
a Sample names:	esl1d	Cultured one day in Pro 99 medium [20] at 21 °C with constant irradiance of 28 μmol quanta m-2s-1
	esl3d	Cultured three days in Pro 99 medium at 21 °C with constant irradiance of 28 μmol quanta m-2s-1
	esl4d	Cultured four days in Pro 99 medium at 21 °C with constant irradiance of 28 μmol quanta m-2s-1
	esl8d	Cultured eight days in Pro 99 medium at 21 °C with constant irradiance of 28 μmol quanta m-2s-1
	esl10d	Cultured ten days in Pro 99 medium at 21 °C with constant irradiance of 28 μmol quanta m-2s-1
	amp3d	Cultured three days in AMP medium [19] at 21 °C with constant irradiance of 28 μmol quanta m-2s-1
	s6_5h	Stationary-phase cells that were cultured five hours in AMP medium with 6mM NaHCO3 at 21 °C with constant irradiance of 28 μmol quanta m-2s-1
	s6_10h	Stationary-phase cells that were cultured ten hours in AMP medium with 6mM NaHCO3 at 21 °C with constant irradiance of 28 μmol quanta m-2s-1
	s24_5h	Stationary-phase cells that were cultured five hours in AMP medium with 24mM NaHCO3 at 21 °C with constant irradiance of 28 μmol quanta m-2s-1
	s24_10h	Stationary-phase cells that were cultured ten hours in AMP medium with 24mM NaHCO3 at 21 °C with constant irradiance of 28 μmol quanta m-2s-1
b Pair-end sequence yielded pair reads.
c Coverage of the tenth percentile of the lowest expressed genome regions; the maximum (~13) was expression cutoff of genome.
d Coverage of the tenth percentile of the lowest expressed gene regions; these coverage values were the background value of each samples respectively.
e Mean RPKM of the ten percentage of the lowest expressed gene regions; the maximum (~13) was expression cutoff of CDS genes.
f Fold change of the coverage of gene's left or right 90-bp compared to median coverage of corresponding gene with complete length; for genome position "i", if the coverage was higher than 1/7th (the median fold change) of the mean coverage of left or right 90-bp, this position "i" was regarded as high coverage.
g There are 1965 CDS genes in Prochlorococcus MED4, among which 1251 genes belong to Prochlorococcus species core genome, and the rest belong to the flexible genome [7].

## Sheet: GeneClassification
Sheet 2 Classification of all Prochlorococcus MED4 CDS genes by expression level
sysNamea	locus tagb	start	stop	strand	Core/Flexiblec	ExpressionLeveld	name	desc	COG	COGFun	COGDesc
PMM0001	PMED4_00001	174	1331	+	Core	VEG	dnaN	DNA polymerase III, beta chain (NCBI)	COG592	L	DNA polymerase sliding clamp subunit (PCNA homolog)
PMM0002	PMED4_00011	1333	2040	+	Core	VEG	PMM0002	conserved hypothetical protein (NCBI)
PMM0003	PMED4_00021	2044	4383	+	Core	MEG	purL	phosphoribosylformylglycinamidine synthetase II (NCBI)	COG46	F	Phosphoribosylformylglycinamidine (FGAM) synthase, synthetase domain
PMM0004	PMED4_00031	4430	5890	+	Core	MEG	purF	Glutamine amidotransferase class-II:Phosphoribosyl transferase (NCBI)	COG34	F	Glutamine phosphoribosylpyrophosphate amidotransferase
PMM0005	PMED4_00041	5887	8328	-	Core	MEG	PMM0005	DNA gyrase/topoisomerase IV, subunit A (NCBI)	COG188	L	Type IIA topoisomerase (DNA gyrase/topo II, topoisomerase IV), A subunit
PMM0006	PMED4_00051	8416	9270	-	Core	VEG	PMM0006	Flp pilus assembly protein TadD, contains TPR repeats (Katherine Huang)	COG5010	U	Flp pilus assembly protein TadD, contains TPR repeats
PMM0007	PMED4_00061	9275	10219	-	Core	VEG	PMM0007	Uncharacterized Fe-S protein (Katherine Huang)	COG1600	C	Uncharacterized Fe-S protein
PMM0008	PMED4_00071	10367	11104	+	Core	HEG	PMM0008	Uncharacterized conserved protein (Katherine Huang)	COG2928	S	Uncharacterized conserved protein
PMM0009	PMED4_00081	11105	11734	+	Core	VEG	nusB	Antitermination protein NusB (NCBI)
PMM0010	PMED4_00091	11793	13115	+	Core	VEG	ftsY	signal recognition particle docking protein FtsY (NCBI)	COG552	U	Signal recognition particle GTPase
PMM0011	PMED4_00101	13183	14526	+	Core	VEG	rsbU	Protein phosphatase 2C domain (NCBI)	COG2208	TK	Serine phosphatase RsbU, regulator of sigma subunit
PMM0012	PMED4_00111	14585	15964	+	Core	MEG	argH	Fumarate lyase:Delta crystallin (NCBI)	COG165	E	Argininosuccinate lyase
PMM0013	PMED4_00121	16018	16683	+	Core	VEG	PMM0013	RNA-binding region RNP-1 (RNA recognition motif) (NCBI)
PMM0014	PMED4_00131	16680	17684	-	Core	VEG	PMM0014	tRNA-dihydrouridine synthase (Katherine Huang)	COG42	J	tRNA-dihydrouridine synthase
PMM0015	PMED4_00141	17712	18206	+	Core	MEG	PMM0015	Domain of unknown function DUF25 (NCBI)	COG229	O	Conserved domain frequently associated with peptide methionine sulfoxide reductase
PMM0016	PMED4_00151	18283	19002	+	Core	HEG	grpE	Heat shock protein GrpE (NCBI)	COG576	O	Molecular chaperone GrpE (heat shock protein)
PMM0017	PMED4_00161	19034	20158	+	Core	MEG	dnaJ	DnaJ protein (NCBI)	COG484	O	DnaJ-class molecular chaperone with C-terminal Zn finger domain
PMM0018	PMED4_00171	20155	20388	+	Core	VEG	PMM0018	conserved hypothetical protein (NCBI)
PMM0019	PMED4_00181	20378	21295	+	Core	VEG	PMM0019	Predicted GTPases (Katherine Huang)	COG1162	R	Predicted GTPases
PMM0020	PMED4_00191	21261	21611	-	Core	VEG	PMM0020	Uncharacterized protein conserved in bacteria (Katherine Huang)	COG718	S	Uncharacterized protein conserved in bacteria
PMM0021	PMED4_00201	21634	22524	-	Core	VEG	murB	UDP-N-acetylenolpyruvoylglucosamine reductase (NCBI)	COG812	M	UDP-N-acetylmuramate dehydrogenase
PMM0022	PMED4_00211	22532	23953	-	Core	LEG	murC	Probable UDP-N-acetylmuramate-alanine ligase (NCBI)	COG773	M	UDP-N-acetylmuramate-alanine ligase
PMM0023	PMED4_00221	24150	25172	+	Core	VEG	gap2	Glyceraldehyde 3-phosphate dehydrogenase(NADP+)(phosphorylating) (NCBI)	COG57	G	Glyceraldehyde-3-phosphate dehydrogenase/erythrose-4-phosphate dehydrogenase
PMM0024	PMED4_00231	25173	26159	-	Core	VEG	thiL	putative thiamine-monophosphate kinase (NCBI)	COG611	H	Thiamine monophosphate kinase
PMM0025	PMED4_00241	26152	27243	-	Core	VEG	PMM0025	Cyclophilin-type peptidyl-prolyl cis-trans isomerase (NCBI)	COG652	O	Peptidyl-prolyl cis-trans isomerase (rotamase) - cyclophilin family
PMM0026	PMED4_00251	27287	27847	+	Core	VEG	efp	Elongation factor P (EF-P) (NCBI)	COG231	J	Translation elongation factor P (EF-P)/translation initiation factor 5A (eIF-5A)
PMM0027	PMED4_00261	27847	28353	+	Core	VEG	accB	Biotin / Lipoyl attachment:Acetyl-CoA biotin carboxyl carrier subunit (Katherine Huang)	COG511	I	Biotin carboxyl carrier protein
PMM0028	PMED4_00271	28330	29370	-	Core	VEG	pdxA	putative pyridoxal phosphate biosynthetic protein PdxA (NCBI)	COG1995	H	Pyridoxal phosphate biosynthesis protein
PMM0029	PMED4_00281	29363	30250	-	Core	VEG	PMM0029	Nucleoside-diphosphate-sugar epimerases (Katherine Huang)	COG451	MG	Nucleoside-diphosphate-sugar epimerases
PMM0030	PMED4_00291	30235	30525	+	Flexible	MEG	PMM0030	possible Transcription factor TFIID (or TATA-b (NCBI)
PMM0031	PMED4_00301	30526	30930	-	Core	VEG	PMM0031	HNH endonuclease:HNH nuclease (NCBI)
PMM0032	PMED4_00311	31101	31520	-	Core	HEG	PMM0032	type II secretion system protein-like (Katherine Huang)
PMM0033	PMED4_00321	31579	32091	-	Core	VEG	PMM0033	conserved hypothetical protein (NCBI)
PMM0034	PMED4_00331	32335	32532	+	Flexible	HEG	PMM0034	conserved hypothetical protein (NCBI)
PMM0035	PMED4_00341	32543	33697	-	Core	HEG	DHSS	soluble hydrogenase small subunit (NCBI)	COG75	E	Serine-pyruvate aminotransferase/archaeal aspartate aminotransferase
PMM0036	PMED4_00351	33758	34876	+	Core	VEG	cbiD	CbiD protein (NCBI)	COG1903	H	Cobalamin biosynthesis protein CbiD
PMM0037	PMED4_00361	34925	36511	+	Core	MEG	guaA	Glutamine amidotransferase class-I:GMP synthase (NCBI)	COG519	F	GMP synthase, PP-ATPase domain/subunit
PMM0038	PMED4_00371	36556	37269	+	Flexible	VEG	PMM0038	hypothetical (NCBI)
PMM0039	PMED4_00381	37360	37968	+	Core	MEG	PMM0039	conserved hypothetical protein (NCBI)
HyPMM1	PMED4_00391	38074	38226	+	Flexible	VEG	Protein-coding gene	Conserved hypothetical protein (Katherine Huang)
PMM0040	PMED4_00401	38231	40021	+	Core	LEG	PMM0040	Putative penicillin-binding protein (NCBI)	COG768	M	Cell division protein FtsI/penicillin-binding protein 2
PMM0041	PMED4_00411	40052	40576	-	Core	VEG	PMM0041	possible reductase (NCBI)	COG431	R	Predicted flavoprotein
PMM0042	PMED4_00421	40595	42397	-	Core	VEG	PMM0042	flavoprotein (NCBI)	COG426	C	Uncharacterized flavoproteins
PMM0043	PMED4_00431	42415	44190	-	Core	HEG	PMM0043	flavoprotein (NCBI)	COG426	C	Uncharacterized flavoproteins
PMM0044	PMED4_00441	44305	46965	+	Core	MEG	alaS	Alanyl-tRNA synthetase (NCBI)	COG13	J	Alanyl-tRNA synthetase
PMM0045	PMED4_00451	46950	48896	-	Core	VEG	speA	Orn/DAP/Arg decarboxylases family 2 (NCBI)	COG1166	E	Arginine decarboxylase (spermidine biosynthesis)
PMM0046	PMED4_00461	49017	49475	+	Core	VEG	ndk	Nucleoside diphosphate kinase (NCBI)	COG105	F	Nucleoside diphosphate kinase
PMM0047	PMED4_00471	49482	50591	-	Core	MEG	dadA	putative thiamine biosynthesis oxidoreductase (NCBI)	COG665	E	Glycine/D-amino acid oxidases (deaminating)
PMM0048	PMED4_00481	50672	52144	+	Core	MEG	gatB	Glutamyl-tRNA (Gln) amidotransferase subunit B (NCBI)	COG64	J	Asp-tRNAAsn/Glu-tRNAGln amidotransferase B subunit (PET112 homolog)
PMM0049	PMED4_00491	52148	52762	-	Core	MEG	coaE	putative dephospho-CoA kinase (NCBI)	COG237	H	Dephospho-CoA kinase
PMM0050	PMED4_00501	52867	54075	+	Core	VEG	argJ	ArgJ family (NCBI)	COG1364	E	N-acetylglutamate synthase (N-acetylornithine aminotransferase)
HyPMM2	PMED4_00502	54068	54310	-	Flexible	HEG	Protein-coding gene	protein family PM-16 (Katherine Huang)
PMM0051	PMED4_00511	54244	54915	-	Flexible	HEG	PMM0051	ATPases involved in chromosome partitioning (Katherine Huang)	COG1192	D	ATPases involved in chromosome partitioning
PMM0052	PMED4_00521	55066	56028	+	Flexible	LEG	tas	Aldo/keto reductase family (NCBI)	COG667	C	Predicted oxidoreductases (related to aryl-alcohol dehydrogenases)
HyPMM3	PMED4_00531	56047	56181	-	Flexible	VEG	Protein-coding gene	Conserved hypothetical protein (Katherine Huang)
RNA_43	--	56335	56592	-		--	tmRNA	tmRNA, 10Sa RNA, SsrA (RefSeq)
PMM0053	PMED4_00541	56663	57787	+	Core	MEG	PMM0053	Putative RNA methylase family UPF0020 (NCBI)	COG116	L	Predicted N6-adenine-specific DNA methylase
PMM0054	PMED4_00551	57789	58175	-	Core	VEG	PMM0054	conserved hypothetical protein (NCBI)
PMM0055	PMED4_00561	58176	58637	-	Core	HEG	PMM0055	conserved hypothetical protein (NCBI)
HyPMM4	PMED4_00571	58826	58963	+	Flexible	VEG	Protein-coding gene	Conserved hypothetical protein (Katherine Huang)
PMM0056	PMED4_00581	59051	59413	+	Core	VEG	PMM0056	conserved hypothetical protein (NCBI)
PMM0057	PMED4_00591	59496	63080	+	Core	MEG	smc	putative chromosome segregation protein, SMC ATPase superfamily (NCBI)	COG1196	D	Chromosome segregation ATPases
PMM0058	PMED4_00601	63132	64148	+	Core	MEG	PMM0058	Uncharacterized conserved protein (Katherine Huang)	COG1873	S	Uncharacterized conserved protein
PMM0059	PMED4_00611	64160	65449	-	Core	VEG	PMM0059	cyanobacteria-specific protein related to lipid A disaccharide synthetase (Katherine Huang)
RNA_37	--	65454	65535	-		--	tRNACys1	tRNA-Cys (RefSeq)
PMM0060	PMED4_00621	65841	67190	+	Core	VEG	accC	acetyl-CoA carboxylase, biotin carboxylase subunit (NCBI)	COG4770	I	Acetyl/propionyl-CoA carboxylase, alpha subunit
PMM0061	PMED4_00631	67208	67513	-	Core	VEG	PMM0061	YGGT family, conserved hypothetical integral membrane protein (NCBI)
asRNA_00641	--	67629	67875	-		--	Antisense RNA
PMM0062	PMED4_00641	67652	67792	+	Flexible	HEG	psbX	photosystem II PsbX protein (NCBI)
PMM0063	PMED4_00651	67870	68802	+	Core	HEG	PMM0063	conserved hypothetical protein (NCBI)
PMM0064	PMED4_00661	68803	69036	-	Core	HEG	hli2	possible high light inducible protein (NCBI)
PMM0065	PMED4_00671	69046	71028	-	Core	MEG	PMM0065	ABC transporter, ATP binding protein (NCBI)	COG4178	R	ABC-type uncharacterized transport system, permease and ATPase components
PMM0066	PMED4_00681	71066	71353	-	Flexible	VEG	PMM0066	conserved hypothetical protein (NCBI)
PMM0067	PMED4_00691	71401	71742	-	Core	VEG	hit	HIT (Histidine triad) family protein (NCBI)	COG537	FGR	Diadenosine tetraphosphate (Ap4A) hydrolase and other HIT family hydrolases
PMM0068	PMED4_00701	71763	72368	-	Core	MEG	def	putative formylmethionine deformylase (NCBI)	COG242	J	N-formylmethionyl-tRNA deformylase
PMM0069	PMED4_00711	72448	74376	+	Core	VEG	dap2	Esterase/lipase/thioesterase family active site (NCBI)	COG1506	E	Dipeptidyl aminopeptidases/acylaminoacyl-peptidases
PMM0070	PMED4_00721	74373	75650	-	Core	VEG	PMM0070	putative cysteine desulfurase or selenocysteine lyase (NCBI)	COG520	E	Selenocysteine lyase
PMM0071	PMED4_00731	75650	76867	-	Core	VEG	PMM0071	ABC transporter, membrane component (NCBI)	COG719	O	ABC-type transport system involved in Fe-S cluster assembly, permease component
PMM0072	PMED4_00741	76872	77657	-	Core	MEG	sufC	ABC transporter, ATP binding component (NCBI)	COG396	O	ABC-type transport system involved in Fe-S cluster assembly, ATPase component
PMM0073	PMED4_00751	77679	79121	-	Core	VEG	PMM0073	ABC transporter, membrane component (NCBI)	COG719	O	ABC-type transport system involved in Fe-S cluster assembly, permease component
PMM0074	PMED4_00761	79219	79581	+	Flexible	VEG	PMM0074	conserved hypothetical (NCBI)
asRNA_00771	--	79767	79930	-		--	Antisense RNA
PMM0075	PMED4_00771	79845	80951	+	Core	VEG	PMM0075	Uncharacterized protein conserved in bacteria (Katherine Huang)	COG3330	S	Uncharacterized protein conserved in bacteria
HyPMM5	PMED4_00781	80967	81137	+	Flexible	VEG	Protein-coding gene	membrane protein (Katherine Huang)
PMM0076	PMED4_00791	81171	82808	+	Core	VEG	pgm	Phosphoglucomutase (NCBI)	COG33	G	Phosphoglucomutase
PMM0077	PMED4_00801	82844	84133	+	Flexible	VEG	mgs1	putative ATPase, AAA family (NCBI)	COG2256	L	ATPase related to the helicase subunit of the Holliday junction resolvase
PMM0078	PMED4_00811	84130	84786	-	Flexible	MEG	PMM0078	possible 4'-phosphopantetheinyl transferase family protein (NCBI)
PMM0079	PMED4_00821	84786	85253	+	Core	HEG	bcp	putative bacterioferritin comigratory (BCP) protein (NCBI)	COG1225	O	Peroxiredoxin
PMM0080	PMED4_00831	85259	85939	-	Core	HEG	PMM0080	Predicted transcriptional regulator (Katherine Huang)
PMM0081	PMED4_00841	85958	86680	-	Core	VEG	cysH	Phosphoadenosine phosphosulfate reductase (NCBI)	COG175	EH	3'-phosphoadenosine 5'-phosphosulfate sulfotransferase (PAPS reductase)/FAD synthetase and related enzymes
PMM0082	PMED4_00851	86776	87960	+	Core	VEG	PMM0082	putative NADH dehydrogenase, transport associated (NCBI)	COG1252	C	NADH dehydrogenase, FAD-containing subunit
PMM0083	PMED4_00861	88020	89828	+	Core	MEG	citT	putative sodium/sulfate transporter, DASS family (NCBI)	COG471	P	Di- and tricarboxylate transporters
PMM0084	PMED4_00871	89838	91241	+	Core	LEG	trkG	possible sodium transporter, Trk family (NCBI)	COG168	P	Trk-type K+ transport systems, membrane components
PMM0085	PMED4_00881	91260	91964	+	Core	VEG	PMM0085	putative potassium channel, VIC family (NCBI)	COG569	P	K+ transport systems, NAD-binding component
PMM0086	PMED4_00891	91965	92273	-	Core	HEG	PMM0086	Conserved hypothetical protein (NCBI)
PMM0087	PMED4_00901	92390	92728	+	Core	VEG	PMM0087	conserved hypothetical protein (NCBI)
PMM0088	PMED4_00911	92764	92994	+	Core	HEG	PMM0088	conserved hypothetical protein (NCBI)
HyPMM6	PMED4_00921	92962	93144	-	Flexible	HEG	Protein-coding gene	Conserved hypothetical protein (Katherine Huang)
PMM0089	PMED4_00931	93215	94837	+	Core	MEG	PMM0089	ABC transporter, ATP binding component (NCBI)	COG488	R	ATPase components of ABC transporters with duplicated ATPase domains
HyPMM7	PMED4_00941	94992	95147	+	Flexible	VEG	Protein-coding gene	Conserved hypothetical protein (Katherine Huang)
PMM0090	PMED4_00951	95155	96303	-	Core	MEG	PMM0090	possible serine protease (NCBI)	COG265	O	Trypsin-like serine proteases, typically periplasmic, contain C-terminal PDZ domain
PMM0091	PMED4_00961	96452	96715	+	Core	HEG	PMM0091	conserved hypothetical protein (NCBI)
PMM0092	PMED4_00971	96820	97131	+	Core	VEG	PMM0092	conserved hypothetical protein (NCBI)
PMM0093	PMED4_00981	97200	97346	+	Core	VEG	hli1	possible high light inducible protein (NCBI)
PMM0094	PMED4_00991	97375	97701	-	Core	MEG	PMM0094	conserved hypothetical protein (NCBI)
PMM0095	PMED4_01001	97734	98660	-	Core	VEG	rbn	similar to serum resistance locus BrkB (NCBI)	COG1295	S	Predicted membrane protein
PMM0096	PMED4_01011	98735	99532	-	Core	MEG	PMM0096	inositol monophosphate family protein (NCBI)	COG483	G	Archaeal fructose-1,6-bisphosphatase and related enzymes of inositol monophosphatase family
PMM0097	PMED4_01021	99535	100965	-	Core	VEG	PMM0097	possible RND family outer membrane efflux protein (NCBI)	COG1538	MU	Outer membrane protein
PMM0098	PMED4_01031	100958	102370	-	Core	VEG	PMM0098	possible Fe-S oxidoreductase (NCBI)	COG1625	C	Fe-S oxidoreductase, related to NifB/MoaA family
PMM0099	PMED4_01041	102557	103324	+	Core	VEG	PMM0099	conserved hypothetical protein (NCBI)
PMM0100	PMED4_01051	103324	104991	+	Core	VEG	nadB	L-aspartate oxidase (NCBI)	COG29	H	Aspartate oxidase
PMM0101	PMED4_01061	104981	105916	-	Core	MEG	PMM0101	Predicted membrane protein (Katherine Huang)	COG4243	S	Predicted membrane protein
PMM0102	PMED4_01071	106023	107387	+	Flexible	VEG	PMM0102	possible Fe-S oxidoreductase (NCBI)	COG621	J	2-methylthioadenine synthetase
PMM102a	PMED4_01081	107394	107486	-	Flexible	VEG	petL	cytochrome b6f complex subunit PetL (Katherine Huang)
PMM0103	PMED4_01091	107552	107938	-	Core	VEG	PMM0103	conserved hypothetical protein (NCBI)
PMM0104	PMED4_01101	108003	109157	-	Core	VEG	PMM0104	Uncharacterized protein conserved in bacteria (Katherine Huang)	COG3146	S	Uncharacterized protein conserved in bacteria
PMM0105	PMED4_01111	109169	109831	-	Core	VEG	ribG	RibD/ribG C-terminal domain (NCBI)	COG1985	H	Pyrimidine reductase, riboflavin biosynthesis
PMM0106	PMED4_01121	109828	110754	-	Core	HEG	PMM0106	6-pyruvoyl tetrahydropterin synthase (NCBI)	COG720	H	6-pyruvoyl-tetrahydropterin synthase
PMM0107	PMED4_01131	110805	111362	+	Core	VEG	aroK	Shikimate kinase (NCBI)	COG703	E	Shikimate kinase
PMM0108	PMED4_01141	111359	111616	-	Core	VEG	PMM0108	conserved hypothetical protein (NCBI)
PMM0109	PMED4_01151	111615	112325	+	Flexible	LEG	PMM0109	possible POLO box duplicated region. (NCBI)
PMM0110	PMED4_01161	112312	113037	-	Core	VEG	PMM0110	putative glutathione S-transferase (NCBI)	COG625	O	Glutathione S-transferase
PMM0111	PMED4_01171	113083	113295	+	Core	VEG	PMM0111	conserved hypothetical protein (NCBI)
PMM0112	PMED4_01181	113301	113699	+	Core	VEG	rbfA	Ribosome-binding factor A (NCBI)	COG858	J	Ribosome-binding factor A
PMM0113	PMED4_01191	113674	114483	+	Core	VEG	hemD	putative uroporphyrinogen III synthase (NCBI)	COG1587	H	Uroporphyrinogen-III synthase
PMM0114	PMED4_01201	114476	114946	-	Core	MEG	PMM0114	Predicted integral membrane protein (Katherine Huang)	COG5637	S	Predicted integral membrane protein
PMM0115	PMED4_01211	114949	116403	-	Core	MEG	crtQ	zeta-carotene desaturase (NCBI)	COG3349	S	Uncharacterized conserved protein
PMM0116	PMED4_01221	116503	116895	+	Core	HEG	PMM0116	Uncharacterized conserved protein (Katherine Huang)	COG316	S	Uncharacterized conserved protein
PMM0117	PMED4_01231	116904	117332	+	Core	HEG	PMM0117	conserved hypothetical protein (NCBI)
PMM0118	PMED4_01241	117334	118533	+	Flexible	VEG	PMM0118	Uncharacterized protein conserved in bacteria (Katherine Huang)	COG4370	S	Uncharacterized protein conserved in bacteria
PMM0119	PMED4_01251	118530	118799	+	Flexible	MEG	PMM0119	conserved hypothetical protein (NCBI)
PMM0120	PMED4_01261	118750	119682	-	Core	MEG	PMM0120	putative cell division inhibitor (NCBI)	COG1090	R	Predicted nucleoside-diphosphate sugar epimerase
PMM0121	PMED4_01271	119826	120068	+	Core	VEG	PMM0121	conserved hypothetical protein (NCBI)
PMM0122	PMED4_01281	120073	120750	-	Core	VEG	PMM0122	possible heat shock protein DnaJ (NCBI)	COG2214	O	DnaJ-class molecular chaperone
PMM0123	PMED4_01291	120767	121735	-	Core	MEG	cysK2	O-acetylserine (thiol)-lyase A (NCBI)	COG31	E	Cysteine synthase
PMM0124	PMED4_01301	121892	122161	+	Core	MEG	PMM0124	conserved hypothetical protein in cyanobacteria (NCBI)
PMM0125	PMED4_01311	122163	122846	+	Core	MEG	PMM0125	possible ABC transporter, ATP-binding component (NCBI)	COG1122	P	ABC-type cobalt transport system, ATPase component
RNA_1	--	122896	122967	+		--	tRNA-Asn1	tRNA-Asn (NCBI)
PMM0126	PMED4_01321	123319	124260	+	Flexible	MEG	PMM0126	possible Herpesvirus UL6 like (NCBI)
PMM0127	PMED4_01331	124573	124932	-	Flexible	VEG	PMM0127	possible Signal peptide binding domain (NCBI)
PMM0128	PMED4_01341	125358	126113	+	Core	HEG	rpaA	two-component response regulator (NCBI)	COG745	TK	Response regulators consisting of a CheY-like receiver domain and a winged-helix DNA-binding domain
PMM0129	PMED4_01351	126143	127102	-	Core	VEG	holB	DNA polymerase III, delta prime subunit (NCBI)	COG470	L	ATPase involved in DNA replication
PMM0130	PMED4_01361	127095	127739	-	Core	VEG	tmk	Thymidylate kinase (NCBI)	COG125	F	Thymidylate kinase
PMM0131	PMED4_01371	127740	130037	-	Core	MEG	zntA	putative P-type ATPase transporter for copper (NCBI)	COG2217	P	Cation transport ATPase
PMM0132	PMED4_01381	130155	130676	+	Core	MEG	PMM0132	cyanobacterial conserved hypothetical (NCBI)
PMM0133	PMED4_01391	130689	132041	-	Core	MEG	sms	putative DNA repair protein RadA (NCBI)	COG1066	O	Predicted ATP-dependent serine protease
PMM0134	PMED4_01401	132148	132894	+	Core	MEG	rpaB	two-component response regulator (NCBI)	COG745	TK	Response regulators consisting of a CheY-like receiver domain and a winged-helix DNA-binding domain
PMM0135	PMED4_01411	132895	134295	+	Core	MEG	plsX	fatty acid/phospholipid synthesis protein PlsX (NCBI)	COG416	I	Fatty acid/phospholipid biosynthesis enzyme
PMM0136	PMED4_01421	134349	135356	+	Core	MEG	fabH	3-oxoacyl-[acyl-carrier-protein] synthase III (NCBI)	COG332	I	3-oxoacyl-[acyl-carrier-protein] synthase III
PMM0137	PMED4_01431	135371	136267	+	Core	MEG	fabD	Malonyl coenzyme A-acyl carrier protein transacylase (NCBI)	COG331	I	(acyl-carrier-protein) S-malonyltransferase
PMM0138	PMED4_01441	136272	136892	+	Core	MEG	plsC	putative 1-acyl-sn-glycerol-3-phosphate acyltransferase (NCBI)	COG204	I	1-acyl-sn-glycerol-3-phosphate acyltransferase
PMM0139	PMED4_01451	136897	137547	-	Core	VEG	PMM0139	Inactive homolog of metal-dependent proteases, putative molecular chaperone (Katherine Huang)	COG1214	O	Inactive homolog of metal-dependent proteases, putative molecular chaperone
PMM0140	PMED4_01461	137554	137805	-	Core	MEG	ycf34	putative Ycf34 (NCBI)
PMM0141	PMED4_01471	137792	139039	+	Core	VEG	PMM0141	Poly A polymerase family (NCBI)	COG617	J	tRNA nucleotidyltransferase/poly(A) polymerase
PMM0142	PMED4_01481	139098	139517	+	Core	HEG	PMM0142	RNA-binding region RNP-1 (RNA recognition motif) (NCBI)
PMM0143	PMED4_01491	139518	140426	-	Core	VEG	crtB,pys	Squalene and phytoene synthases (NCBI)	COG1562	I	Phytoene/squalene synthetase
PMM0144	PMED4_01501	140446	141867	-	Core	MEG	pds	phytoene desaturase (NCBI)	COG3349	S	Uncharacterized conserved protein
PMM0145	PMED4_01511	141958	142305	+	Core	HEG	PMM0145	NADH dehydrogenase I subunit M (Katherine Huang)
PMM0146	PMED4_01521	142302	142919	+	Core	HEG	PMM0146	conserved hypothetical protein (NCBI)
PMM0147	PMED4_01531	142916	143869	-	Core	HEG	rbcR	putative Rubisco transcriptional regulator (NCBI)	COG583	K	Transcriptional regulator
PMM0148	PMED4_01541	143954	144682	+	Core	VEG	PMM0148	Predicted membrane protein (Katherine Huang)	COG4094	S	Predicted membrane protein
PMM0149	PMED4_01551	144716	146728	+	Core	MEG	ndhF	putative NADH Dehydrogenase (complex I) subunit (chain 5) (NCBI)	COG1009	CP	NADH:ubiquinone oxidoreductase subunit 5 (chain L)/Multisubunit Na+/H+ antiporter, MnhA subunit
PMM0150	PMED4_01561	146813	148453	+	Core	MEG	ndhD	putative NADH dehydrogenase subunit (chain 4) (NCBI)	COG1008	C	NADH:ubiquinone oxidoreductase subunit 4 (chain M)
PMM0151	PMED4_01571	148684	149397	+	Core	VEG	PMM0151	Uncharacterized conserved protein (Katherine Huang)	COG1354	S	Uncharacterized conserved protein
PMM0152	PMED4_01581	149447	150625	+	Core	MEG	PMM0152	Putative sugar-phosphate nucleotidyl transferase (NCBI)	COG1208	MJ	Nucleoside-diphosphate-sugar pyrophosphorylase involved in lipopolysaccharide biosynthesis/translation initiation factor 2B, gamma/epsilon subunits (eIF-2Bgamma/eIF-2Bepsilon)
PMM0153	PMED4_01591	150609	151499	-	Core	VEG	metF	Methylenetetrahydrofolate reductase (Katherine Huang)	COG685	E	5,10-methylenetetrahydrofolate reductase
PMM0154	PMED4_01601	151577	151855	+	Core	HEG	csgD	Bacterial regulatory protein, LuxR family (NCBI)	COG2771	K	DNA-binding HTH domain-containing proteins
PMM0155	PMED4_01611	152080	152556	-	Core	VEG	PMM0155	Uncharacterized protein conserved in bacteria (Katherine Huang)	COG2954	S	Uncharacterized protein conserved in bacteria
PMM0156	PMED4_01621	152557	153456	-	Core	VEG	PMM0156	predicted inorganic polyphosphate / ATP-NAD+ kinase (NCBI)	COG61	G	Predicted sugar kinase
PMM0157	PMED4_01631	153482	153802	-	Core	VEG	ndhE	putative NADH Dehydrogenase subunit (NCBI)	COG713	C	NADH:ubiquinone oxidoreductase subunit 11 or 4L (chain K)
PMM0158	PMED4_01641	153804	154403	-	Core	MEG	ndhG	putative NADH Dehydrogenase (complex I) subunit (chain 6) (NCBI)	COG839	C	NADH:ubiquinone oxidoreductase subunit 6 (chain J)
PMM0159	PMED4_01651	154417	155043	-	Core	HEG	ndhI	putative NADH Dehydrogenase subunit (NCBI)	COG1143	C	Formate hydrogenlyase subunit 6/NADH:ubiquinone oxidoreductase 23 kD subunit (chain I)
PMM0160	PMED4_01661	155113	156231	-	Core	MEG	ndhA	putative respiratory-chain NADH dehydrogenase subunit (NCBI)	COG1005	C	NADH:ubiquinone oxidoreductase subunit 1 (chain H)
PMM0161	PMED4_01671	156307	157452	-	Core	VEG	gltA	Citrate synthase (NCBI)	COG372	C	Citrate synthase
PMM0162	PMED4_01681	157532	158989	-	Core	NEG	PMM0162	Conserved hypothetical protein (Katherine Huang)
PMM0163	PMED4_01691	159071	159421	+	Core	MEG	pspE	Rhodanese-like (Katherine Huang)	COG607	P	Rhodanese-related sulfurtransferase
PMM0164	PMED4_01701	159422	160666	-	Core	HEG	trpB	Tryptophan synthase subunit beta (Katherine Huang)	COG133	E	Tryptophan synthase beta chain
PMM0165	PMED4_01711	160714	161025	+	Core	VEG	sui1	Translation initiation factor SUI1 (NCBI)	COG23	J	Translation initiation factor 1 (eIF-1/SUI1) and related proteins
PMM0166	PMED4_01721	161069	161695	+	Core	MEG	cysC	Adenylylsulfate kinase (NCBI)	COG529	P	Adenylylsulfate kinase and related kinases
PMM0167	PMED4_01731	161711	162202	-	Core	MEG	purE	Phosphoribosylaminoimidazole carboxylase (NCBI)	COG41	F	Phosphoribosylcarboxyaminoimidazole (NCAIR) mutase
PMM0168	PMED4_01741	162339	163040	+	Core	MEG	chlM	Mg-protoporphyrin IX methyltransferase (NCBI)	COG2227	H	2-polyprenyl-3-methyl-5-hydroxy-6-metoxy-1,4-benzoquinol methylase
PMM0169	PMED4_01751	163042	163770	-	Core	VEG	PMM0169	two-component response regulator (NCBI)	COG2197	TK	Response regulator containing a CheY-like receiver domain and an HTH DNA-binding domain
PMM0170	PMED4_01761	163827	164975	+	Core	VEG	PMM0170	NifS-like aminotransferase class-V (NCBI)	COG1104	E	Cysteine sulfinate desulfinase/cysteine desulfurase and related enzymes
PMM0171	PMED4_01771	164984	165886	-	Core	VEG	PMM0171	Predicted S-adenosylmethionine-dependent methyltransferase (Katherine Huang)	COG275	M	Predicted S-adenosylmethionine-dependent methyltransferase involved in cell envelope biogenesis
PMM0172	PMED4_01781	165925	167112	+	Core	VEG	ndhH	putative NADH dehydrogenase subunit (NCBI)	COG649	C	NADH:ubiquinone oxidoreductase 49 kD subunit 7
PMM0173	PMED4_01791	167121	167573	+	Core	MEG	PMM0173	Predicted thioesterase (Katherine Huang)	COG824	R	Predicted thioesterase
PMM0174	PMED4_01801	167587	168804	-	Core	VEG	menE	probable O-succinylbenzoic acid--CoA ligase (OSB-CoA synthetase) (NCBI)	COG318	IQ	Acyl-CoA synthetases (AMP-forming)/AMP-acid ligases II
PMM0175	PMED4_01811	168789	169754	-	Core	VEG	menC	putative O-succinylbenzoate synthase (NCBI)	COG4948	MR	L-alanine-DL-glutamate epimerase and related enzymes of enolase superfamily
PMM0176	PMED4_01821	169751	170668	-	Core	VEG	menA	1,4-dihydroxy-2-naphthoate (DHNA) octaprenyltransferase; UbiA prenyltranferase family (NCBI)	COG1575	H	1,4-dihydroxy-2-naphthoate octaprenyltransferase
PMM0177	PMED4_01831	170770	172167	+	Core	VEG	menF	Isochorismate synthase (NCBI)	COG1169	HQ	Isochorismate synthase
PMM0178	PMED4_01841	172160	173083	-	Core	MEG	gshB	putative Glutathione synthetase (NCBI)	COG189	HJ	Glutathione synthase/Ribosomal protein S6 modification enzyme (glutaminyl transferase)
PMM0179	PMED4_01851	173089	173343	-	Core	MEG	grxC	Glutaredoxin (NCBI)	COG695	O	Glutaredoxin and related proteins
PMM0180	PMED4_01861	173420	174542	+	Core	VEG	prfB	peptide chain release factor RF-2 (NCBI)	COG216	J	Protein chain release factor A
PMM0181	PMED4_01871	174547	174729	+	Core	VEG	PMM0181	conserved hypothetical protein (NCBI)
PMM0182	PMED4_01881	174737	175279	+	Core	NEG	PMM0182	Predicted metal-dependent hydrolase (Katherine Huang)	COG319	R	Predicted metal-dependent hydrolase
PMM0183	PMED4_01891	175302	175718	+	Core	NEG	dgkA	Prokaryotic diacylglycerol kinase (NCBI)	COG818	M	Diacylglycerol kinase
PMM0184	PMED4_01901	175726	176322	+	Core	VEG	pabA	para-aminobenzoate synthase component II (NCBI)	COG512	EH	Anthranilate/para-aminobenzoate synthases component II
PMM0185	PMED4_01911	176344	177072	+	Flexible	MEG	PMM0185	Predicted Zn-dependent hydrolases of the beta-lactamase fold (Katherine Huang)	COG2220	R	Predicted Zn-dependent hydrolases of the beta-lactamase fold
PMM0186	PMED4_01921	177069	178178	-	Core	LEG	hisC	Aminotransferases class-I (NCBI)	COG79	E	Histidinol-phosphate/aromatic aminotransferase and cobyric acid decarboxylase
PMM0187	PMED4_01931	178178	179989	-	Core	LEG	argS	Arginyl-tRNA synthetase (NCBI)	COG18	J	Arginyl-tRNA synthetase
PMM0188	PMED4_01941	180017	180883	-	Core	VEG	nadC	Nicotinate-nucleotide pyrophosphorylase:Quinolinate phosphoriobsyl transferase (NCBI)	COG157	H	Nicotinate-nucleotide pyrophosphorylase
PMM0189	PMED4_01951	180959	182341	-	Core	LEG	thdF	putative thiophen / furan oxidation protein (NCBI)	COG486	R	Predicted GTPase
PMM0190	PMED4_01961	182408	182860	+	Core	VEG	PMM0190	Uncharacterized protein conserved in bacteria (Katherine Huang)	COG3216	S	Uncharacterized protein conserved in bacteria
PMM0191	PMED4_01971	182880	185189	-	Core	MEG	spoT	guanosine-3',5'-bis(diphosphate) 3'-diphosphatase, (ppGpp)ase (NCBI)	COG317	TK	Guanosine polyphosphate pyrophosphohydrolases/synthetases
PMM0192	PMED4_01981	185245	186840	+	Core	VEG	PMM0192	ABC transporter, ATP binding component, possibly for oligopeptides (NCBI)	COG1123	R	ATPase components of various ABC-type transport systems, contain duplicated ATPase
PMM0193	PMED4_01991	186826	187794	-	Core	MEG	rluD	putative pseudouridylate synthase specific to ribosomal large subunit (NCBI)	COG564	J	Pseudouridylate synthases, 23S RNA-specific
PMM0194	PMED4_02001	187791	188657	-	Core	VEG	PMM0194	Predicted GTPases (Katherine Huang)	COG1161	R	Predicted GTPases
PMM0195	PMED4_02011	188883	190091	+	Core	VEG	pgk	Phosphoglycerate kinase (NCBI)	COG126	G	3-phosphoglycerate kinase
PMM0196	PMED4_02021	190093	190824	-	Core	VEG	PMM0196	conserved hypothetical protein (NCBI)
PMM0197	PMED4_02031	190852	191946	+	Core	VEG	murG	Undecaprenyl-PP-MurNAc-pentapeptide-UDPGlcNAc GlcNAc transferase (NCBI)	COG707	M	UDP-N-acetylglucosamine:LPS N-acetylglucosamine transferase
PMM0198	PMED4_02041	191925	193049	-	Core	VEG	PMM0198	Aminotransferases class-I (NCBI)	COG79	E	Histidinol-phosphate/aromatic aminotransferase and cobyric acid decarboxylase
PMM0199	PMED4_02051	193065	194234	-	Core	LEG	pyrD	Dihydroorotate dehydrogenase (NCBI)	COG167	F	Dihydroorotate dehydrogenase
PMM0200	PMED4_02061	194249	194971	-	Flexible	MEG	rnhA	possible ribonuclease HI (NCBI)	COG328	L	Ribonuclease HI
PMM0201	PMED4_02071	195017	195412	-	Core	HEG	rplL	50S ribosomal protein L7/L12 (NCBI)	COG222	J	Ribosomal protein L7/L12
PMM0202	PMED4_02081	195441	195968	-	Core	HEG	rplJ	50S ribosomal protein L10 (NCBI)	COG244	J	Ribosomal protein L10
PMM0203	PMED4_02091	196161	196868	-	Core	HEG	rplA	50S ribosomal protein L1 (NCBI)	COG81	J	Ribosomal protein L1
PMM0204	PMED4_02101	196935	197360	-	Core	HEG	rplK	50S ribosomal protein L11 (NCBI)	COG80	J	Ribosomal protein L11
PMM0205	PMED4_02111	197424	198035	-	Core	HEG	nusG	transcription antitermination protein, NusG (NCBI)	COG250	K	Transcription antiterminator
PMM0206	PMED4_02121	198110	198349	-	Core	MEG	secE	putative preprotein translocase, SecE subunit (NCBI)
PMM0207	PMED4_02131	198413	201172	-	Core	MEG	clpB2	putative ATP-dependent Clp protease, Hsp 100, ATP-binding subunit ClpB (NCBI)	COG542	O	ATPases with chaperone activity, ATP-binding subunit
PMM0208	PMED4_02141	201456	202748	+	Core	HEG	eno	Enolase (NCBI)	COG148	G	Enolase
PMM0209	PMED4_02151	202752	204419	-	Core	MEG	PMM0209	possible kinase (NCBI)	COG661	R	Predicted unusual protein kinase
PMM0210	PMED4_02161	204419	204736	-	Core	VEG	PMM0210	Conserved hypothetical protein (Katherine Huang)
PMM0211	PMED4_02171	204992	205948	+	Flexible	HEG	trxB	FAD-dependent pyridine nucleotide-disulphide oxidoreductase (NCBI)	COG492	O	Thioredoxin reductase
PMM0212	PMED4_02181	205971	206252	-	Flexible	VEG	PMM0212	conserved hypothetical protein (NCBI)
PMM0213	PMED4_02191	206256	207254	-	Flexible	VEG	sbtA	putative sodium-dependent bicarbonate transporter (NCBI)	COG3329	R	Predicted permease
PMM0214	PMED4_02201	207261	208916	-	Core	HEG	PMM0214	putative sulfate transporter (NCBI)	COG659	P	Sulfate permease and related transporters (MFS superfamily)
PMM0215	PMED4_02211	209144	210145	+	Core	VEG	hemB	Delta-aminolevulinic acid dehydratase (NCBI)	COG113	H	Delta-aminolevulinic acid dehydratase
PMM0216	PMED4_02221	210201	210593	+	Flexible	VEG	PMM0216	Glyoxalase/Bleomycin resistance protein/Dioxygenase superfamily (NCBI)	COG346	E	Lactoylglutathione lyase and related lyases
PMM0217	PMED4_02231	210607	213018	+	Core	LEG	mutS	putative DNA mismatch repair protein MutS family (NCBI)	COG1193	L	Mismatch repair ATPase (MutS family)
PMM0218	PMED4_02241	213062	214045	+	Core	VEG	obg	GTP1/OBG family (NCBI)	COG536	R	Predicted GTPase
PMM0219	PMED4_02251	214133	214315	+	Flexible	VEG	PMM0219	conserved hypothetical (NCBI)
PMM0220	PMED4_02256	214432	214656	-	Flexible	VEG	PMM0220	conserved hypothetical protein (NCBI)
PMM0221	PMED4_02261	214782	215729	-	Core	NEG	ecm4	Glutathione S-transferase C terminus (NCBI)	COG435	O	Predicted glutathione S-transferase
PMM0222	PMED4_02271	215754	216641	+	Core	VEG	aspA	putative aspartoacylase (NCBI)	COG2988	E	Succinylglutamate desuccinylase
PMM0223	PMED4_02281	216807	217889	+	Core	HEG	psbA	Photosystem II PsbA protein (D1) (NCBI)
PMM0224	PMED4_02291	218002	219096	+	Core	VEG	aroC	Chorismate synthase (NCBI)	COG82	E	Chorismate synthase
PMM0225	PMED4_02301	219107	219748	-	Flexible	MEG	eda	possible 2-keto-3-deoxy-6-phosphogluconate aldolase (NCBI)	COG800	G	2-keto-3-deoxy-6-phosphogluconate aldolase
PMM0226	PMED4_02311	219760	221616	-	Core	HEG	ftsH2	cell division protein FtsH2 (NCBI)	COG465	O	ATP-dependent Zn proteases
PMM0227	PMED4_02321	221663	222838	-	Core	VEG	cysD	ATP-sulfurylase (NCBI)	COG2046	P	ATP sulfurylase (sulfate adenylyltransferase)
PMM0228	PMED4_02331	222913	223707	-	Core	HEG	psbO	Photosystem II manganese-stabilizing protein (NCBI)
asRNA_02331	--	223722	223828	+		--	Antisense RNA
PMM0229	PMED4_02341	223922	225178	-	Core	VEG	dfp	putative p-pantothenate cysteine ligase and p-pantothenenoylcysteine decarboxylase (NCBI)	COG452	H	Phosphopantothenoylcysteine synthetase/decarboxylase
PMM0230	PMED4_02351	225168	225389	-	Flexible	VEG	PMM0230	conserved hypothetical protein (NCBI)
PMM0231	PMED4_02361	225590	225772	+	Core	HEG	PMM0231	conserved hypothetical protein (NCBI)
PMM0232	PMED4_02371	225809	226150	+	Core	MEG	PMM0232	conserved hypothetical protein (NCBI)
PMM0233	PMED4_02381	226153	227169	-	Core	MEG	pyrB	aspartate carbamoyltransferase (NCBI)	COG540	F	Aspartate carbamoyltransferase, catalytic chain
PMM0234	PMED4_02391	227169	227666	-	Flexible	MEG	PMM0234	possible Methylpurine-DNA glycosylase (MPG) (NCBI)	COG2094	L	3-methyladenine DNA glycosylase
PMM0235	PMED4_02401	227987	228280	+	Core	VEG	gatC	Glutamyl-tRNA(Gln) amidotransferase subunit C (NCBI)	COG721	J	Asp-tRNAAsn/Glu-tRNAGln amidotransferase C subunit
HyPMM8	PMED4_02411	228281	229063	-	Core	MEG	Protein-coding gene	Beta-carotene hydroxylase (Katherine Huang)	COG3239	I	Fatty acid desaturase
PMM0236	--	228281	229270	-	Flexible	MEG	crtR	beta carotene hydroxylase (NCBI)
RNA_2	--	229473	229554	+		--	tRNAVal2	tRNA-Val (RefSeq)
PMM0237	PMED4_02421	229639	230163	+	Flexible	NEG	PMM0237	conserved hypothetical protein (NCBI)
PMM0238	PMED4_02431	230206	233103	+	Core	MEG	ileS	Isoleucyl-tRNA synthetase (NCBI)	COG60	J	Isoleucyl-tRNA synthetase
PMM0239	PMED4_02441	233270	233893	-	Core	VEG	PMM0239	conserved hypothetical protein (NCBI)
PMM0240	PMED4_02451	234019	234648	+	Core	NEG	PMM0240	Predicted SAM-dependent methyltransferase (Katherine Huang)	COG220	R	Predicted S-adenosylmethionine-dependent methyltransferase
PMM0241	PMED4_02461	234650	236008	-	Flexible	VEG	PMM0241	Phosphotransferase superclass (NCBI)	COG1109	G	Phosphomannomutase
PMM0242	PMED4_02471	236138	236683	+	Core	VEG	txlA	thioredoxin-like protein TxlA (NCBI)
PMM0243	PMED4_02481	236686	237324	-	Core	VEG	thy1	possible Thy1 protein homolog (NCBI)	COG1351	F	Predicted alternative thymidylate synthase
PMM0244	PMED4_02491	237326	237919	-	Core	VEG	dcd	dCTP Deaminase (NCBI)	COG717	F	Deoxycytidine deaminase
PMM0245	PMED4_02501	237925	238500	-	Core	VEG	PMM0245	cob(I)alamin adenosyltransferase (NCBI)	COG2109	H	ATP:corrinoid adenosyltransferase
PMM0246	PMED4_02511	238705	239439	+	Core	VEG	ntcA	Global nitrogen regulatory protein, CRP family of transcriptional regulators (NCBI)	COG664	T	cAMP-binding proteins - catabolite gene activator and regulatory subunit of cAMP-dependent protein kinases
PMM0247	PMED4_02521	239494	240465	+	Core	MEG	PMM0247	conserved hypothetical protein (NCBI)
PMM0248	PMED4_02531	240466	240903	+	Core	VEG	PMM0248	conserved hypothetical protein (NCBI)
PMM0249	PMED4_02541	240884	241141	-	Core	VEG	PMM0249	conserved hypothetical protein (NCBI)
PMM0250	PMED4_02551	241142	241753	-	Core	VEG	pth	Peptidyl-tRNA hydrolase (NCBI)	COG193	J	Peptidyl-tRNA hydrolase
PMM0251	PMED4_02561	241941	242141	-	Core	VEG	psbH	Photosystem II PsbH protein (NCBI)
PMM0252	PMED4_02571	242197	242373	+	Flexible	MEG	psbN	Photosystem II reaction centre N protein (psbN) (NCBI)
PMM0253	PMED4_02581	242502	242630	+	Core	VEG	psbI	photosystem II reaction center PsbI protein (NCBI)
PMM0254	PMED4_02591	242645	244681	+	Core	VEG	PMM0254	conserved hypothetical protein (NCBI)
PMM0255	PMED4_02601	244685	245305	-	Core	VEG	leuD	3-isopropylmalate dehydratase small subunit (NCBI)	COG66	E	3-isopropylmalate dehydratase small subunit
PMM0256	PMED4_02611	245302	246711	-	Core	VEG	leuC	3-isopropylmalate dehydratase large subunit (NCBI)	COG65	E	3-isopropylmalate dehydratase large subunit
PMM0257	PMED4_02621	246725	248026	-	Core	MEG	cinA	Molybdenum cofactor biosynthesis protein (Katherine Huang)	COG1058	R	Predicted nucleotide-utilizing enzyme related to molybdopterin-biosynthesis enzyme MoeA
PMM0258	PMED4_02631	247995	249266	-	Core	HEG	glyA	Serine hydroxymethyltransferase (SHMT) (NCBI)	COG112	E	Glycine/serine hydroxymethyltransferase
RNA_36	--	249345	249418	-		--	tRNAGly3	tRNA-Gly (RefSeq)
PMM0259	PMED4_02641	249507	249758	+	Flexible	MEG	PMM0259	conserved hypothetical protein (NCBI)
PMM0260	PMED4_02651	249768	250049	+	Core	VEG	PMM0260	conserved hypothetical protein (NCBI)
PMM0261	PMED4_02661	250057	251637	-	Core	VEG	mviN	Uncharacterized membrane protein, putative virulence factor (Katherine Huang)	COG728	R	Uncharacterized membrane protein, putative virulence factor
PMM0262	PMED4_02671	251711	252457	+	Core	LEG	sfsA	putative sugar fermentation stimulation protein (NCBI)	COG1489	R	DNA-binding protein, stimulates sugar fermentation
PMM0263	PMED4_02681	252632	254092	+	Core	HEG	amt1	Ammonium transporter family (NCBI)	COG4	P	Ammonia permease
PMM0264	PMED4_02691	254182	255378	+	Core	MEG	lytB	LytB protein homolog (NCBI)	COG761	IM	Penicillin tolerance protein
PMM0265	PMED4_02701	255473	256033	+	Core	HEG	PMM0265	Predicted membrane protein (Katherine Huang)	COG2259	S	Predicted membrane protein
PMM0266	PMED4_02711	256035	257588	-	Core	VEG	purH	AICARFT/IMPCHase bienzyme:Methylglyoxal synthase-like domain (NCBI)	COG138	F	AICAR transformylase/IMP cyclohydrolase PurH (only IMP cyclohydrolase domain in Aful)
PMM0267	PMED4_02721	257622	258239	+	Core	VEG	PMM0267	probable esterase (NCBI)	COG400	R	Predicted esterase
PMM0268	PMED4_02731	258236	258604	-	Core	HEG	PMM0268	conserved hypothetical protein (NCBI)
asRNA_02731	--	258538	258669	+		--	Antisense RNA
PMM0269	PMED4_02741	258843	259979	+	Core	VEG	PMM0269	two-component sensor histidine kinase (NCBI)	COG642	T	Signal transduction histidine kinase
PMM0270	PMED4_02751	259957	260697	-	Core	VEG	CobS	Cobalamin-5-phosphate synthase CobS (NCBI)	COG368	H	Cobalamin-5-phosphate synthase
PMM0271	PMED4_02761	260796	261914	+	Core	VEG	tgt	tRNA-guanine transglycosylase (NCBI)	COG343	J	Queuine/archaeosine tRNA-ribosyltransferase
PMM0272	PMED4_02771	261948	262088	+	Core	VEG	psbK	Photosystem II protein PsbK (NCBI)
PMM0273	PMED4_02781	262103	263107	-	Core	VEG	PMM0273	probable oxidoreductase (NCBI)	COG673	R	Predicted dehydrogenases and related proteins
PMM0274	PMED4_02791	263158	264426	-	Core	MEG	PMM0274	Hemolysins and related proteins containing CBS domains (Katherine Huang)	COG1253	R	Hemolysins and related proteins containing CBS domains
RNA_35	--	264442	264517	-		--	tRNAGlu1	tRNA-Glu (RefSeq)
PMM0275	PMED4_02801	264658	265218	+	Core	MEG	pyrE	Orotate phosphoribosyltransferase (NCBI)	COG461	F	Orotate phosphoribosyltransferase
PMM0276	PMED4_02811	265222	266070	+	Core	LEG	PMM0276	Predicted aminomethyltransferase related to GcvT (Katherine Huang)	COG354	R	Predicted aminomethyltransferase related to GcvT
PMM0277	PMED4_02821	266079	267497	-	Core	VEG	PMM0277	Predicted nuclease (RecB family) (Katherine Huang)	COG2251	R	Predicted nuclease (RecB family)
PMM0278	PMED4_02831	267567	269027	+	Core	VEG	PMM0278	Phosphotransferase superclass (NCBI)	COG1109	G	Phosphomannomutase
PMM0279	PMED4_02841	269024	269599	+	Core	MEG	PMM0279	Xanthosine triphosphate pyrophosphatase (Katherine Huang)	COG127	F	Xanthosine triphosphate pyrophosphatase
PMM0280	PMED4_02851	269602	271125	-	Core	VEG	PMM0280	Retinal pigment epithelial membrane protein (NCBI)	COG3670	Q	Lignostilbene-alpha,beta-dioxygenase and related enzymes
PMM0281	PMED4_02861	271159	271764	-	Core	MEG	hisB	Imidazoleglycerol-phosphate dehydratase (NCBI)	COG131	E	Imidazoleglycerol-phosphate dehydratase
PMM0282	PMED4_02871	271785	272567	-	Core	HEG	fabI	enoyl-[acyl-carrier-protein] reductase (NCBI)	COG623	I	Enoyl-[acyl-carrier-protein] reductase (NADH)
PMM0283	PMED4_02881	272674	273267	+	Core	MEG	PMM0283	conserved hypothetical protein (NCBI)
PMM0284	PMED4_02891	273321	274526	+	Core	VEG	degT	putative pleiotropic regulatory protein (NCBI)	COG399	M	Predicted pyridoxal phosphate-dependent enzyme apparently involved in regulation of cell wall biogenesis
PMM0285	PMED4_02901	274511	275947	-	Flexible	VEG	phrB	putative DNA photolyase (NCBI)	COG415	L	Deoxyribodipyrimidine photolyase
PMM0286	PMED4_02911	275944	276507	-	Core	MEG	PMM0286	NUDIX hydrolase (NCBI)	COG494	LR	NTP pyrophosphohydrolases including oxidative damage repair enzymes
PMM0287	PMED4_02921	276559	277122	-	Core	VEG	folK	possible 2-amino-4-hydroxy-6-hydroxymethyldihydropteridine pyrophosphokinase (NCBI)	COG801	H	7,8-dihydro-6-hydroxymethylpterin-pyrophosphokinase
PMM0288	PMED4_02931	277171	279333	+	Core	MEG	chlD	Protoporphyrin IX Magnesium chelatase, ChlD subunit (NCBI)	COG1239	H	Mg-chelatase subunit ChlI
PMM0289	PMED4_02941	279339	280184	-	Core	MEG	PMM0289	possible ABC transporter (NCBI)	COG1463	Q	ABC-type transport system involved in resistance to organic solvents, periplasmic component
PMM0290	PMED4_02951	280190	281008	-	Core	MEG	PMM0290	possible ABC transporter, ATP binding component (NCBI)	COG1127	Q	ABC-type transport system involved in resistance to organic solvents, ATPase component
PMM0291	PMED4_02961	281164	282486	+	Core	MEG	PMM0291	Uncharacterized conserved protein (Katherine Huang)	COG391	S	Uncharacterized conserved protein
PMM0292	PMED4_02971	282495	283025	-	Core	MEG	ndhJ	putative respiratory-chain NADH dehydrogenase subunit (NCBI)	COG852	C	NADH:ubiquinone oxidoreductase 27 kD subunit
PMM0293	PMED4_02981	283025	283759	-	Core	HEG	ndhK	putative respiratory-chain NADH dehydrogenase subunit (NCBI)	COG377	C	NADH:ubiquinone oxidoreductase 20 kD subunit and related Fe-S oxidoreductases
PMM0294	PMED4_02991	283764	284126	-	Core	HEG	ndhC	putative NADH Dehydrogenase (complex I) subunit (chain 3) (NCBI)	COG838	C	NADH:ubiquinone oxidoreductase subunit 3 (chain A)
PMM0295	PMED4_03001	284199	284627	+	Core	MEG	rub	probable rubredoxin (NCBI)	COG1773	C	Rubredoxin
PMM0296	PMED4_03011	284637	285650	+	Core	VEG	PMM0296	Uncharacterized protein related to plant photosystem II stability/assembly factor (Katherine Huang)	COG4447	R	Uncharacterized protein related to plant photosystem II stability/assembly factor
PMM0297	PMED4_03021	285777	286031	+	Core	HEG	psbE	Cytochrome b559 alpha-subunit (NCBI)
PMM0298	PMED4_03031	286034	286177	+	Flexible	HEG	psbF	Cytochrome b559 beta-subunit (NCBI)
PMM0299	PMED4_03041	286189	286308	+	Core	HEG	psbL	photosystem II PsbL protein (NCBI)
PMM0300	PMED4_03051	286318	286512	+	Core	HEG	psbJ	photosytem II PsbJ protein (NCBI)
PMM0301	PMED4_03061	286546	287469	-	Core	HEG	PMM0301	5'-methylthioadenosine phosphorylase (NCBI)	COG5	F	Purine nucleoside phosphorylase
PMM0302	PMED4_03071	287431	289623	+	Core	MEG	selD	Selenide,water dikinase (NCBI)	COG1252	C	NADH dehydrogenase, FAD-containing subunit
PMM0303	PMED4_03081	289627	290874	-	Core	LEG	PMM0303	tRNA nucleotidyltransferase/poly(A) polymerase (NCBI)
PMM0304	PMED4_03091	290882	293290	-	Core	MEG	uvrD	UvrD/REP helicase (NCBI)	COG210	L	Superfamily I DNA and RNA helicases
HyPMM9	PMED4_03101	293329	293529	-	Flexible	VEG	Protein-coding gene	Conserved hypothetical protein (Katherine Huang)
PMM0305	PMED4_03111	293710	294237	+	Core	VEG	cpeB	Phycobilisome protein (NCBI)
PMM0306	PMED4_03121	294221	294772	-	Core	VEG	cpeS	phycoerythrin linker protein CpeS homolog (NCBI)
PMM0307	PMED4_03131	294747	294926	-	Flexible	HEG	PMM0307	hypothetical (NCBI)
PMM0308	PMED4_03141	295042	295677	-	Core	MEG	PMM0308	Uncharacterized conserved protein (Katherine Huang)	COG398	S	Uncharacterized conserved protein
PMM0309	PMED4_03151	295903	296322	+	Core	VEG	PMM0309	possible Pollen allergen (NCBI)
RNA_34	--	296377	296452	-		--	tRNAAla1	tRNA-Ala (RefSeq)
PMM0310	PMED4_03161	296547	297776	-	Flexible	MEG	xylB	Carbohydrate kinase, FGGY family (NCBI)	COG1070	G	Sugar (pentulose and hexulose) kinases
PMM0311	PMED4_03171	297783	299024	-	Core	VEG	metK	S-adenosylmethionine synthetase (NCBI)	COG192	H	S-adenosylmethionine synthetase
PMM0312	PMED4_03181	299159	300250	-	Core	HEG	rps1a, rpsA1	30S ribosomal protein S1, homolog A (NCBI)
PMM0313	PMED4_03191	300358	300837	-	Core	VEG	PMM0313	Predicted transcriptional regulator, consists of a Zn-ribbon and ATP-cone domains (Katherine Huang)	COG1327	K	Predicted transcriptional regulator, consists of a Zn-ribbon and ATP-cone domains
PMM0314	PMED4_03201	300941	301039	-	Flexible	VEG	psbT	Photosystem II PsbT protein (NCBI)
PMM0315	PMED4_03211	301064	302587	-	Core	HEG	psbB	Photosystem II PsbB protein (CP47) (NCBI)
asRNA_03211	--	302065	302662	+		--	Antisense RNA
PMM0316	PMED4_03221	302812	303174	+	Flexible	MEG	fdx	possible ferredoxin (NCBI)	COG633	C	Ferredoxin
PMM0317	PMED4_03231	303280	303432	+	Flexible	HEG	psbM	possible Photosystem II reaction center M protein (PsbM) (NCBI)
PMM0318	PMED4_03241	303445	304314	+	Core	MEG	hemK	putative protein methyltransferase (NCBI)	COG2890	J	Methylase of polypeptide chain release factors
PMM0319	PMED4_03251	304335	304919	+	Core	MEG	sua5	Putative translation factor (SUA5) (Katherine Huang)	COG9	J	Putative translation factor (SUA5)
HyPMM10	PMED4_03261	304928	305092	+	Flexible	VEG	Protein-coding gene	Hypothetical protein (Katherine Huang)
RNA_33	--	305096	305167	-		--	tRNAPro3	tRNA-Pro (RefSeq)
PMM0320	PMED4_03271	305233	305553	-	Core	HEG	minE	possible septum site-determining protein MinE (NCBI)	COG851	D	Septum formation topological specificity factor
PMM0321	PMED4_03281	305556	306371	-	Core	VEG	minD	putative septum site-determining protein MinD (NCBI)	COG2894	D	Septum formation inhibitor-activating ATPase
PMM0322	PMED4_03291	306489	307151	-	Core	VEG	minC	possible septum site-determining protein (NCBI)	COG850	D	Septum formation inhibitor
PMM0323	PMED4_03301	307152	308411	-	Core	VEG	PMM0323	HD superfamily phosphohydrolases (Katherine Huang)	COG1078	R	HD superfamily phosphohydrolases
PMM0324	PMED4_03311	308446	309735	-	Core	HEG	ctpA	carboxyl-terminal protease (Katherine Huang)	COG793	M	Periplasmic protease
PMM0325	PMED4_03321	309806	310462	+	Core	HEG	petB	Cytochrome b6 (NCBI)
PMM0326	PMED4_03331	310505	310987	+	Core	HEG	petD	PetD protein (subunit IV of the Cytochrome b6f complex) (NCBI)
PMM0327	PMED4_03341	310994	312430	-	Core	HEG	PMM0327	putative neutral invertase-like protein (NCBI)
RNA_39	--	313061	314525	+		--	16s-rRNA	tRNA-Leu (RefSeq)
RNA_38	--	313061	318126	+		--	tRNALeu4	tRNA-Leu (RefSeq)
asRNA_38	--	314574	314884	-		--	Protein-coding gene	Conserved hypothetical protein (Katherine Huang)
RNA_3	--	314649	314722	+		--	tRNAAsp1	tRNA-Asp (RefSeq)
RNA_4	--	314735	314807	+		--	tRNASer1	tRNA-Ser (RefSeq)
RNA_40	--	315074	317948	+		--	tRNAIle1	tRNA-Ile (RefSeq)
RNA_41	--	318012	318126	+		--	tRNAAla2	tRNA-Ala (RefSeq)
PMM0328	PMED4_03351	318175	319053	-	Core	VEG	FPG	Formamidopyrimidine-DNA glycolase (FAPY-DNA glycolase) (NCBI)	COG266	L	Formamidopyrimidine-DNA glycosylase
PMM0329	PMED4_03361	319058	319267	-	Core	HEG	psaE	Photosystem I PsaE protein (subunit IV) (NCBI)
PMM0330	PMED4_03371	319348	320109	-	Core	MEG	PMM0330	possible LysM domain (NCBI)
PMM0331	PMED4_03381	320182	321573	-	Core	VEG	PMM0331	Putative aldehyde dehydrogenase (NCBI)	COG1012	C	NAD-dependent aldehyde dehydrogenases
PMM0332	PMED4_03391	321681	322274	+	Flexible	VEG	PMM0332	possible Rhomboid family (NCBI)
PMM0333	PMED4_03401	322362	323249	+	Core	VEG	rimI	GCN5-related N-acetyltransferase (NCBI)
PMM0334	PMED4_03411	323345	323599	-	Core	VEG	PMM0334	conserved hypothetical protein (NCBI)
HyPMM11	PMED4_03421	323821	323955	-	Flexible	VEG	Protein-coding gene	Conserved hypothetical protein (Katherine Huang)
asRNA_03431	--	324060	324207	+		--	Other non-coding RNA
HyPMM12	PMED4_03431	324090	324233	-	Flexible	HEG	Protein-coding gene	Conserved hypothetical protein (Katherine Huang)
HyPMM13	PMED4_03441	324355	324456	-	Flexible	HEG	Protein-coding gene	Conserved hypothetical protein (Katherine Huang)
PMM0335	PMED4_03451	324602	325036	+	Flexible	HEG	PMM0335	NADH-plastoquinone oxidoreductase chain 5-like (Katherine Huang)
PMM0336	PMED4_03461	325033	325542	-	Flexible	VEG	PMM0336	conserved hypothetical (NCBI)
HyPMM14	PMED4_03471	325698	325838	+	Flexible	VEG	Protein-coding gene	Hypothetical protein (Katherine Huang)
HyPMM15	PMED4_03462	325997	326110	+	Flexible	VEG	Protein-coding gene	Conserved hypothetical protein (Katherine Huang)
PMM0337	PMED4_03481	326126	326434	-	Flexible	VEG	PMM0337	conserved hypothetical protein (NCBI)
HyPMM16	PMED4_03491	326727	326924	+	Flexible	VEG	pseudo	Pseudogene of VIMSS1294450 with 0 gaps (VIMSS-AUTO)
PMM0338	PMED4_03501	327021	327320	+	Flexible	VEG	PMM0338	conserved hypothetical (NCBI)
HyPMM17	PMED4_03511	327340	327543	-	Flexible	VEG	Protein-coding gene
PMM0339	PMED4_03521	327659	329191	-	Flexible	MEG	T8L23.23	Bacterial-type phytoene dehydrogenase (NCBI)	COG1233	Q	Phytoene dehydrogenase and related proteins
HyPMM18	PMED4_03531	329222	329332	-	Flexible	VEG	Protein-coding gene	Conserved hypothetical protein (Katherine Huang)
PMM0340	PMED4_03541	329486	329986	+	Core	MEG	PMM0340	conserved hypothetical protein (NCBI)
PMM0341	PMED4_03551	329991	330206	-	Core	MEG	PMM0341	conserved hypothetical (NCBI)
PMM0342	PMED4_03561	330341	330625	+	Flexible	MEG	PMM0342	possible Helper component proteinase (NCBI)
HyPMM19	PMED4_03571	330635	331153	-	Flexible	HEG	Protein-coding gene	Conserved hypothetical protein (Katherine Huang)
PMM0343	PMED4_03581	331032	331322	-	Core	HEG	PMM0343	mttA/Hcf106 family (NCBI)	COG1826	U	Sec-independent protein secretion pathway components
HyPMM20	PMED4_03591	331415	331561	-	Flexible	NEG	Protein-coding gene	Conserved hypothetical protein (Katherine Huang)
PMM0344	PMED4_03601	331771	332010	+	Flexible	VEG	PMM0344	influenza non-structural protein (NS2)-like (Katherine Huang)
HyPMM21	PMED4_03611	332029	332190	-	Flexible	NEG	Protein-coding gene	Conserved hypothetical protein (Katherine Huang)
PMM0345	PMED4_03621	332317	332766	+	Flexible	VEG	PMM0345	putative bacterioferritin comigratory protein (NCBI)	COG1225	O	Peroxiredoxin
PMM0346	PMED4_03631	332811	333110	+	Core	MEG	PMM0346	conserved hypothetical protein (NCBI)
PMM0347	PMED4_03641	333117	333461	-	Core	MEG	PMM0347	conserved hypothetical (NCBI)
HyPMM22	PMED4_03651	333466	333570	-	Flexible	VEG	Protein-coding gene	Conserved hypothetical protein (Katherine Huang)
PMM0348	PMED4_03661	333688	333927	-	Flexible	HEG	PMM0348	possible Spectrin repeat (NCBI)
PMM0349	PMED4_03671	334132	334548	+	Core	VEG	PMM0349	Class I peptide chain release factor (NCBI)
PMM0350	PMED4_03681	334655	334903	+	Core	VEG	PMM0350	possible TIR domain (NCBI)
HyPMM23	PMED4_03691	335047	335214	-	Flexible	VEG	Protein-coding gene	Hypothetical protein (Katherine Huang)
PMM0351	PMED4_03701	335406	335666	+	Flexible	VEG	PMM0351	possible Small, acid-soluble spore proteins, a (NCBI)
PMM0352	PMED4_03711	335687	336565	-	Core	VEG	PMM0352	Abortive infection protein (NCBI)
PMM0353	PMED4_03721	336639	337472	-	Flexible	VEG	PMM0353	Glycosyl transferase family 11 (NCBI)
PMM0354	PMED4_03731	337713	338342	+	Flexible	VEG	PMM0354	possible Glycosyl transferase (NCBI)
HyPMM24	PMED4_03741	338404	338577	-	Flexible	VEG	Protein-coding gene	Hypothetical protein (Katherine Huang)
HyPMM25	PMED4_03751	338778	338873	-	Flexible	VEG	Protein-coding gene	Hypothetical protein (Katherine Huang)
PMM0355	PMED4_03761	339039	339380	+	Flexible	VEG	PMM0355	Uncharacterized conserved protein (Katherine Huang)	COG5470	S	Uncharacterized conserved protein
HyPMM26	PMED4_03771	339448	339549	+	Flexible	VEG	Protein-coding gene	Conserved hypothetical protein (Katherine Huang)
HyPMM27	PMED4_03781	339593	339781	+	Flexible	VEG	Protein-coding gene	Conserved hypothetical protein (Katherine Huang)
Yfr9	--	339887	340176	-		--	Other non-coding RNA
Yfr8	--	339952	340241	+		--	Other non-coding RNA
PMM0356	PMED4_03791	340325	341272	+	Flexible	MEG	PMM0356	proline iminopeptidase (Katherine Huang)	COG596	R	Predicted hydrolases or acyltransferases (alpha/beta hydrolase superfamily)
HyPMM28	PMED4_03801	341305	341478	-	Flexible	VEG	Protein-coding gene	Conserved hypothetical protein (Katherine Huang)
PMM0357	PMED4_03811	341600	342223	+	Flexible	VEG	PMM0357	TENA/THI-4 protein (NCBI)	COG819	K	Putative transcription activator
PMM0358	PMED4_03821	342256	343044	+	Flexible	VEG	thiD	Phosphomethylpyrimidine kinase (NCBI)	COG351	H	Hydroxymethylpyrimidine/phosphomethylpyrimidine kinase
PMM0359	PMED4_03831	343111	343269	-	Flexible	VEG	PMM0359	hypothetical (NCBI)
HyPMM29	PMED4_03841	343484	343627	+	Flexible	MEG	Protein-coding gene	Conserved hypothetical protein (Katherine Huang)
PMM0360	PMED4_03851	344032	344496	+	Flexible	VEG	PMM0360	Uncharacterized conserved protein (Katherine Huang)	COG3542	S	Uncharacterized conserved protein
PMM0361	PMED4_03861	344527	344904	+	Flexible	VEG	PMM0361	possible Phosphoenolpyruvate carboxykinase (NCBI)
PMM0362	PMED4_03871	344969	345265	+	Flexible	NEG	PMM0362	hypothetical (NCBI)
PMM0363	PMED4_03881	345420	345821	+	Flexible	VEG	PMM0363	possible MarR family (NCBI)
HyPMM30	PMED4_03891	346297	346425	-	Flexible	VEG	Protein-coding gene	Conserved hypothetical protein (Katherine Huang)
Yfr10	--	346661	346738	+		--	Other non-coding RNA
Yfr2	--	346828	346921	+		--	Other non-coding RNA
HyPMM31	PMED4_03901	346954	347136	-	Flexible	VEG	Protein-coding gene	Conserved hypothetical protein (Katherine Huang)
PMM0364	PMED4_03911	347296	347616	+	Flexible	HEG	PMM0364	possible Malic enzyme (NCBI)
PMM0365	PMED4_03921	347668	348045	-	Flexible	VEG	PMM0365	possible DsrE-like protein (NCBI)	COG2044	R	Predicted peroxiredoxins
PMM0366	PMED4_03931	348223	348627	+	Flexible	VEG	PMM0366	Type-1 copper (blue) domain (NCBI)
PMM0367	PMED4_03941	348968	349357	+	Flexible	VEG	PMM0367	conserved hypothetical protein (NCBI)	COG1359	S	Uncharacterized conserved protein
PMM0368	PMED4_03951	349383	349691	-	Flexible	HEG	PMM0368	conserved hypothetical protein (NCBI)
HyPMM32	PMED4_03961	349839	349958	-	Flexible	MEG	Protein-coding gene
HyPMM33	PMED4_03962	349962	350051	-	Flexible	MEG	Protein-coding gene
HyPMM34	PMED4_03963	350136	350291	-	Flexible	VEG	Protein-coding gene
HyPMM35	PMED4_03964	350326	350450	-	Flexible	VEG	Protein-coding gene
HyPMM36	PMED4_03965	350362	350514	+	Flexible	VEG	Protein-coding gene	Conserved hypothetical protein (Katherine Huang)
HyPMM37	PMED4_03971	350589	350732	-	Flexible	VEG	Protein-coding gene	Conserved hypothetical protein (Katherine Huang)
HyPMM38	PMED4_03981	350803	350988	-	Flexible	VEG	Protein-coding gene	Conserved hypothetical protein (Katherine Huang)
HyPMM39	PMED4_03991	351016	351174	-	Flexible	VEG	Protein-coding gene	Conserved hypothetical protein (Katherine Huang)
asRNA_04001	--	351488	351591	+		--	Other non-coding RNA
HyPMM40	PMED4_04001	351526	351660	-	Flexible	MEG	Protein-coding gene	Hypothetical protein (Katherine Huang)
HyPMM41	PMED4_04011	351856	352020	-	Flexible	VEG	Protein-coding gene	Hypothetical protein (Katherine Huang)
PMM0369	PMED4_04021	352195	352527	+	Flexible	VEG	PMM0369	possible Ribosomal protein S14p/S29e (NCBI)
PMM0370	PMED4_04031	352975	354660	+	Flexible	VEG	PMM0370	putative cyanate ABC transporter, substrate binding protein (NCBI)	COG715	P	ABC-type nitrate/sulfonate/bicarbonate transport systems, periplasmic components
PMM0371	PMED4_04041	354691	355473	+	Flexible	VEG	tauC	putative cyanate ABC transporter (NCBI)	COG600	P	ABC-type nitrate/sulfonate/bicarbonate transport system, permease component
PMM0372	PMED4_04051	355490	356344	+	Flexible	VEG	tauB	putative cyanate ABC transporter (NCBI)	COG1116	P	ABC-type nitrate/sulfonate/bicarbonate transport system, ATPase component
PMM0373	PMED4_04061	356377	356820	+	Flexible	VEG	cynS	Cyanate lyase (NCBI)	COG1513	P	Cyanate lyase
PMM0374	PMED4_04071	356905	357096	-	Core	VEG	PMM0374	mttA/Hcf106 family (NCBI)	COG1826	U	Sec-independent protein secretion pathway components
PMM0375	PMED4_04081	357196	357519	+	Flexible	NEG	PMM0375	possible Type II intron maturase (NCBI)
PMM0376	PMED4_04091	357535	357903	-	Flexible	VEG	PMM0376	hypothetical (NCBI)
PMM0377	PMED4_04101	357904	358167	-	Flexible	VEG	PMM0377	hypothetical (NCBI)
asRNA_04101	--	358027	358183	+		--	Antisense RNA
PMM0378	PMED4_04111	358218	358490	-	Flexible	HEG	PMM0378	conserved hypothetical protein (NCBI)
Yfr11	--	358606	358754	-		--	Other non-coding RNA
HyPMM42	PMED4_04121	358796	358942	-	Flexible	VEG	Protein-coding gene	Conserved hypothetical protein (Katherine Huang)
HyPMM43	PMED4_04131	358942	359055	-	Flexible	VEG	Protein-coding gene	Conserved hypothetical protein (Katherine Huang)
HyPMM44	PMED4_04141	359300	359485	-	Flexible	VEG	Protein-coding gene	Conserved hypothetical protein (Katherine Huang)
HyPMM45	PMED4_04151	359485	359610	-	Flexible	VEG	Protein-coding gene	Conserved hypothetical protein (Katherine Huang)
PMM0379	PMED4_04161	359690	359971	-	Flexible	HEG	PMM0379	hypothetical (NCBI)
PMM0380	PMED4_04171	360019	360486	-	Flexible	MEG	PMM0380	conserved hypothetical protein (NCBI)	COG3558	S	Uncharacterized protein conserved in bacteria
HyPMM46	PMED4_04181	360641	360871	+	Flexible	HEG	Protein-coding gene	Conserved hypothetical protein (Katherine Huang)
PMM0381	PMED4_04191	360886	361050	-	Flexible	VEG	PMM0381	hypothetical (NCBI)
PMM0382	PMED4_04201	361091	361597	-	Flexible	LEG	PMM0382	possible Ribosomal RNA adenine dimethylase (NCBI)
HyPMM47	PMED4_04211	361662	361853	+	Flexible	MEG	Protein-coding gene	Type III restriction system endonuclease (Katherine Huang)
PMM0383	PMED4_04221	361951	362733	-	Flexible	VEG	PMM0383	probable periplasmic protein (NCBI)	COG2859	S	Uncharacterized protein conserved in bacteria
PMM0384	PMED4_04231	363007	365496	-	Flexible	VEG	spnII-interrupted-C	possible uncharacterized restriction enzyme, interrupted-C (NCBI)
PMM0385	PMED4_04241	365498	366988	-	Flexible	VEG	PMM0385	possible degenerate restriction endonuclease (NCBI)
PMM0386	PMED4_04251	366972	367616	-	Flexible	VEG	PMM0386	possible uncharacterized DNA methylase (NCBI)
HyPMM49	PMED4_04261	367828	367983	+	Flexible	VEG	Protein-coding gene	Hypothetical protein (Katherine Huang)
HyPMM50	PMED4_04271	368002	368220	-	Flexible	VEG	Protein-coding gene	Hypothetical protein (Katherine Huang)
RNA_32	--	368348	368419	-		--	tRNASer4	tRNA-Ser (RefSeq)
RNA_31	--	368430	368511	-		--	tRNASer3	tRNA-Ser (RefSeq)
PMM0387	PMED4_04281	368613	369053	+	Core	MEG	aroD	Dehydroquinase class II (NCBI)	COG757	E	3-dehydroquinate dehydratase II
PMM0388	PMED4_04291	369054	369662	+	Core	MEG	miaE	putative similar to tRNA-(MS[2]IO[6]A)-hydroxylase (NCBI)	COG4445	FJ	Hydroxylase for synthesis of 2-methylthio-cis-ribozeatin in tRNA
PMM0389	PMED4_04301	369683	370438	+	Core	VEG	cobI/cbiL	precorrin-2 C20-methyltransferase (NCBI)	COG2243	H	Precorrin-2 methylase
PMM0390	PMED4_04311	370438	370920	+	Flexible	VEG	PMM0390	conserved hypothetical protein (NCBI)
PMM0391	PMED4_04321	370993	372369	+	Core	VEG	PMM0391	GTP-binding protein (HSR1-related) (NCBI)	COG1160	R	Predicted GTPases
PMM0392	PMED4_04331	372369	373283	+	Core	VEG	cbiQ	possible cobalt transport protein (NCBI)	COG619	P	ABC-type cobalt transport system, permease component CbiQ and related transporters
PMM0393	PMED4_04341	373301	373567	+	Core	VEG	PMM0393	conserved hypothetical protein (NCBI)
PMM0394	PMED4_04351	373571	374209	+	Core	VEG	PMM0394	Predicted enzyme with a TIM-barrel fold (Katherine Huang)	COG325	R	Predicted enzyme with a TIM-barrel fold
PMM0395	PMED4_04361	374367	374942	+	Core	HEG	PMM0395	Uncharacterized protein conserved in bacteria (Katherine Huang)	COG1799	S	Uncharacterized protein conserved in bacteria
PMM0396	PMED4_04371	374950	375756	+	Core	MEG	proC	Delta 1-pyrroline-5-carboxylate reductase (NCBI)	COG345	E	Pyrroline-5-carboxylate reductase
PMM0397	PMED4_04381	375753	376919	-	Core	MEG	PMM0397	possible Glycosyl transferase, group 1 (NCBI)	COG438	M	Glycosyltransferase
PMM0398	PMED4_04391	377005	377784	-	Core	VEG	recO	possible Recombination protein O (RecO) (NCBI)	COG1381	L	Recombinational DNA repair protein (RecF pathway)
PMM0399	PMED4_04401	377785	378444	-	Core	VEG	deoC	Putative deoxyribose-phosphate aldolase (NCBI)	COG274	F	Deoxyribose-phosphate aldolase
PMM0400	PMED4_04411	378453	379037	-	Core	VEG	lrtA	light repressed protein A homolog (NCBI)	COG1544	J	Ribosome-associated protein Y (PSrp-1)
PMM0401	PMED4_04421	379082	379726	+	Core	VEG	lipB	putative lipoate-protein ligase B (NCBI)	COG321	H	Lipoate-protein ligase B
PMM0402	PMED4_04431	379757	381682	+	Core	LEG	fadD	putative long-chain-fatty-acid--CoA ligase (NCBI)	COG1022	I	Long-chain acyl-CoA synthetases (AMP-forming)
PMM0403	PMED4_04441	381740	382186	+	Core	HEG	PMM0403	conserved hypothetical protein (NCBI)
PMM0404	PMED4_04451	382301	382612	-	Flexible	VEG	PMM0404	hypothetical (NCBI)
HyPMM51	PMED4_04461	382776	382919	-	Flexible	VEG	Protein-coding gene	Conserved hypothetical protein (Katherine Huang)
HyPMM52	PMED4_04471	382974	383168	+	Flexible	VEG	Protein-coding gene	Conserved hypothetical protein (Katherine Huang)
Yfr12	--	383230	383312	+		--	Other non-coding RNA
Yfr4	--	383389	383483	+		--	Other non-coding RNA
PMM0405	PMED4_04481	383670	385037	+	Core	HEG	pdhC	Dihydrolipoamide acetyltransferase (Katherine Huang)	COG508	C	Pyruvate/2-oxoglutarate dehydrogenase complex, dihydrolipoamide acyltransferase (E2) component, and related enzymes
PMM0406	PMED4_04491	385044	386168	+	Core	VEG	queA	Queuosine biosynthesis protein (NCBI)	COG809	J	S-adenosylmethionine:tRNA-ribosyltransferase-isomerase (queuine synthetase)
PMM0407	PMED4_04501	386171	387157	-	Core	HEG	cysK1	O-acetylserine (thiol)-lyase A (NCBI)	COG31	E	Cysteine synthase
PMM0408	PMED4_04511	387242	388711	-	Core	VEG	PMM0408	possible Cystathionine gamma-synthase (NCBI)	COG626	E	Cystathionine beta-lyases/cystathionine gamma-synthases
PMM0409	PMED4_04521	388715	389878	-	Core	MEG	metB	putative Cystathionine gamma-synthase (NCBI)	COG626	E	Cystathionine beta-lyases/cystathionine gamma-synthases
PMM0410	PMED4_04531	389953	390561	-	Core	HEG	rpsD	30S ribosomal protein S4 (NCBI)	COG522	J	Ribosomal protein S4 and related proteins
PMM0411	PMED4_04541	390657	390893	+	Core	MEG	PMM0411	Uncharacterized conserved protein (Katherine Huang)	COG759	S	Uncharacterized conserved protein
PMM0412	PMED4_04551	390898	391200	+	Core	MEG	PMM0412	Thioredoxin family protein (Katherine Huang)
PMM0413	PMED4_04561	391211	392746	+	Core	VEG	murE	UDP-N-acetylmuramyl-tripeptide synthetase (NCBI)	COG769	M	UDP-N-acetylmuramyl tripeptide synthase
PMM0414	PMED4_04571	392828	393532	+	Flexible	VEG	PMM0414	putative short chain dehydrogenase (NCBI)	COG300	R	Short-chain dehydrogenases of various substrate specificities
PMM0415	PMED4_04581	393515	394696	-	Core	LEG	PMM0415	putative L-cysteine/cystine lyase (NCBI)	COG520	E	Selenocysteine lyase
PMM0416	PMED4_04591	394729	395523	-	Flexible	MEG	PMM0416	putative methyltransferase (Katherine Huang)	COG500	QR	SAM-dependent methyltransferases
HyPMM53	PMED4_04601	395600	395797	-	Flexible	HEG	Protein-coding gene	Conserved hypothetical protein (Katherine Huang)
asRNA_04601	--	395661	395842	+		--	Antisense RNA
PMM0417	PMED4_04611	396030	396290	+	Flexible	VEG	PMM0417	hypothetical (NCBI)
PMM0418	PMED4_04621	396312	396557	-	Core	HEG	PMM0418	NifU-like protein (NCBI)	COG694	O	Thioredoxin-like proteins and domains
PMM0419	PMED4_04631	396695	398122	+	Core	LEG	mqo	putative malate/quinone oxidoreductase (NCBI)	COG579	R	Predicted dehydrogenase
PMM0420	PMED4_04641	398179	399987	+	Core	MEG	lepA	GTP-binding protein LepA (NCBI)	COG481	M	Membrane GTPase LepA
PMM0421	PMED4_04651	400070	400903	+	Core	MEG	dppC	putative ABC transporter, oligopeptides (NCBI)	COG1173	EP	ABC-type dipeptide/oligopeptide/nickel transport systems, permease components
PMM0422	PMED4_04661	400923	401594	-	Core	MEG	PMM0422	tRNA/rRNA methyltransferase (SpoU) (NCBI)	COG566	J	rRNA methylases
HyPMM54	PMED4_04671	401765	401968	+	Flexible	MEG	Protein-coding gene	Conserved hypothetical protein (Katherine Huang)
PMM0423	PMED4_04681	402171	402563	+	Core	VEG	PMM0423	Uncharacterized protein conserved in bacteria (Katherine Huang)	COG3011	S	Uncharacterized protein conserved in bacteria
PMM0424	PMED4_04691	402566	402802	+	Flexible	VEG	PMM0424	conserved hypothetical protein (NCBI)
PMM0425	PMED4_04701	402934	404424	+	Flexible	VEG	PMM0425	Uncharacterized protein related to deoxyribodipyrimidine photolyase (Katherine Huang)	COG3046	R	Uncharacterized protein related to deoxyribodipyrimidine photolyase
HyPMM55	PMED4_04711	404533	404727	-	Flexible	NEG	Protein-coding gene	Hypothetical protein (Katherine Huang)
HyPMM56	PMED4_04721	404728	404865	+	Flexible	NEG	Protein-coding gene	Conserved hypothetical protein (Katherine Huang)
PMM0426	PMED4_04731	404925	406238	+	Core	VEG	sun	Sun protein (Fmu protein) (NCBI)	COG144	J	tRNA and rRNA cytosine-C5-methylases
PMM0427	PMED4_04741	406258	408021	-	Flexible	LEG	mrcB	putative penicillin binding protein (NCBI)	COG744	M	Membrane carboxypeptidase (penicillin-binding protein)
PMM0428	PMED4_04751	408023	408970	-	Core	VEG	chlG	chlorophyll synthase 33 kD subunit (NCBI)	COG382	H	4-hydroxybenzoate polyprenyltransferase and related prenyltransferases
PMM0429	PMED4_04761	408980	409210	-	Core	HEG	PMM0429	conserved hypothetical protein (NCBI)
PMM0430	PMED4_04771	409270	410037	+	Core	MEG	hisF	Imidazole glycerol phosphate synthase subunit HisF (cyclase) (NCBI)	COG107	E	Imidazoleglycerol-phosphate synthase
PMM0431	PMED4_04781	410074	410775	+	Core	VEG	ubiE	Ubiquinone/menaquinone biosynthesis methyltransferases (Katherine Huang)	COG2226	H	Methylase involved in ubiquinone/menaquinone biosynthesis
PMM0432	PMED4_04791	410784	411218	-	Core	VEG	PMM0432	conserved hypothetical protein (NCBI)
PMM0433	PMED4_04801	411342	412091	+	Core	VEG	BirA	putative Biotin--acetyl-CoA-carboxylase ligase (NCBI)	COG340	H	Biotin-(acetyl-CoA carboxylase) ligase
PMM0434	PMED4_04811	412094	412780	-	Core	MEG	salX	possible ABC transporter, ATP binding protein (NCBI)	COG1136	V	ABC-type antimicrobial peptide transport system, ATPase component
PMM0435	PMED4_04821	412795	414315	-	Core	VEG	ndhB	putative NADH dehydrogenase (complex I) subunit (chain 2) (NCBI)	COG1007	C	NADH:ubiquinone oxidoreductase subunit 2 (chain N)
PMM0436	PMED4_04831	414484	417096	+	Core	VEG	topA	Prokaryotic DNA topoisomerase (NCBI)	COG550	L	Topoisomerase IA
PMM0437	PMED4_04841	417099	417683	+	Core	VEG	PMM0437	hypothetical (NCBI)
PMM0438	PMED4_04851	417706	418344	+	Core	VEG	PMM0438	Predicted membrane protein (Katherine Huang)	COG4241	S	Predicted membrane protein
PMM0439	PMED4_04861	418359	419516	+	Core	VEG	cobT	NaMN:DMB phosphoribosyltransferase (Katherine Huang)	COG2038	H	NaMN:DMB phosphoribosyltransferase
PMM0440	PMED4_04871	419517	420509	+	Core	VEG	PMM0440	conserved hypothetical protein (NCBI)
PMM0441	PMED4_04881	420504	421649	-	Flexible	VEG	PMM0441	Aldo/keto reductase family (NCBI)	COG1453	R	Predicted oxidoreductases of the aldo/keto reductase family
PMM0442	PMED4_04891	421761	422420	+	Core	MEG	ribE	Putative Riboflavin synthase alpha chain (NCBI)	COG307	H	Riboflavin synthase alpha chain
PMM0443	PMED4_04901	422426	422779	-	Core	VEG	PMM0443	conserved hypothetical protein (NCBI)
PMM0444	PMED4_04911	422877	423479	-	Core	VEG	ctaE	Cytochrome c oxidase, subunit III (NCBI)	COG1845	C	Heme/copper-type cytochrome/quinol oxidase, subunit 3
PMM0445	PMED4_04921	423492	425117	-	Core	HEG	ctaD (coxA)	Cytochrome c oxidase, subunit I (NCBI)	COG843	C	Heme/copper-type cytochrome/quinol oxidases, subunit 1
PMM0446	PMED4_04931	425114	425917	-	Core	MEG	ctaC (coxB)	putative cytochrome c oxidase, subunit 2 (NCBI)	COG1622	C	Heme/copper-type cytochrome/quinol oxidases, subunit 2
PMM0447	PMED4_04941	426170	427105	+	Core	VEG	ctaA	Uncharacterized protein required for cytochrome oxidase assembly (Katherine Huang)	COG1612	O	Uncharacterized protein required for cytochrome oxidase assembly
PMM0448	PMED4_04951	427102	428100	+	Core	MEG	ctaB	putative protoheme IX farnesyltransferase (NCBI)	COG109	O	Polyprenyltransferase (cytochrome oxidase assembly factor)
PMM0449	PMED4_04961	428137	429153	+	Core	VEG	ccmA	putative multidrug efflux ABC transporter (NCBI)	COG1131	V	ABC-type multidrug transport system, ATPase component
PMM0450	PMED4_04971	429207	430031	+	Core	MEG	PMM0450	putative multidrug efflux ABC transporter (NCBI)	COG1682	GM	ABC-type polysaccharide/polyol phosphate export systems, permease component
PMM0451	PMED4_04981	430039	430551	+	Flexible	MEG	PMM0451	possible Arenavirus glycoprotein (NCBI)
PMM0452	PMED4_04991	430556	432301	-	Core	HEG	groL	GroEL2 protein (Chaperonin cpn60 2) (NCBI)	COG459	O	Chaperonin GroEL (HSP60 family)
HyPMM57	PMED4_05001	432435	432614	+	Flexible	HEG	Protein-coding gene	Conserved hypothetical protein (Katherine Huang)
PMM0453	PMED4_05011	432615	433364	-	Core	VEG	fabG	3-oxoacyl-[acyl-carrier protein] reductase (NCBI)	COG1028	IQR	Dehydrogenases with different specificities (related to short-chain alcohol dehydrogenases)
PMM0454	PMED4_05021	433458	434129	+	Core	MEG	ispD	putative 2-C-methyl-D-erythritol 4-phosphate cytidylyltransferase (NCBI)	COG1211	I	4-diphosphocytidyl-2-methyl-D-erithritol synthase
PMM0455	PMED4_05031	434126	434998	-	Core	MEG	PMM0455	Putative carboxypeptidase (Katherine Huang)	COG1619	V	Uncharacterized proteins, homologs of microcin C7 resistance protein MccF
PMM0456	PMED4_05041	435011	435898	-	Core	VEG	ubiA	probable 4-hydroxybenzoate-octaprenyltransferase (NCBI)	COG382	H	4-hydroxybenzoate polyprenyltransferase and related prenyltransferases
PMM0457	PMED4_05051	436020	437618	+	Core	VEG	ppx	putative exopolyphosphatase (NCBI)	COG248	FP	Exopolyphosphatase
PMM0458	PMED4_05061	437615	438106	-	Flexible	VEG	PMM0458	conserved hypothetical protein (NCBI)
PMM0459	PMED4_05071	438164	438919	-	Core	MEG	cobM	precorrin-4 C11-methyltransferase (NCBI)	COG2875	H	Precorrin-4 methylase
PMM0460	PMED4_05081	438912	439805	-	Core	MEG	lgt	putative prolipoprotein diacylglyceryl transferase (NCBI)	COG682	M	Prolipoprotein diacylglyceryltransferase
PMM0461	PMED4_05091	439817	440770	-	Core	HEG	petA	Cytochrome f (NCBI)
PMM0462	PMED4_05101	440775	441311	-	Core	HEG	petC	Rieske iron-sulfur protein (NCBI)	COG723	C	Rieske Fe-S protein
PMM0463	PMED4_05111	441435	441752	+	Flexible	MEG	PMM0463	conserved hypothetical protein (NCBI)
PMM0464	PMED4_05121	441721	442479	-	Core	MEG	tatC	protein secretion component, Tat family (NCBI)	COG805	U	Sec-independent protein secretion pathway component TatC
PMM0465	PMED4_05131	442563	442823	-	Flexible	VEG	PMM0465	hypothetical (NCBI)
PMM0466	PMED4_05141	442853	444553	-	Core	MEG	PMM0466	possible secreted protein MPB70 precursor (NCBI)	COG1293	K	Predicted RNA-binding protein homologous to eukaryotic snRNP
PMM0467	PMED4_05151	444628	445182	+	Core	VEG	gmk	Guanylate kinase (NCBI)	COG194	F	Guanylate kinase
PMM0468	PMED4_05161	445200	445334	-	Flexible	HEG	psaJ	Photosystem I PsaJ protein (subunit IX) (NCBI)
PMM0469	PMED4_05171	445365	445919	-	Core	HEG	psaF	Photosystem I PsaF protein (subunit III) (NCBI)
PMM0470	PMED4_05181	445994	447064	+	Core	MEG	qri7	probable o-sialoglycoprotein endopeptidase (NCBI)	COG533	O	Metal-dependent proteases with possible chaperone activity
PMM0471	PMED4_05191	447070	447252	+	Core	MEG	hli20	possible high light inducible protein (NCBI)
PMM0472	PMED4_05201	447410	448609	+	Core	MEG	nhaP	putative Na+/H+ antiporter, CPA1 family (NCBI)	COG25	P	NhaP-type Na+/H+ and K+/H+ antiporters
PMM0473	PMED4_05211	448610	450046	-	Core	MEG	gltX	Glutamyl-tRNA synthetase (NCBI)	COG8	J	Glutamyl- and glutaminyl-tRNA synthetases
RNA_30	--	450064	450137	-		--	tRNALys1	tRNA-Lys (RefSeq)
PMM0474	PMED4_05221	450293	450481	-	Core	HEG	PMM0474	Conserved hypothetical protein (NCBI)
RNA_29	--	450520	450592	-		--	tRNAMet3	tRNA-Met (RefSeq)
PMM0475	PMED4_05231	450648	451130	-	Core	VEG	rplS	Ribosomal protein L19 (NCBI)	COG335	J	Ribosomal protein L19
PMM0476	PMED4_05241	451145	451453	-	Flexible	VEG	PMM0476	conserved hypothetical protein (NCBI)
PMM0477	PMED4_05251	451543	452382	+	Core	HEG	map	putative methionine aminopeptidase (NCBI)	COG24	J	Methionine aminopeptidase
PMM0478	PMED4_05261	452379	453092	-	Core	VEG	PMM0478	conserved hypothetical protein (NCBI)
PMM0479	PMED4_05271	453269	454378	+	Core	VEG	pta	BioD-like N-terminal domain of phosphotransacetylase (Katherine Huang)	COG857	R	BioD-like N-terminal domain of phosphotransacetylase
PMM0480	PMED4_05281	454404	454916	+	Core	VEG	PMM0480	conserved hypothetical protein (NCBI)
PMM0481	PMED4_05291	454984	455481	+	Core	VEG	PMM0481	Uncharacterized protein conserved in bacteria (Katherine Huang)	COG1666	S	Uncharacterized protein conserved in bacteria
HyPMM58	PMED4_05301	455506	455709	+	Flexible	MEG	Protein-coding gene	Conserved hypothetical protein (Katherine Huang)
PMM0482	PMED4_05311	455827	456633	+	Core	HEG	hflC	Band 7 protein (NCBI)	COG330	O	Membrane protease subunits, stomatin/prohibitin homologs
PMM0483	PMED4_05321	456638	457939	-	Core	HEG	hemL	glutamate-1-semialdehyde 2,1-aminomutase (NCBI)	COG1	H	Glutamate-1-semialdehyde aminotransferase
PMM0484	PMED4_05331	458167	459012	-	Core	MEG	xthA	exodeoxyribonuclease III (NCBI)	COG708	L	Exonuclease III
PMM0485	PMED4_05341	459085	459381	+	Core	VEG	PMM0485	conserved hypothetical protein (NCBI)
PMM0486	PMED4_05351	459427	460026	+	Core	VEG	PMM0486	conserved hypothetical protein (NCBI)
PMM0487	PMED4_05361	460093	461316	+	Core	VEG	PMM0487	Uncharacterized conserved protein (Katherine Huang)	COG1641	S	Uncharacterized conserved protein
PMM0488	PMED4_05371	461325	462269	+	Core	VEG	PMM0488	conserved hypothetical protein (NCBI)
PMM0489	PMED4_05381	462266	463861	-	Core	VEG	futB, hitB	putative iron ABC transporter (NCBI)	COG1178	P	ABC-type Fe3+ transport system, permease component
PMM0490	PMED4_05391	463824	464918	-	Core	VEG	PMM0490	Putative GTPases (G3E family) (Katherine Huang)	COG523	R	Putative GTPases (G3E family)
PMM0491	PMED4_05401	464964	465254	-	Core	VEG	PMM0491	4a-hydroxytetrahydrobiopterin dehydratase (PCD) (NCBI)	COG2154	H	Pterin-4a-carbinolamine dehydratase
PMM0492	PMED4_05411	465261	465746	-	Core	VEG	PMM0492	Uncharacterized conserved protein (Katherine Huang)	COG432	S	Uncharacterized conserved protein
PMM0493	PMED4_05421	465856	467361	+	Core	MEG	cxp	Carboxypeptidase Taq (M32) metallopeptidase (NCBI)	COG2317	E	Zn-dependent carboxypeptidase
PMM0494	PMED4_05431	467424	468011	+	Core	HEG	ppa	putative inorganic pyrophosphatase (NCBI)	COG221	C	Inorganic pyrophosphatase
PMM0495	PMED4_05441	468018	468968	-	Core	VEG	hemC	Porphobilinogen deaminase (NCBI)	COG181	H	Porphobilinogen deaminase
PMM0496	PMED4_05451	469063	470253	-	Core	VEG	sigA, rpoD	Putative principal RNA polymerase sigma factor (NCBI)	COG568	K	DNA-directed RNA polymerase, sigma subunit (sigma70/sigma32)
PMM0497	PMED4_05461	470582	472858	+	Core	VEG	priA	primosomal protein N' (replication factor Y) (NCBI)	COG1198	L	Primosomal protein N' (replication factor Y) - superfamily II helicase
PMM0498	PMED4_05471	472859	473965	-	Core	LEG	PMM0498	conserved hypothetical protein (NCBI)
PMM0499	PMED4_05481	473968	474822	-	Core	MEG	argB	Aspartokinase superfamily:Acetylglutamate kinase (NCBI)	COG548	E	Acetylglutamate kinase
PMM0500	PMED4_05491	474834	475364	-	Core	HEG	PMM0500	conserved hypothetical protein (NCBI)
PMM0501	PMED4_05501	475395	475577	+	Flexible	HEG	PMM0501	conserved hypothetical protein (NCBI)
PMM0502	PMED4_05511	475580	476029	-	Core	HEG	PMM0502	Single-stranded DNA-binding protein (Katherine Huang)	COG629	L	Single-stranded DNA-binding protein
PMM0503	PMED4_05521	476059	476868	+	Core	VEG	cobK	possible precorrin-6X reductase (NCBI)	COG2099	H	Precorrin-6x reductase
PMM0504	PMED4_05531	476865	477191	+	Flexible	VEG	cutA	CutA1 divalent ion tolerance protein (NCBI)	COG1324	P	Uncharacterized protein involved in tolerance to divalent cations
PMM0505	PMED4_05541	477171	478187	-	Core	VEG	PMM0505	Possible carbohydrate kinase (NCBI)	COG524	G	Sugar kinases, ribokinase family
PMM0506	PMED4_05551	478206	479516	-	Core	VEG	purA	Adenylosuccinate synthetase (NCBI)	COG104	F	Adenylosuccinate synthase
PMM0507	PMED4_05561	479598	480035	-	Core	HEG	psb27	possible Photosystem II reaction center Psb27 protein (NCBI)
PMM0508	PMED4_05571	480062	481864	-	Core	MEG	proS	Prolyl-tRNA synthetase (NCBI)
PMM0509	PMED4_05581	482041	482391	+	Core	VEG	PMM0509	possible Helix-turn-helix domain of resolvase (NCBI)
PMM0510	PMED4_05591	482478	482732	+	Flexible	VEG	PMM0510	possible Reverse transcriptase (RNA-dependent (NCBI)
PMM0511	PMED4_05601	482722	483270	+	Core	MEG	PMM0511	Inorganic pyrophosphatase (NCBI)	COG221	C	Inorganic pyrophosphatase
PMM0512	PMED4_05611	483260	483628	+	Core	NEG	arsC	putative arsenate reductase (NCBI)	COG1393	P	Arsenate reductase and related proteins, glutaredoxin family
PMM0513	PMED4_05621	483658	484344	+	Core	MEG	lepB	Signal peptidase I (NCBI)	COG681	U	Signal peptidase I
PMM0514	PMED4_05631	484307	485560	-	Flexible	VEG	PMM0514	putative dihydroorotase (NCBI)	COG44	F	Dihydroorotase and related cyclic amidohydrolases
PMM0515	PMED4_05641	485563	486891	-	Core	MEG	gpmB	possible alpha-ribazole-5'-P phosphatase (NCBI)	COG406	G	Fructose-2,6-bisphosphatase
PMM0516	PMED4_05651	487009	488367	+	Core	VEG	PMM0516	Possible membrane associated protease (NCBI)	COG1266	R	Predicted metal-dependent membrane protease
PMM0517	PMED4_05661	488453	488884	+	Core	NEG	PMM0517	hypothetical protein (NCBI)
PMM0518	PMED4_05671	488884	490635	+	Core	VEG	ftsI	putative peptidoglycan synthetase (pbp transpeptidase domain) (NCBI)	COG768	M	Cell division protein FtsI/penicillin-binding protein 2
PMM0519	PMED4_05681	490726	491727	+	Core	HEG	tal	Transaldolase (NCBI)	COG176	G	Transaldolase
PMM0520	PMED4_05691	491753	492886	-	Core	MEG	fixC	NAD binding site (NCBI)	COG644	C	Dehydrogenases (flavoproteins)
PMM0521	PMED4_05701	492883	493431	-	Core	VEG	frr	Ribosome recycling factor (NCBI)	COG233	J	Ribosome recycling factor
PMM0522	PMED4_05711	493460	494164	-	Core	MEG	pyrH	uridylate kinase (NCBI)	COG528	F	Uridylate kinase
PMM0523	PMED4_05721	494294	494989	-	Core	MEG	cobO	possible cob(I)alamin adenosyltransferase (NCBI)	COG2109	H	ATP:corrinoid adenosyltransferase
PMM0524	PMED4_05731	495020	496189	-	Core	LEG	PMM0524	Phage integrase family (NCBI)
PMM0525	PMED4_05741	496255	497430	+	Core	MEG	hemH	Ferrochelatase (NCBI)	COG276	H	Protoheme ferro-lyase (ferrochelatase)
PMM0526	PMED4_05751	497565	499328	+	Core	HEG	ilvH	Acetolactate synthase large subunit (NCBI)	COG28	EH	Thiamine pyrophosphate-requiring enzymes [acetolactate synthase, pyruvate dehydrogenase (cytochrome), glyoxylate carboligase, phosphonopyruvate decarboxylase]
PMM0527	PMED4_05761	499386	499739	+	Core	NEG	PMM0527	conserved hypothetical protein (NCBI)
PMM0528	PMED4_05771	499746	500528	-	Flexible	VEG	PMM0528	DUF152 (NCBI)	COG1496	S	Uncharacterized conserved protein
PMM0529	PMED4_05781	500539	501444	-	Core	VEG	PMM0529	conserved hypothetical protein (NCBI)
PMM0530	PMED4_05791	501441	502658	-	Core	HEG	rps1b, rpsA2, nbp1	30S ribosomal protein S1 homolog B, putative Nbp1 (NCBI)
PMM0531	PMED4_05801	502722	503519	+	Core	MEG	PMM0531	Creatininase (NCBI)	COG1402	R	Uncharacterized protein, putative amidase
PMM0532	PMED4_05811	503631	504347	+	Core	HEG	PMM0532	conserved hypothetical protein (NCBI)
PMM0533	PMED4_05821	504457	505497	+	Core	MEG	PMM0533	Predicted dehydrogenase (Katherine Huang)	COG5322	R	Predicted dehydrogenase
PMM0534	PMED4_05831	505501	506508	+	Core	MEG	accA	acetyl-CoA carboxylase, alpha subunit (NCBI)	COG825	I	Acetyl-CoA carboxylase alpha subunit
PMM0535	PMED4_05841	506510	507217	+	Core	VEG	PMM0535	putative short-chain dehydrogenase (NCBI)	COG1028	IQR	Dehydrogenases with different specificities (related to short-chain alcohol dehydrogenases)
PMM0536	PMED4_05851	507372	508112	+	Core	VEG	folE	putative GTP cyclohydrolase I (NCBI)	COG302	H	GTP cyclohydrolase I
PMM0537	PMED4_05861	508109	508771	-	Core	VEG	trpF	phosphoribosylanthranilate isomerase (NCBI)	COG135	E	Phosphoribosylanthranilate isomerase
PMM0538	PMED4_05871	508827	510053	+	Core	VEG	PMM0538	Zn-dependent proteases (Katherine Huang)	COG1994	R	Zn-dependent proteases
PMM0539	PMED4_05881	510061	510732	-	Core	LEG	lplA	Biotin/lipoate A/B protein ligase family (NCBI)	COG95	H	Lipoate-protein ligase A
PMM0540	PMED4_05891	510866	510970	+	Flexible	HEG	psaM	possible photosystem I reaction centre subunit XII (PsaM) (NCBI)
PMM0541	PMED4_05901	511060	511407	+	Core	VEG	PMM0541	conserved hypothetical protein (NCBI)
PMM0542	PMED4_05911	511465	512469	+	Core	VEG	por, pcr	Light dependent protochlorophyllide oxido-reductase (NCBI)	COG1028	IQR	Dehydrogenases with different specificities (related to short-chain alcohol dehydrogenases)
PMM0543	PMED4_05921	512474	513361	-	Core	HEG	chlL	Protochlorophyllide reductase iron-sulfur ATP-binding protein (NCBI)	COG1348	P	Nitrogenase subunit NifH (ATPase)
PMM0544	PMED4_05931	513553	515133	-	Core	HEG	chlB	Light-independent protochlorophyllide reductase subunit B (NCBI)	COG2710	C	Nitrogenase molybdenum-iron protein, alpha and beta chains
PMM0545	PMED4_05941	515137	516393	-	Core	HEG	chlN	Light-independent protochlorophyllide reductase subunit N (NCBI)	COG2710	C	Nitrogenase molybdenum-iron protein, alpha and beta chains
PMM0546	PMED4_05951	516550	516918	-	Core	HEG	PMM0546	conserved hypothetical (NCBI)
PMM0547	PMED4_05961	517017	517787	+	Core	VEG	PMM0547	conserved hypothetical protein (NCBI)
PMM0548	PMED4_05971	517796	518383	-	Core	VEG	PMM0548	HAM1 family protein (NCBI)	COG127	F	Xanthosine triphosphate pyrophosphatase
PMM0549	PMED4_05981	518725	519021	+	Core	HEG	ccmK	carboxysome shell protein CsoS1 (NCBI)	COG4577	QC	Carbon dioxide concentrating mechanism/carboxysome shell protein
PMM0550	PMED4_05991	519087	520502	+	Core	HEG	rbcL	Ribulose bisphosphate carboxylase, large chain (NCBI)	COG1850	G	Ribulose 1,5-bisphosphate carboxylase, large subunit
PMM0551	PMED4_06001	520592	520933	+	Core	HEG	rbcS	Ribulose bisphosphate carboxylase, small chain (NCBI)	COG4451	C	Ribulose bisphosphate carboxylase small subunit
PMM0552	PMED4_06011	521024	523321	+	Core	VEG	csoS2	carboxysome shell protein CsoS2 (NCBI)
PMM0553	PMED4_06021	523329	524858	+	Core	MEG	csoS3	carboxysome shell protein CsoS3 (NCBI)
PMM0554	PMED4_06031	524862	525128	+	Core	MEG	PMM0554	putative carboxysome peptide A (NCBI)	COG4576	QC	Carbon dioxide concentrating mechanism/carboxysome shell protein
PMM0555	PMED4_06041	525161	525382	+	Core	MEG	PMM0555	putative carboxysome peptide B (NCBI)	COG4576	QC	Carbon dioxide concentrating mechanism/carboxysome shell protein
PMM0556	PMED4_06051	525483	525722	+	Core	VEG	PMM0556	conserved hypothetical protein (NCBI)
PMM0557	PMED4_06061	525728	525955	-	Core	HEG	PMM0557	conserved hypothetical (NCBI)
PMM0558	PMED4_06071	526041	526433	-	Core	MEG	tdcF	Putative translation initiation inhibitor, yjgF family (Katherine Huang)	COG251	J	Putative translation initiation inhibitor, yjgF family
PMM0559	PMED4_06081	526458	527198	-	Core	VEG	PMM0559	Putative hydroxyacylglutathione hydrolase (NCBI)	COG491	R	Zn-dependent hydrolases, including glyoxylases
PMM0560	PMED4_06091	527242	527889	+	Core	VEG	hisG	possible ATP phosphoribosyltransferase (NCBI)	COG40	E	ATP phosphoribosyltransferase
PMM0561	PMED4_06101	527894	529690	+	Core	VEG	PMM0561	putative multidrug efflux ABC transporter (NCBI)	COG1132	V	ABC-type multidrug transport system, ATPase and permease components
PMM0562	PMED4_06111	529690	530220	+	Core	VEG	PMM0562	possible acetyltransferase (NCBI)	COG456	R	Acetyltransferases
PMM0563	PMED4_06121	530222	530905	-	Core	VEG	PMM0563	Glycosyltransferases involved in cell wall biogenesis (Katherine Huang)	COG1216	R	Predicted glycosyltransferases
PMM0564	PMED4_06131	530911	531519	-	Core	LEG	PMM0564	Uncharacterized protein conserved in bacteria (Katherine Huang)	COG3222	S	Uncharacterized protein conserved in bacteria
PMM0565	PMED4_06141	531716	533107	+	Core	MEG	dnaA	chromosomal replication initiator protein DnaA (NCBI)	COG593	L	ATPase involved in DNA replication initiation
PMM0566	PMED4_06151	533102	534340	-	Core	VEG	PMM0566	Glutathione S-transferase (Katherine Huang)	COG625	O	Glutathione S-transferase
PMM0567	PMED4_06161	534377	535756	+	Core	VEG	gshR	probable glutathione reductase (NADPH) (NCBI)	COG1249	C	Pyruvate/2-oxoglutarate dehydrogenase complex, dihydrolipoamide dehydrogenase (E3) component, and related enzymes
PMM0568	PMED4_06171	535762	536841	-	Core	VEG	ECM27	putative CaCA family sodium/calcium exchanger (NCBI)	COG530	P	Ca2+/Na+ antiporter
PMM0569	PMED4_06181	536949	537998	+	Core	VEG	pyrC	Dihydroorotase (NCBI)	COG418	F	Dihydroorotase
RNA_5	--	538180	538265	+		--	tRNATrp1	tRNA-Trp (RefSeq)
PMM0570	PMED4_06191	538345	538578	+	Flexible	VEG	ndhL	NADH dehydrogenase subunit NdhL (ndhL) (NCBI)
PMM0571	PMED4_06201	538582	538902	+	Core	MEG	PMM0571	conserved hypothetical protein (NCBI)
PMM0572	PMED4_06211	538941	539780	+	Core	MEG	trpA	Tryptophan synthase, alpha subunit (Katherine Huang)	COG159	E	Tryptophan synthase alpha chain
PMM0573	PMED4_06221	539879	540154	-	Core	HEG	PMM0573	conserved hypothetical protein (NCBI)
PMM0574	PMED4_06231	540325	540597	+	Core	VEG	PMM0574	Uncharacterized protein conserved in bacteria (Katherine Huang)	COG2350	S	Uncharacterized protein conserved in bacteria
PMM0575	PMED4_06241	540814	541134	-	Core	VEG	PMM0575	conserved hypothetical (NCBI)
PMM0576	PMED4_06251	541131	541505	-	Core	VEG	PMM0576	conserved hypothetical protein (NCBI)
PMM0577	PMED4_06261	541511	542434	-	Core	HEG	PMM0577	Putative type II alternative sigma factor, sigma70 family (NCBI)	COG568	K	DNA-directed RNA polymerase, sigma subunit (sigma70/sigma32)
PMM0578	PMED4_06271	542581	543246	-	Core	VEG	hisI	Phosphoribosyl-AMP cyclohydrolase (Katherine Huang)	COG139	E	Phosphoribosyl-AMP cyclohydrolase
PMM0579	PMED4_06281	543310	543774	+	Core	VEG	PMM0579	6-pyruvoyl-tetrahydropterin synthase (Katherine Huang)	COG720	H	6-pyruvoyl-tetrahydropterin synthase
PMM0580	PMED4_06291	543828	546410	-	Core	VEG	clpB	ATP-dependent Clp protease, Hsp 100, ATP-binding subunit ClpB (NCBI)	COG542	O	ATPases with chaperone activity, ATP-binding subunit
PMM0581	PMED4_06301	546477	546827	-	Core	HEG	petE	plastocyanin (NCBI)	COG3794	C	Plastocyanin
PMM0582	PMED4_06311	546886	547869	-	Core	MEG	PMM0582	Nucleoside-diphosphate-sugar epimerases (Katherine Huang)	COG451	MG	Nucleoside-diphosphate-sugar epimerases
PMM0583	PMED4_06321	547878	548918	-	Core	VEG	hemE	Uroporphyrinogen decarboxylase (URO-D) (NCBI)	COG407	H	Uroporphyrinogen-III decarboxylase
PMM0584	PMED4_06331	549042	551306	-	Core	VEG	glgB	1,4-alpha-glucan branching enzyme (NCBI)	COG296	G	1,4-alpha-glucan branching enzyme
PMM0585	PMED4_06341	551361	552938	-	Core	MEG	PMM0585	Predicted acyl esterases (Katherine Huang)	COG2936	R	Predicted acyl esterases
PMM0586	PMED4_06351	552947	553213	-	Flexible	VEG	PMM0586	conserved hypothetical (NCBI)
PMM0587	PMED4_06361	553268	553675	-	Core	NEG	PMM0587	conserved hypothetical (NCBI)
PMM0588	PMED4_06371	553684	554127	-	Core	VEG	PMM0588	conserved hypothetical protein (NCBI)
PMM0589	PMED4_06381	554192	558136	+	Flexible	VEG	PMM0589	conserved hypothetical (NCBI)
PMM0590	PMED4_06391	558202	559512	+	Core	MEG	proA	Gamma-glutamyl phosphate reductase (NCBI)	COG14	E	Gamma-glutamyl phosphate reductase
PMM0591	PMED4_06401	559522	559884	+	Core	LEG	folB	Possible dihydroneopterin aldolase (NCBI)	COG1539	H	Dihydroneopterin aldolase
PMM0592	PMED4_06411	559890	560483	+	Core	VEG	PMM0592	lipase family protein (NCBI)
PMM0593	PMED4_06421	560476	562563	-	Core	VEG	prlC	Peptidase family M3 (NCBI)	COG339	E	Zn-dependent oligopeptidases
PMM0594	PMED4_06431	562568	564052	-	Core	VEG	ndhD	putative NADH Dehydrogenase (complex I) subunit (chain 4) (NCBI)	COG1008	C	NADH:ubiquinone oxidoreductase subunit 4 (chain M)
PMM0595	PMED4_06441	564197	565144	-	Core	VEG	thrB	Homoserine kinase:GHMP kinases putative ATP-binding domain (NCBI)	COG83	E	Homoserine kinase
PMM0596	PMED4_06451	565152	566189	-	Core	VEG	glk	Putative glucokinase (NCBI)	COG837	G	Glucokinase
PMM0597	PMED4_06461	566199	568115	-	Core	VEG	thrS	Threonyl-tRNA synthetase (NCBI)	COG441	J	Threonyl-tRNA synthetase
PMM0598	PMED4_06471	568119	569135	-	Core	MEG	trpS	Tryptophanyl-tRNA synthetase (NCBI)	COG180	J	Tryptophanyl-tRNA synthetase
PMM0599	PMED4_06481	569125	569580	-	Core	VEG	PMM0599	conserved hypothetical protein (NCBI)
PMM0600	PMED4_06491	569751	571076	+	Core	MEG	PMM0600	conserved hypothetical protein (NCBI)
PMM0601	PMED4_06501	571112	572014	+	Core	MEG	PMM0601	ABC transporter, substrate binding protein, possibly Mn (NCBI)	COG803	P	ABC-type metal ion transport system, periplasmic component/surface adhesin
PMM0602	PMED4_06511	572019	572783	+	Core	MEG	PMM0602	ABC transporter, ATP binding domain, possibly Mn transporter (NCBI)	COG1121	P	ABC-type Mn/Zn transport systems, ATPase component
PMM0603	PMED4_06521	572795	573667	+	Core	VEG	PMM0603	ABC transporter component, possibly Mn transport (NCBI)	COG1108	P	ABC-type Mn2+/Zn2+ transport systems, permease components
PMM0604	PMED4_06531	573674	574840	+	Core	VEG	PMM0604	conserved hypothetical protein (NCBI)
PMM0605	PMED4_06541	574845	575183	-	Core	VEG	PMM0605	conserved hypothetical protein (NCBI)
PMM0606	PMED4_06551	575229	575813	-	Core	MEG	lepB	leader peptidase I (NCBI)	COG681	U	Signal peptidase I
PMM0607	PMED4_06561	575865	577631	+	Core	VEG	menD	Menaquinone biosynthesis protein; probable 2-succinyl-6-hydroxy-2,4-cyclohexadiene-1-carboxylate synthase (NCBI)	COG1165	H	2-succinyl-6-hydroxy-2,4-cyclohexadiene-1-carboxylate synthase
PMM0608	PMED4_06571	577662	578519	+	Core	MEG	menB	Napthoate synthase (NCBI)	COG447	H	Dihydroxynaphthoic acid synthase
PMM0609	PMED4_06581	578565	580016	+	Core	VEG	glgA	Putative ADPglucose--glucosyltransferase (GlgA) (NCBI)	COG297	G	Glycogen synthase
PMM0610	PMED4_06591	580028	581398	+	Core	VEG	murF	UDP-N-acetylmuramoylalanyl-D-glutamyl-2, 6-diaminopimelate--D-alanyl-D-alanyl ligase (Katherine Huang)	COG770	M	UDP-N-acetylmuramyl pentapeptide synthase
PMM0611	PMED4_06601	581401	582750	-	Core	MEG	glmU	UDP-N-acetylglucosamine pyrophosphorylase (NCBI)	COG1207	M	N-acetylglucosamine-1-phosphate uridyltransferase (contains nucleotidyltransferase and I-patch acetyltransferase domains)
PMM0612	PMED4_06611	582791	583723	-	Core	VEG	PMM0612	Uncharacterized conserved protein (Katherine Huang)	COG4121	S	Uncharacterized conserved protein
PMM0613	PMED4_06621	583693	585009	-	Core	VEG	aroA	EPSP synthase (3-phosphoshikimate 1-carboxyvinyltransferase) (NCBI)	COG128	E	5-enolpyruvylshikimate-3-phosphate synthase
PMM0614	PMED4_06631	585243	585866	+	Core	MEG	PMM0614	probable 2-phosphosulfolactate phosphatase (Katherine Huang)	COG2045	HR	Phosphosulfolactate phosphohydrolase and related enzymes
PMM0615	PMED4_06641	585897	586724	+	Core	MEG	PMM0615	Possible nitrilase (NCBI)	COG388	R	Predicted amidohydrolase
PMM0616	PMED4_06651	586724	587812	+	Core	VEG	amiC	Cell wall hydrolase/autolysin (NCBI)	COG860	M	N-acetylmuramoyl-L-alanine amidase
PMM0617	PMED4_06661	587809	588603	+	Core	VEG	murI	Putative aspartate and glutamate racemases:Glutamate racemase (NCBI)	COG796	M	Glutamate racemase
PMM0618	PMED4_06671	588631	589602	+	Core	VEG	sds	polyprenyl synthetase; solanesyl diphosphate synthase (sds) (NCBI)	COG142	H	Geranylgeranyl pyrophosphate synthase
PMM0619	PMED4_06681	589700	591682	+	Core	VEG	acs	acetyl-coenzyme A synthetase (NCBI)	COG365	I	Acyl-coenzyme A synthetases/AMP-(fatty) acid ligases
PMM0620	PMED4_06691	591679	592401	-	Core	VEG	PMM0620	conserved hypothetical protein (NCBI)
PMM0621	PMED4_06701	592537	593349	+	Core	MEG	dnaQ	possible DNA polymerase III, epsilon subunit (NCBI)	COG847	L	DNA polymerase III, epsilon subunit and related 3'-5' exonucleases
PMM0622	PMED4_06711	593379	593792	-	Core	MEG	PMM0622	conserved hypothetical protein (NCBI)
PMM0623	PMED4_06721	593891	595180	+	Core	VEG	hisS	Histidyl-tRNA synthetase (NCBI)	COG124	J	Histidyl-tRNA synthetase
PMM0624	PMED4_06731	595185	595439	+	Flexible	NEG	PMM0624	possible Hantavirus glycoprotein G2 (NCBI)
PMM0625	PMED4_06741	595466	595768	+	Flexible	NEG	PMM0625	hypothetical (NCBI)
PMM0626	PMED4_06751	595904	596140	+	Flexible	VEG	PMM0626	hypothetical (NCBI)
HyPMM59	PMED4_06761	596195	596371	-	Flexible	VEG	Protein-coding gene	Conserved hypothetical protein (Katherine Huang)
PMM0627	PMED4_06771	596691	597749	+	Flexible	HEG	pcb	light-harvesting complex protein (NCBI)
PMM0628	PMED4_06781	597856	599229	+	Flexible	LEG	PMM0628	possible sodium:solute symporter, ESS family (NCBI)	COG786	E	Na+/glutamate symporter
PMM0629	PMED4_06791	599268	599525	+	Flexible	HEG	PMM0629	conserved hypothetical protein (NCBI)
PMM0630	PMED4_06801	599522	600181	-	Core	VEG	PMM0630	Glutathione S-transferase N terminus (NCBI)	COG625	O	Glutathione S-transferase
PMM0631	PMED4_06811	600256	600798	+	Flexible	MEG	PMM0631	possible NADH-Ubiquinone/plastoquinone (NCBI)
PMM0632	PMED4_06821	600795	601502	-	Core	LEG	PMM0632	Short-chain dehydrogenase/reductase (SDR) superfamily (Katherine Huang)	COG1028	IQR	Dehydrogenases with different specificities (related to short-chain alcohol dehydrogenases)
PMM0633	PMED4_06831	601515	602798	-	Core	VEG	crtL2	putative lycopene epsilon cyclase (NCBI)	COG644	C	Dehydrogenases (flavoproteins)
PMM0634	PMED4_06841	603027	604028	+	Core	VEG	por, pcr	possible light-dependent protochlorophyllide oxido-reductase (NCBI)	COG1028	IQR	Dehydrogenases with different specificities (related to short-chain alcohol dehydrogenases)
PMM0635	PMED4_06851	603999	605030	-	Core	VEG	mscS	small mechanosensitive ion channel, MscS family (NCBI)	COG668	M	Small-conductance mechanosensitive channel
PMM0636	PMED4_06861	605104	605661	-	Flexible	VEG	pncA	Isochorismatase hydrolase family (NCBI)	COG1335	Q	Amidases related to nicotinamidase
PMM0637	PMED4_06871	605813	606265	+	Core	HEG	fur	Ferric uptake regulator family (NCBI)	COG735	P	Fe2+/Zn2+ uptake regulation proteins
PMM0638	PMED4_06881	606272	607204	-	Core	MEG	PMM0638	Predicted Fe-S oxidoreductases (Katherine Huang)	COG535	R	Predicted Fe-S oxidoreductases
PMM0639	PMED4_06891	607233	608444	-	Core	VEG	stpA	putative glucosylglycerolphosphate phosphatase (NCBI)
PMM0640	PMED4_06901	608596	610122	+	Core	MEG	PMM0640	conserved hypothetical protein (NCBI)
PMM0641	PMED4_06911	610226	610885	+	Core	VEG	PMM0641	conserved hypothetical protein (NCBI)
PMM0642	PMED4_06921	610958	612286	+	Core	HEG	MET17	putative O-Acetyl homoserine sulfhydrylase (NCBI)	COG2873	E	O-acetylhomoserine sulfhydrylase
PMM0643	PMED4_06931	612301	613191	+	Core	MEG	metA	putative homoserine O-succinyltransferase (NCBI)	COG1897	E	Homoserine trans-succinylase
PMM0644	PMED4_06941	613198	614766	-	Core	MEG	PMM0644	putative sulfate transporter (NCBI)	COG659	P	Sulfate permease and related transporters (MFS superfamily)
PMM0645	PMED4_06951	614798	616075	-	Core	LEG	PMM0645	FAD linked oxidase, N-terminal (NCBI)	COG277	C	FAD/FMN-containing dehydrogenases
PMM0646	PMED4_06961	616042	617265	+	Core	MEG	PMM0646	Uncharacterized conserved protein (Katherine Huang)	COG2138	S	Uncharacterized conserved protein
PMM0647	PMED4_06971	617617	617874	+	Core	VEG	PMM0647	conserved hypothetical protein (NCBI)
PMM0648	PMED4_06981	617861	619507	-	Core	VEG	PMM0648	Glucose-methanol-choline (GMC) oxidoreductase:NAD binding site (NCBI)	COG2303	E	Choline dehydrogenase and related flavoproteins
PMM0649	PMED4_06991	619616	620089	+	Core	VEG	PMM0649	Pentapeptide repeats (NCBI)	COG1357	S	Uncharacterized low-complexity proteins
PMM0650	PMED4_07001	620091	620507	-	Flexible	VEG	PMM0650	possible LEM domain (NCBI)
PMM0651	PMED4_07011	620479	620976	-	Flexible	VEG	PMM0651	possible VHS domain (NCBI)
PMM0652	PMED4_07021	621167	621544	-	Flexible	LEG	PMM0652	possible 5'-3' exonuclease, C-terminal SAM fol (NCBI)
Yfr13	--	621601	621701	-		--	Other non-coding RNA
HyPMM60	PMED4_07031	621735	621887	-	Flexible	MEG	Protein-coding gene	Conserved hypothetical protein (Katherine Huang)
PMM0653	PMED4_07041	621890	622279	-	Flexible	MEG	gloA	Glyoxalase I (Katherine Huang)	COG346	E	Lactoylglutathione lyase and related lyases
PMM0654	PMED4_07051	622370	622804	+	Core	VEG	PMM0654	conserved hypothetical protein (NCBI)
PMM0655	PMED4_07061	622839	623135	-	Flexible	VEG	PMM0655	hypothetical (NCBI)
PMM0656	PMED4_07071	623165	623617	-	Flexible	NEG	PMM0656	possible 7TM chemoreceptor (NCBI)
HyPMM61	PMED4_07081	623818	624018	-	Flexible	VEG	Protein-coding gene	Conserved hypothetical protein (Katherine Huang)
HyPMM62	PMED4_07082	623897	624037	+	Flexible	VEG	Protein-coding gene
HyPMM63	PMED4_07091	624090	624326	+	Flexible	VEG	Protein-coding gene	Conserved hypothetical protein (Katherine Huang)
PMM0657	PMED4_07101	624356	624646	+	Flexible	VEG	PMM0657	possible Vanadium/alternative nitrogenase delt (NCBI)
PMM0658	PMED4_07111	624955	625677	+	Core	VEG	rsuA	putative pseudouridylate synthase specific to ribosomal small subunit (NCBI)	COG1187	J	16S rRNA uridine-516 pseudouridylate synthase and related pseudouridylate synthases
RNA_28	--	625757	625846	-		--	tRNAThr3	tRNA-Thr (RefSeq)
PMM0659	PMED4_07121	626013	626762	+	Flexible	MEG	PMM0659	NAD-dependent DNA ligase N-terminus (NCBI)
HyPMM64	PMED4_07131	626920	627024	-	Flexible	VEG	Protein-coding gene	Conserved hypothetical protein (Katherine Huang)
HyPMM65	PMED4_07141	627256	627405	-	Flexible	VEG	Protein-coding gene	Conserved hypothetical protein (Katherine Huang)
HyPMM66	--	627531	627690	+	Flexible	VEG	pseudo	Pseudogene of VIMSS1214415 with 0 gaps (VIMSS-AUTO)
Yfr6	--	627729	627972	-		--	Other non-coding RNA
Yfr14	--	627811	628062	+		--	Other non-coding RNA
HyPMM67	PMED4_07151	628178	628378	+	Flexible	HEG	Protein-coding gene	Conserved hypothetical protein (Katherine Huang)
PMM0660	PMED4_07161	628383	628646	-	Flexible	HEG	PMM0660	possible RNA recognition motif. (NCBI)
PMM0661	PMED4_07171	628726	631134	-	Core	HEG	nrdJ	ribonucleotide reductase (Class II) (NCBI)
PMM0662	PMED4_07181	631192	631887	+	Core	MEG	PMM0662	Methylase involved in ubiquinone/menaquinone biosynthesis (Katherine Huang)	COG2226	H	Methylase involved in ubiquinone/menaquinone biosynthesis
PMM0663	PMED4_07191	631917	633554	+	Core	VEG	prfC	peptide-chain-release factor RF-3 (NCBI)	COG4108	J	Peptide chain release factor RF-3
PMM0664	PMED4_07201	633606	634280	+	Core	MEG	PMM0664	conserved hypothetical protein (NCBI)
PMM0665	PMED4_07211	634282	635184	-	Flexible	VEG	hsp33	Hsp33 protein (NCBI)	COG1281	O	Disulfide bond chaperones of the HSP33 family
PMM0666	PMED4_07221	635174	635821	-	Core	LEG	PMM0666	possible ABC transporter, ATP-binding component (NCBI)	COG1124	EP	ABC-type dipeptide/oligopeptide/nickel transport system, ATPase component
PMM0667	PMED4_07231	635907	636350	+	Core	VEG	PMM0667	conserved hypothetical protein (NCBI)
PMM0668	PMED4_07241	636360	637133	+	Core	VEG	PMM0668	Uncharacterized protein conserved in bacteria (Katherine Huang)	COG1385	S	Uncharacterized protein conserved in bacteria
PMM0669	PMED4_07251	637138	637881	+	Core	VEG	PMM0669	Predicted membrane protein (Katherine Huang)	COG1836	S	Predicted membrane protein
PMM0670	PMED4_07261	637899	638543	-	Core	VEG	tesA	Lysophospholipase L1 and related esterases (Katherine Huang)	COG2755	E	Lysophospholipase L1 and related esterases
PMM0671	PMED4_07271	638594	640096	-	Core	VEG	PMM0671	putative phosphonate ABC transporter (NCBI)	COG3639	P	ABC-type phosphate/phosphonate transport system, permease component
PMM0672	PMED4_07281	640101	640838	-	Core	VEG	PMM0672	Putative phosphonate ABC transporter (NCBI)	COG3638	P	ABC-type phosphate/phosphonate transport system, ATPase component
PMM0673	PMED4_07291	640835	641740	-	Core	VEG	PMM0673	Putative phosphonate binding protein for ABC transporter (NCBI)	COG3221	P	ABC-type phosphate/phosphonate transport system, periplasmic component
PMM0674	PMED4_07301	641741	642922	-	Core	MEG	aspC	Aminotransferases class-I (NCBI)	COG436	E	Aspartate/tyrosine/aromatic aminotransferase
PMM0675	PMED4_07311	643157	643660	+	Core	VEG	PMM0675	Uracil-DNA glycosylase (NCBI)	COG1573	L	Uracil-DNA glycosylase
PMM0676	PMED4_07321	643694	644911	+	Core	MEG	gcpE	GcpE protein (NCBI)	COG821	I	Enzyme involved in the deoxyxylulose pathway of isoprenoid biosynthesis
PMM0677	PMED4_07331	645013	646302	+	Core	VEG	PMM0677	carboxyl-terminal processing protease (NCBI)	COG793	M	Periplasmic protease
PMM0678	PMED4_07341	646299	647213	-	Core	MEG	nadA	Quinolinate synthetase A protein (NCBI)	COG379	H	Quinolinate synthase
PMM0679	PMED4_07351	647295	648164	+	Core	VEG	PMM0679	putative transcripton factor (NCBI)
PMM0680	PMED4_07361	648173	648970	-	Core	VEG	PMM0680	conserved hypothetical protein (NCBI)
PMM0681	PMED4_07371	649003	650193	+	Core	LEG	PMM0681	Uncharacterized conserved protein (Katherine Huang)	COG1565	S	Uncharacterized conserved protein
PMM0682	PMED4_07381	650190	651281	-	Core	VEG	aroB	3-dehydroquinate synthase (NCBI)	COG337	E	3-dehydroquinate synthetase
PMM0683	PMED4_07391	651412	652602	+	Core	VEG	purK	phosphoribosylaminoimidazole carboxylase (NCBI)	COG26	F	Phosphoribosylaminoimidazole carboxylase (NCAIR synthetase)
Yfr7	--	652625	652844	+		--	Other non-coding RNA
PMM0684	PMED4_07401	652890	653243	+	Core	HEG	PMM0684	possible Zinc finger, C2H2 type (NCBI)
asRNA_07401	--	653119	653401	-		--	Antisense RNA
HyPMM68	PMED4_07411	653240	653377	+	Flexible	VEG	Protein-coding gene	Conserved hypothetical protein (Katherine Huang)
PMM0685	PMED4_07421	653377	653607	+	Flexible	VEG	PMM0685	hypothetical protein (NCBI)
HyPMM69	PMED4_07431	653669	653791	+	Flexible	HEG	Protein-coding gene	Hypothetical protein (Katherine Huang)
HyPMM70	PMED4_07432	653818	653964	-	Flexible	HEG	Protein-coding gene
PMM0686	PMED4_07441	654112	654294	+	Flexible	VEG	PMM0686	conserved hypothetical protein (NCBI)
Yfr15	--	654301	654562	-		--	Other non-coding RNA
Yfr3	--	654511	654604	+		--	Other non-coding RNA
HyPMM71	PMED4_07451	654709	654840	-	Flexible	VEG	Protein-coding gene	Conserved hypothetical protein (Katherine Huang)
HyPMM72	PMED4_07461	655057	655233	-	Flexible	MEG	Protein-coding gene	Conserved hypothetical protein (Katherine Huang)
PMM0687	PMED4_07471	655346	655672	-	Flexible	MEG	PMM0687	conserved hypothetical (NCBI)
asRNA_07481	--	655649	656062	+		--	Antisense RNA
HyPMM73	PMED4_07481	655765	655920	-	Flexible	VEG	Protein-coding gene	Conserved hypothetical protein (Katherine Huang)
HyPMM74	PMED4_07491	655989	656198	-	Flexible	MEG	Protein-coding gene	Conserved hypothetical protein (Katherine Huang)
PMM0688	PMED4_07501	656275	656592	-	Flexible	HEG	PMM0688	possible Elongation factor Tu domain 2 (NCBI)
asRNA_07511	--	656732	656919	+		--	Antisense RNA
HyPMM75	PMED4_07511	656770	656943	-	Flexible	HEG	Protein-coding gene	Conserved hypothetical protein (Katherine Huang)
HyPMM76	PMED4_07521	657049	657258	-	Flexible	VEG	Protein-coding gene	Conserved hypothetical protein (Katherine Huang)
Yfr16	--	657392	657529	-		--	Other non-coding RNA
HyPMM77	PMED4_07522	657730	657891	+	Flexible	VEG	Protein-coding gene
HyPMM78	PMED4_07531	657956	658111	+	Flexible	VEG	Protein-coding gene	Conserved hypothetical protein (Katherine Huang)
PMM0689	PMED4_07541	658635	658889	-	Flexible	VEG	hli22	possible high light inducible protein (NCBI)
PMM0690	PMED4_07551	658894	659028	-	Flexible	VEG	hli21	possible high light inducible protein (NCBI)
HyPMM79	PMED4_07561	659198	659317	-	Flexible	VEG	Protein-coding gene	Conserved hypothetical protein (Katherine Huang)
HyPMM80	PMED4_07571	659400	659561	-	Flexible	NEG	Protein-coding gene	Conserved hypothetical protein (Katherine Huang)
PMM0691	PMED4_07581	659755	659961	-	Core	VEG	PMM0691	conserved hypothetical protein (NCBI)
PMM0692	PMED4_07591	660182	660397	-	Flexible	VEG	PMM0692	possible DDT domain (NCBI)
HyPMM81	PMED4_07601	660394	660585	-	Flexible	VEG	Protein-coding gene	Conserved hypothetical protein (Katherine Huang)
HyPMM82	PMED4_07611	660634	660837	-	Flexible	VEG	Protein-coding gene	Conserved hypothetical protein (Katherine Huang)
PMM0693	PMED4_07621	660841	661104	-	Flexible	LEG	PMM0693	possible Hepatitis C virus envelope glycoprote (NCBI)
PMM0694	PMED4_07631	661208	661873	+	Core	VEG	PMM0694	Short-chain dehydrogenase/reductase (SDR) superfamily (NCBI)	COG300	R	Short-chain dehydrogenases of various substrate specificities
HyPMM83	PMED4_07632	661987	662130	+	Flexible	VEG	Protein-coding gene
PMM0695	PMED4_07641	662186	662914	-	Flexible	LEG	PMM0695	Glutamine amidotransferase class-I (NCBI)	COG518	F	GMP synthase - Glutamine amidotransferase domain
PMM0696	PMED4_07651	663181	663435	-	Flexible	VEG	PMM0696	hypothetical (NCBI)
PMM0697	PMED4_07661	663435	663662	-	Flexible	MEG	PMM0697	possible D12 class N6 adenine-specific DNA met (NCBI)
HyPMM84	PMED4_07671	663762	663917	-	Flexible	VEG	Protein-coding gene	protein family PM-16 (Katherine Huang)
PMM0698	PMED4_07681	663940	664191	-	Flexible	MEG	PMM0698	possible DnaJ central domain (4 repeats) (NCBI)
HyPMM85	PMED4_07691	664508	664648	-	Flexible	NEG	Protein-coding gene	Conserved hypothetical protein (Katherine Huang)
Yfr17	--	664667	664930	+		--	Other non-coding RNA
PMM0699	PMED4_07701	665181	665417	+	Flexible	VEG	PMM0699	conserved hypothetical (NCBI)
PMM0700	PMED4_07711	665432	665674	+	Core	VEG	PMM0700	conserved hypothetical protein (NCBI)
HyPMM86	PMED4_07721	665689	665880	-	Flexible	VEG	Protein-coding gene	Conserved hypothetical protein (Katherine Huang)
PMM0701	PMED4_07731	665979	666290	-	Flexible	VEG	PMM0701	possible LysM domain (NCBI)
PMM0702	PMED4_07741	666574	666960	+	Flexible	VEG	PMM0702	possible DUP family (NCBI)
HyPMM87	PMED4_07751	667052	667189	+	Flexible	VEG	Protein-coding gene	Conserved hypothetical protein (Katherine Huang)
PMM0703	PMED4_07761	667306	667659	+	Core	VEG	PMM0703	conserved hypothetical protein (NCBI)
HyPMM88	PMED4_07771	667745	667876	+	Flexible	HEG	Protein-coding gene	Conserved hypothetical protein (Katherine Huang)
PMM0704	PMED4_07781	668058	669113	+	Core	VEG	PMM0704	putative potassium channel, VIC family (NCBI)	COG569	P	K+ transport systems, NAD-binding component
PMM0705	PMED4_07791	669400	670128	+	Flexible	VEG	phoB	two-component response regulator, phosphate (NCBI)	COG745	TK	Response regulators consisting of a CheY-like receiver domain and a winged-helix DNA-binding domain
PMM0706	PMED4_07801	670125	671273	+	Flexible	VEG	phoR	two-component sensor histidine kinase, phosphate sensing (NCBI)	COG5002	T	Signal transduction histidine kinase
PMM0707	PMED4_07811	671290	671616	-	Flexible	MEG	PMM0707	possible Lipoprotein (NCBI)
PMM0708	PMED4_07821	671693	673975	-	Flexible	MEG	phoA	Alkaline phosphatase (VIMSS_AUTO)	COG4222	S	Uncharacterized protein conserved in bacteria
PMM0709	PMED4_07831	674137	675495	-	Core	MEG	phoE	possible porin (NCBI)
PMM0710	PMED4_07841	675854	676825	+	Core	HEG	PMM0710	ABC transporter, substrate binding protein, phosphate (NCBI)	COG226	P	ABC-type phosphate transport system, periplasmic component
PMM0711	PMED4_07851	676875	678101	-	Flexible	VEG	chrA	putative chromate transporter, CHR family (NCBI)	COG2059	P	Chromate transport protein ChrA
PMM0712	PMED4_07861	678132	679391	-	Flexible	MEG	mfs	multidrug efflux transporter, MFS family (NCBI)
PMM0713	PMED4_07871	679403	680425	-	Flexible	VEG	gap1	Putative glyceraldehyde 3-phosphate dehydrogenase (NCBI)	COG57	G	Glyceraldehyde-3-phosphate dehydrogenase/erythrose-4-phosphate dehydrogenase
PMM0714	PMED4_07881	680482	680862	+	Flexible	VEG	arsR	Bacterial regulatory proteins, ArsR family (NCBI)	COG640	K	Predicted transcriptional regulators
HyPMM89	PMED4_07891	680881	680994	-	Flexible	VEG	Protein-coding gene	Hypothetical protein (Katherine Huang)
PMM0715	PMED4_07901	681244	681411	+	Flexible	VEG	PMM0715	possible chorismate binding enzyme (NCBI)
PMM0716	PMED4_07911	681401	682366	-	Flexible	LEG	arsA	putative arsenite transporter, ACR3 family (NCBI)	COG798	P	Arsenite efflux pump ACR3 and related permeases
PMM0717	PMED4_07921	682455	682685	-	Flexible	VEG	PMM0717	conserved hypothetical protein (NCBI)
PMM0718	PMED4_07931	682867	683403	+	Flexible	NEG	ptrA	possible Bacterial regulatory proteins, crp fa (NCBI)	COG664	T	cAMP-binding proteins - catabolite gene activator and regulatory subunit of cAMP-dependent protein kinases
PMM0719	PMED4_07941	683454	683759	+	Core	VEG	PMM0719	hypothetical (NCBI)
HyPMM90	--	683762	684012	+	Flexible	VEG	pseudo	Pseudogene of VIMSS1199069 with 2 gaps (VIMSS-AUTO)
HyPMM91	PMED4_07951	684046	684228	-	Flexible	VEG	Protein-coding gene	Hypothetical protein (Katherine Huang)
PMM0720	PMED4_07961	684390	684644	-	Flexible	VEG	PMM0720	possible Poly A polymerase regulatory subunit (NCBI)
PMM0721	PMED4_07971	685013	685351	+	Flexible	VEG	PMM0721	possible Myosin N-terminal SH3-like domain (NCBI)
PMM0722	PMED4_07981	685369	685602	-	Flexible	VEG	PMM0722	hypothetical (NCBI)
PMM0723	PMED4_07991	685879	686826	+	Core	VEG	pstC	putative phosphate ABC transporter (NCBI)	COG573	P	ABC-type phosphate transport system, permease component
PMM0724	PMED4_08001	686833	687726	+	Core	VEG	pstA	putative phosphate ABC transporter (NCBI)	COG581	P	ABC-type phosphate transport system, permease component
PMM0725	PMED4_08011	687728	688537	+	Core	VEG	pstB	putative phosphate ABC transporter, ATP binding subunit (NCBI)	COG1117	P	ABC-type phosphate transport system, ATPase component
HyPMM92	PMED4_08021	688929	689078	+	Flexible	HEG	Protein-coding gene	Conserved hypothetical protein (Katherine Huang)
PMM0726	PMED4_08031	689268	689576	-	Flexible	HEG	PMM0726	hypothetical (NCBI)
PMM0727	PMED4_08041	689797	690441	-	Flexible	VEG	PMM0727	Serine/threonine specific protein phosphatase (NCBI)	COG1407	R	Predicted ICC-like phosphoesterases
PMM0728	PMED4_08051	690442	692919	-	Flexible	VEG	PMM0728	DEAD/DEAH box helicase:Helicase C-terminal domain (NCBI)	COG1201	R	Lhr-like helicases
PMM0729	PMED4_08061	692919	694556	-	Flexible	NEG	PMM0729	possible ATP-dependent DNA ligase (NCBI)	COG1793	L	ATP-dependent DNA ligase
PMM0730	PMED4_08071	694553	695545	-	Flexible	VEG	PMM0730	Predicted exonuclease of the beta-lactamase fold involved in RNA processing (Katherine Huang)	COG1236	J	Predicted exonuclease of the beta-lactamase fold involved in RNA processing
PMM0731	PMED4_08081	695582	695992	-	Flexible	VEG	PMM0731	possible COMC family (NCBI)
PMM0732	PMED4_08091	696077	696364	-	Flexible	VEG	PMM0732	possible Major surface glycoprotein (NCBI)
PMM0733	PMED4_08101	696460	697776	-	Flexible	VEG	PMM0733	Uncharacterized protein conserved in bacteria (Katherine Huang)	COG4487	S	Uncharacterized protein conserved in bacteria
PMM0734	PMED4_08111	697920	698285	-	Flexible	VEG	PMM0734	possible Helix-turn-helix protein, copG family (NCBI)
PMM0735	PMED4_08121	698520	698723	+	Core	VEG	PMM0735	hypothetical (NCBI)
HyPMM93	PMED4_08131	698792	699022	+	Flexible	NEG	Protein-coding gene	Hypothetical protein (Katherine Huang)
HyPMM94	PMED4_08141	699100	699306	+	Flexible	MEG	Protein-coding gene	Conserved hypothetical protein (Katherine Huang)
HyPMM95	PMED4_08151	699336	699521	-	Flexible	VEG	Protein-coding gene	Conserved hypothetical protein (Katherine Huang)
HyPMM96	PMED4_08161	699665	699847	+	Flexible	LEG	Protein-coding gene	Conserved hypothetical protein (Katherine Huang)
HyPMM97	PMED4_08171	700040	700165	-	Flexible	VEG	Protein-coding gene	Conserved hypothetical protein (Katherine Huang)
PMM0736	PMED4_08181	700175	700525	-	Flexible	VEG	PMM0736	possible Alpha-2-macroglobulin family N-termin (NCBI)
HyPMM98	PMED4_08191	700574	700750	-	Core	MEG	Protein-coding gene	protein family PM-1 (Katherine Huang)
PMM0737	PMED4_08201	700832	701269	-	Flexible	VEG	PMM0737	hypothetical membrane protein (NCBI)
PMM0738	PMED4_08211	701405	701674	+	Core	VEG	PMM0738	conserved hypothetical (NCBI)
HyPMM99	PMED4_08221	701682	701891	-	Flexible	VEG	Protein-coding gene	Conserved hypothetical protein (Katherine Huang)
PMM0739	PMED4_08231	701933	702211	-	Core	MEG	PMM0739	conserved hypothetical protein (NCBI)
PMM0740	PMED4_08241	702343	702447	+	Flexible	VEG	petN	Cytochrome b6-f complex subunit VIII (NCBI)
HyPMM100	PMED4_08251	702398	702586	+	Flexible	VEG	Protein-coding gene	Conserved hypothetical protein (Katherine Huang)
PMM0741	PMED4_08261	702603	703256	-	Core	VEG	PMM0741	conserved hypothetical protein (NCBI)
PMM0742	PMED4_08271	703292	703882	+	Core	VEG	clpP1	Clp protease subunit (NCBI)	COG740	OU	Protease subunit of ATP-dependent Clp proteases
PMM0743	PMED4_08281	703879	705792	-	Core	HEG	ftsH1	FtsH ATP-dependent protease homolog (NCBI)	COG465	O	ATP-dependent Zn proteases
PMM0744	PMED4_08291	705905	706120	+	Core	VEG	PMM0744	conserved hypothetical protein (NCBI)
PMM0745	PMED4_08301	706117	707346	-	Core	VEG	PMM0745	Insulinase family (Peptidase family M16) (NCBI)	COG612	R	Predicted Zn-dependent peptidases
PMM0746	PMED4_08311	707343	708593	-	Core	VEG	PMM0746	Possible Zn-dependent peptidase (NCBI)	COG612	R	Predicted Zn-dependent peptidases
PMM0747	PMED4_08321	708634	709359	+	Core	VEG	pcyA	ferredoxin-dependent biliverdin reductase (NCBI)
PMM0748	PMED4_08331	709356	710273	+	Core	LEG	PMM0748	possible ABC transporter component (NCBI)	COG845	M	Membrane-fusion protein
PMM0749	PMED4_08341	710270	711445	+	Core	VEG	PMM0749	ABC-transporter, membrane spanning component (NCBI)	COG577	V	ABC-type antimicrobial peptide transport system, permease component
PMM0750	PMED4_08351	711460	712182	+	Core	MEG	PMM0750	ABC transporter, ATP-binding component (NCBI)	COG1136	V	ABC-type antimicrobial peptide transport system, ATPase component
PMM0751	PMED4_08361	712205	712354	+	Core	VEG	PMM0751	conserved hypothetical protein (NCBI)
PMM0752	PMED4_08371	712410	713327	+	Core	MEG	PMM0752	Glycosyl transferase, family 2 (NCBI)	COG1216	R	Predicted glycosyltransferases
PMM0753	PMED4_08381	713478	714182	+	Core	HEG	rpsB	30S ribosomal protein S2 (NCBI)	COG52	J	Ribosomal protein S2
PMM0754	PMED4_08391	714227	714883	+	Core	VEG	tsf	putative Elongation factor Ts (NCBI)
PMM0755	PMED4_08401	714889	715962	+	Core	VEG	PMM0755	possible Adenylate cyclase (NCBI)
PMM0756	PMED4_08411	715992	718448	+	Core	VEG	recG	ATP-dependent DNA helicase recG (NCBI)	COG1200	LK	RecG-like helicase
PMM0757	PMED4_08421	718507	719193	+	Core	MEG	ddpX	D-ala-D-ala dipeptidase (NCBI)	COG2173	M	D-alanyl-D-alanine dipeptidase
PMM0758	PMED4_08431	719197	720987	-	Core	VEG	sir	Ferredoxin-sulfite reductase (NCBI)	COG155	P	Sulfite reductase, beta subunit (hemoprotein)
PMM0759	PMED4_08441	721075	723237	+	Core	MEG	glyS	Glycyl-tRNA synthetase beta subunit (NCBI)	COG751	J	Glycyl-tRNA synthetase, beta subunit
PMM0760	PMED4_08451	723227	724558	-	Core	HEG	chlP	Aromatic-ring hydroxylase (flavoprotein monooxygenase) (NCBI)	COG644	C	Dehydrogenases (flavoproteins)
PMM0761	PMED4_08461	724669	725400	+	Core	VEG	PMM0761	putative carboxypeptidase (NCBI)
PMM0762	PMED4_08471	725513	727315	+	Core	MEG	typA	tyrosine binding protein (NCBI)	COG1217	T	Predicted membrane GTPase involved in stress response
PMM0763	PMED4_08481	727322	727705	+	Core	VEG	PMM0763	conserved hypothetical protein (NCBI)
PMM0764	PMED4_08491	727695	728423	+	Core	LEG	PMM0764	possible ABC transporter, ATP binding component (NCBI)	COG1137	R	ABC-type (unclassified) transport system, ATPase component
PMM0765	PMED4_08501	728536	729480	+	Core	VEG	ccmC	possible heme transporter (NCBI)	COG755	O	ABC-type transport system involved in cytochrome c biogenesis, permease component
PMM0766	PMED4_08511	729491	730246	-	Core	HEG	rpe	Ribulose-phosphate 3-epimerase (NCBI)	COG36	G	Pentose-5-phosphate-3-epimerase
PMM0767	PMED4_08521	730434	731435	+	Core	HEG	glpX	Fructose-1,6-bisphosphatase/sedoheptulose-1, 7-bis phosphatase (NCBI)	COG1494	G	Fructose-1,6-bisphosphatase/sedoheptulose 1,7-bisphosphatase and related proteins
PMM0768	PMED4_08531	731453	732754	+	Core	VEG	hemA	glutamyl-tRNA reductase (NCBI)	COG373	H	Glutamyl-tRNA reductase
PMM0769	PMED4_08541	732893	734188	+	Core	HEG	glgC	ADP-glucose pyrophosphorylase (NCBI)	COG448	G	ADP-glucose pyrophosphorylase
PMM0770	PMED4_08551	734287	735705	+	Core	MEG	gnd	6-phosphogluconate dehydrogenase (NCBI)	COG362	G	6-phosphogluconate dehydrogenase
PMM0771	PMED4_08561	735693	736430	+	Core	VEG	PMM0771	Putative 6-phosphogluconolactonase (DevB, Pgl) (NCBI)	COG363	G	6-phosphogluconolactonase/Glucosamine-6-phosphate isomerase/deaminase
PMM0772	PMED4_08571	736461	737009	+	Core	VEG	PMM0772	conserved hypothetical protein (NCBI)
PMM0773	PMED4_08581	736999	737385	+	Core	VEG	PMM0773	possible Geminivirus coat protein (NCBI)
PMM0774	PMED4_08591	737403	739082	-	Core	MEG	ilvD	Dihydroxy-acid dehydratase (NCBI)	COG129	EG	Dihydroxyacid dehydratase/phosphogluconate dehydratase
PMM0775	PMED4_08601	739106	739396	-	Core	VEG	PMM0775	conserved hypothetical (NCBI)
PMM0776	PMED4_08611	739426	740043	-	Core	VEG	upp	putative uracil phosphoribosyltransferase (NCBI)	COG35	F	Uracil phosphoribosyltransferase
PMM0777	PMED4_08621	740106	740618	+	Core	HEG	PMM0777	conserved hypothetical protein (NCBI)
PMM0778	PMED4_08631	740628	741683	+	Core	VEG	cobW	putative cobalamin synthesis protein (NCBI)	COG523	R	Putative GTPases (G3E family)
HyPMM101	PMED4_08641	741732	741905	+	Flexible	VEG	Protein-coding gene
PMM0779	PMED4_08651	742007	742258	+	Core	VEG	purS	Phosphoribosylformylglycinamidine synthetase PurS (Katherine Huang)	COG1828	F	Phosphoribosylformylglycinamidine (FGAM) synthase, PurS component
PMM0780	PMED4_08661	742259	742924	+	Core	VEG	purQ	phosphoribosylformylglycinamidine synthase (NCBI)	COG47	F	Phosphoribosylformylglycinamidine (FGAM) synthase, glutamine amidotransferase domain
PMM0781	PMED4_08671	742975	744048	-	Flexible	HEG	cbbA	Fructose-bisphosphate/sedoheptulose-1, 7-bisphosph ate aldolase (NCBI)	COG191	G	Fructose/tagatose bisphosphate aldolase
PMM0782	PMED4_08681	744191	745294	-	Core	VEG	PMM0782	putative oxidoreductase (NCBI)	COG673	R	Predicted dehydrogenases and related proteins
PMM0783	PMED4_08691	745294	745683	-	Core	VEG	PMM0783	conserved hypothetical protein (NCBI)
PMM0784	PMED4_08701	745688	746566	-	Core	VEG	accD	acetyl-CoA carboxylase, beta subunit (NCBI)	COG777	I	Acetyl-CoA carboxylase beta subunit
PMM0785	PMED4_08711	746750	747649	-	Core	HEG	prkB	phosphoribulokinase (NCBI)	COG3954	C	Phosphoribulokinase
PMM0786	PMED4_08721	747739	748812	-	Core	MEG	leuB	3-isopropylmalate dehydrogenase (NCBI)	COG473	CE	Isocitrate/isopropylmalate dehydrogenase
PMM0787	PMED4_08731	748841	749875	-	Core	VEG	lpxD	UDP-3-O-[3-hydroxymyristoyl] glucosamine N-acyltransferase (NCBI)	COG1044	M	UDP-3-O-[3-hydroxymyristoyl] glucosamine N-acyltransferase
PMM0788	PMED4_08741	749890	750972	-	Core	VEG	proB	putative glutamate 5-kinase (NCBI)	COG263	E	Glutamate 5-kinase
PMM0789	PMED4_08751	750969	751463	-	Flexible	VEG	PMM0789	Predicted hydrolase of the HAD superfamily (Katherine Huang)	COG2179	R	Predicted hydrolase of the HAD superfamily
PMM0790	PMED4_08761	751468	752004	-	Core	VEG	PMM0790	conserved hypothetical protein (NCBI)
PMM0791	PMED4_08771	752038	752493	-	Core	VEG	PMM0791	Predicted endonuclease involved in recombination (possible Holliday junction resolvase in Mycoplasmas and B. subtilis) (Katherine Huang)	COG816	L	Predicted endonuclease involved in recombination (possible Holliday junction resolvase in Mycoplasmas and B. subtilis)
PMM0792	PMED4_08781	752490	753545	-	Core	LEG	PMM0792	conserved hypothetical protein (NCBI)
PMM0793	PMED4_08791	753546	754706	-	Core	VEG	PMM0793	conserved hypothetical protein (NCBI)
PMM0794	PMED4_08801	754730	755272	-	Core	MEG	PMM0794	conserved hypothetical protein (NCBI)
PMM0795	PMED4_08811	755287	756909	-	Core	MEG	PMM0795	conserved hypothetical protein (NCBI)
PMM0796	PMED4_08821	756989	757756	-	Core	MEG	hisA	Phosphoribosylformimino-5-aminoimidazole carboxamide ribotide isomerase (Katherine Huang)	COG106	E	Phosphoribosylformimino-5-aminoimidazole carboxamide ribonucleotide (ProFAR) isomerase
PMM0797	PMED4_08831	757849	758769	+	Core	VEG	PMM0797	possible mRNA binding protein (NCBI)	COG451	MG	Nucleoside-diphosphate-sugar epimerases
PMM0798	PMED4_08841	758743	759285	-	Core	NEG	pgsA	CDP-diacylglycerol-glycerol-3-phosphate 3-phosphatidyltransferase (NCBI)	COG558	I	Phosphatidylglycerophosphate synthase
PMM0799	PMED4_08851	759421	760032	+	Core	MEG	PMM0799	Glutaredoxin and related proteins (Katherine Huang)	COG1661	R	Predicted DNA-binding protein with PD1-like DNA-binding motif
PMM0800	PMED4_08861	760044	760232	-	Flexible	VEG	PMM0800	conserved hypothetical protein (NCBI)
PMM0801	PMED4_08871	760257	760916	-	Core	MEG	ycf39	Putative NADH-flavin reductase (Katherine Huang)	COG702	MG	Predicted nucleoside-diphosphate-sugar epimerases
PMM0802	PMED4_08881	760952	761605	-	Core	VEG	nth	putative endonuclease (NCBI)	COG177	L	Predicted EndoIII-related endonuclease
PMM0803	PMED4_08891	761703	762761	+	Core	VEG	futC, sfuC	ABC transporter, ATP binding component, possibly iron transporter (NCBI)	COG3842	E	ABC-type spermidine/putrescine transport systems, ATPase components
HyPMM102	PMED4_08892	762769	762891	-	Flexible	MEG	Protein-coding gene
PMM0804	PMED4_08901	763008	763562	+	Flexible	HEG	PMM0804	ferritin (NCBI)	COG1528	P	Ferritin-like protein
PMM0805	PMED4_08911	763548	763838	-	Flexible	MEG	PMM0805	hypothetical (NCBI)
PMM0806	PMED4_08921	763846	764442	-	Flexible	HEG	PMM0806	Bacterial regulatory proteins, Crp family (NCBI)	COG664	T	cAMP-binding proteins - catabolite gene activator and regulatory subunit of cAMP-dependent protein kinases
HyPMM103	PMED4_08922	764600	764791	+	Flexible	MEG	Protein-coding gene	Conserved hypothetical protein (Katherine Huang)
PMM0807	PMED4_08931	764766	765572	-	Core	VEG	PMM0807	possible ABC transporter component, ATP-binding domain (NCBI)	COG1121	P	ABC-type Mn/Zn transport systems, ATPase component
PMM0808	PMED4_08941	765679	767001	-	Flexible	VEG	PMM0808	Rieske iron-sulfur protein 2Fe-2S subunit (NCBI)
PMM0809	PMED4_08951	767367	767711	+	Flexible	VEG	PMM0809	possible S1 RNA binding domain (NCBI)
HyPMM104	PMED4_08961	767739	767921	-	Flexible	VEG	Protein-coding gene	Conserved hypothetical protein (Katherine Huang)
PMM0810	PMED4_08971	768322	768618	-	Flexible	HEG	PMM0810	hypothetical (NCBI)
HyPMM105	PMED4_08981	768818	768997	+	Flexible	VEG	Protein-coding gene	Conserved hypothetical protein (Katherine Huang)
HyPMM106	PMED4_08991	769026	769184	-	Flexible	VEG	Protein-coding gene	Conserved hypothetical protein (Katherine Huang)
PMM0811	PMED4_09001	769237	769620	+	Flexible	VEG	PMM0811	possible BdrC3 (Katherine Huang)
PMM0812	PMED4_09011	769737	770102	+	Flexible	VEG	PMM0812	hypothetical (NCBI)
PMM0813	PMED4_09021	770971	771252	-	Flexible	MEG	PMM0813	hypothetical (NCBI)
PMM0814	PMED4_09031	771463	771708	-	Flexible	VEG	PMM0814	possible Cytochrome oxidase c subunit VIb (NCBI)
HyPMM107	PMED4_09041	771996	772190	-	Flexible	VEG	Protein-coding gene	Hypothetical protein (Katherine Huang)
HyPMM108	PMED4_09051	772378	772536	+	Flexible	NEG	Protein-coding gene	Hypothetical protein (Katherine Huang)
HyPMM109	PMED4_09061	772787	772966	-	Flexible	VEG	Protein-coding gene	Conserved hypothetical protein (Katherine Huang)
PMM0815	PMED4_09071	773065	773193	-	Flexible	VEG	hli19	possible high light inducible protein (NCBI)
PMM0816	PMED4_09081	773224	773484	-	Flexible	VEG	hli18	possible high light inducible protein (NCBI)
PMM0817	PMED4_09091	773484	773693	-	Flexible	VEG	hli17	possible high light inducible protein (NCBI)
PMM0818	PMED4_09101	773693	773800	-	Flexible	VEG	hli16	possible high light inducible protein (NCBI)
HyPMM110	PMED4_09111	774177	774344	-	Flexible	VEG	Protein-coding gene	Conserved hypothetical protein (Katherine Huang)
HyPMM111	PMED4_09121	774319	774459	-	Flexible	VEG	Protein-coding gene	Conserved hypothetical protein (Katherine Huang)
PMM0819	PMED4_09131	774456	774755	-	Flexible	VEG	PMM0819	hypothetical (NCBI)
PMM0820	PMED4_09141	774815	775021	-	Flexible	VEG	PMM0820	possible EPSP synthase (3-phosphoshikimate 1-c (NCBI)
TibPMM1	--	775504	775611	-	Flexible	VEG	TibPMM1	Hypothetical protein
RNA_27	--	776396	776472	-		--	tRNAArg4	tRNA-Arg (RefSeq)
PMM0821	PMED4_09151	776518	777483	-	Core	VEG	ansA	L-asparaginase II (Katherine Huang)	COG4448	E	L-asparaginase II
PMM0822	PMED4_09161	777485	777979	-	Flexible	VEG	K8K14.9	putative protein (NCBI)
PMM0823	PMED4_09171	777989	778333	-	Core	MEG	PMM0823	Domain of unknown function DUF143:Iojap-related protein (NCBI)	COG799	S	Uncharacterized homolog of plant Iojap protein
PMM0824	PMED4_09181	778323	778961	-	Core	MEG	PMM0824	conserved hypothetical protein (NCBI)
PMM0825	PMED4_09191	779070	782369	+	Core	MEG	carB	carbamoyl-phosphate synthase, large subunit (NCBI)	COG458	EF	Carbamoylphosphate synthase large subunit (split gene in MJ)
PMM0826	PMED4_09201	782376	782627	-	Core	VEG	PMM0826	hypothetical (NCBI)
PMM0827	PMED4_09211	782624	784444	-	Core	MEG	PMM0827	ABC transporter, possibly multidrug efflux (NCBI)	COG1132	V	ABC-type multidrug transport system, ATPase and permease components
PMM0828	PMED4_09221	784387	784563	+	Core	VEG	PMM0828	S4 domain (NCBI)	COG2501	S	Uncharacterized conserved protein
PMM0829	PMED4_09231	784648	785340	+	Core	MEG	tpi	Triosephosphate isomerase (NCBI)	COG149	G	Triosephosphate isomerase
PMM0830	PMED4_09241	785324	786166	+	Core	VEG	folP	putative dihydropteroate synthase (NCBI)	COG294	H	Dihydropteroate synthase and related enzymes
PMM0831	PMED4_09251	786182	790189	-	Core	VEG	chlH	protoporphyrin IX magnesium chelatase, subunit chlH (NCBI)	COG1429	H	Cobalamin biosynthesis protein CobN and related Mg-chelatases
PMM0832	PMED4_09261	790292	791140	+	Core	VEG	dapB	Dihydrodipicolinate reductase (NCBI)	COG289	E	Dihydrodipicolinate reductase
PMM0833	PMED4_09271	791141	791785	+	Core	VEG	PMM0833	conserved hypothetical protein (NCBI)
PMM0834	PMED4_09281	791807	792961	+	Core	LEG	ubiH	possible 2-octaprenyl-6-methoxyphenol 4-monoxygenase; UbiH (NCBI)	COG654	HC	2-polyprenyl-6-methoxyphenol hydroxylase and related FAD-dependent oxidoreductases
PMM0835	PMED4_09291	792967	793161	+	Flexible	NEG	PMM0835	conserved hypothetical protein (NCBI)
PMM0836	PMED4_09301	793199	793729	+	Core	VEG	PMM0836	conserved hypothetical protein (NCBI)
PMM0837	PMED4_09311	793731	794351	+	Core	VEG	PMM0837	conserved hypothetical protein (NCBI)
PMM0838	PMED4_09321	794419	794787	+	Flexible	VEG	PMM0838	possible Nucleoside diphosphate kinase (NCBI)
HyPMM112	PMED4_09331	794780	794941	-	Flexible	VEG	Protein-coding gene	Conserved hypothetical protein (Katherine Huang)
PMM0839	PMED4_09341	795015	798530	-	Core	VEG	mfd	Transcriptional-repair coupling factor (NCBI)	COG1197	LK	Transcription-repair coupling factor (superfamily II helicase)
PMM0840	PMED4_09351	798605	799315	+	Flexible	NEG	terC	Membrane protein TerC, possibly involved in tellurium resistance (Katherine Huang)	COG861	P	Membrane protein TerC, possibly involved in tellurium resistance
PMM0841	PMED4_09361	799312	800298	-	Core	VEG	fmt	putative Methionyl-tRNA formyltransferase (NCBI)	COG223	J	Methionyl-tRNA formyltransferase
PMM0842	PMED4_09371	800295	801647	-	Core	VEG	pmbA	possible modulator of DNA gyrase (NCBI)	COG312	R	Predicted Zn-dependent proteases and their inactivated homologs
PMM0843	PMED4_09381	801650	803074	-	Core	MEG	tldD	putative modulator of DNA gyrase; TldD (NCBI)	COG312	R	Predicted Zn-dependent proteases and their inactivated homologs
PMM0844	PMED4_09391	803112	804284	-	Core	HEG	PNIL34,AT103	phytochrome-regulated gene (NCBI)
PMM0845	PMED4_09401	804368	804919	-	Flexible	VEG	PMM0845	conserved hypothetical protein (NCBI)
PMM0846	PMED4_09411	804996	805451	-	Core	VEG	PMM0846	uncharacterized secreted protein (NCBI)
PMM0847	PMED4_09421	805514	807733	-	Core	VEG	vacB	putative acetazolamide conferring resistance protein Zam (NCBI)	COG557	K	Exoribonuclease R
PMM0848	PMED4_09431	807807	808106	-	Core	VEG	PMM0848	conserved hypothetical protein (NCBI)
PMM0849	PMED4_09441	808108	808434	-	Core	VEG	PMM0849	conserved hypothetical protein (NCBI)
PMM0850	PMED4_09451	808431	808778	-	Flexible	VEG	PMM0850	Predicted Fe-S-cluster oxidoreductase (Katherine Huang)	COG727	R	Predicted Fe-S-cluster oxidoreductase
HyPMM113	PMED4_09461	808860	808937	+	Flexible	MEG	Protein-coding gene	Conserved hypothetical protein (Katherine Huang)
PMM0851	PMED4_09471	808959	809708	+	Core	VEG	PMM0851	Putative CbbY homolog (NCBI)	COG546	R	Predicted phosphatases
PMM0852	PMED4_09481	809710	810036	+	Core	HEG	PMM0852	conserved hypothetical protein (NCBI)
PMM0853	PMED4_09491	810042	810218	-	Core	HEG	rpmF	50S ribosomal protein L32 (NCBI)
PMM0854	PMED4_09501	810354	812108	+	Core	MEG	ftsH4	cell division protein FtsH4 (NCBI)	COG465	O	ATP-dependent Zn proteases
PMM0855	PMED4_09511	812143	812916	+	Flexible	VEG	PMM0855	conserved hypothetical (NCBI)
PMM0856	PMED4_09521	812943	813527	-	Core	HEG	ahpC	thioredoxin peroxidase (NCBI)	COG450	O	Peroxiredoxin
HyPMM114	PMED4_09531	813631	813756	+	Flexible	VEG	Protein-coding gene	Conserved hypothetical protein (Katherine Huang)
HyPMM115	PMED4_09541	813814	814002	+	Flexible	VEG	Protein-coding gene	Conserved hypothetical protein (Katherine Huang)
PMM0857	PMED4_09551	814009	814227	-	Flexible	VEG	PMM0857	influenza RNA-dependent RNA polymerase-like (Katherine Huang)
HyPMM116	PMED4_09561	814290	814460	-	Flexible	VEG	Protein-coding gene	Conserved hypothetical protein (Katherine Huang)
HyPMM117	PMED4_09571	814693	814860	+	Flexible	NEG	Protein-coding gene	Conserved hypothetical protein (Katherine Huang)
HyPMM118	PMED4_09581	814929	815084	+	Flexible	VEG	Protein-coding gene	Conserved hypothetical protein (Katherine Huang)
HyPMM119	PMED4_09591	815085	815243	-	Flexible	VEG	Protein-coding gene	Conserved hypothetical protein (Katherine Huang)
HyPMM120	PMED4_09601	815484	815636	-	Flexible	NEG	Protein-coding gene	Conserved hypothetical protein (Katherine Huang)
PMM0858	PMED4_09611	815709	816077	+	Flexible	VEG	PMM0858	hypothetical (NCBI)
HyPMM121	PMED4_09621	816334	816450	+	Flexible	VEG	Protein-coding gene	Conserved hypothetical protein (Katherine Huang)
HyPMM122	PMED4_09631	816447	816587	+	Flexible	VEG	Protein-coding gene	Conserved hypothetical protein (Katherine Huang)
PMM0859	PMED4_09641	816587	816823	+	Core	NEG	PMM0859	hypothetical (NCBI)
HyPMM123	PMED4_09651	817042	817191	+	Flexible	VEG	Protein-coding gene	Conserved hypothetical protein (Katherine Huang)
HyPMM124	PMED4_09661	817404	817568	+	Flexible	VEG	Protein-coding gene	Conserved hypothetical protein (Katherine Huang)
HyPMM125	PMED4_09671	817735	817920	+	Flexible	MEG	Protein-coding gene	Conserved hypothetical protein (Katherine Huang)
HyPMM126	PMED4_09681	817924	818061	-	Flexible	MEG	Protein-coding gene	Hypothetical protein (Katherine Huang)
RNA_6	--	818172	818243	+		--	tRNAGln1	tRNA-Gln (RefSeq)
PMM0860	PMED4_09691	818478	818726	-	Flexible	VEG	PMM0860	possible Hantavirus glycoprotein G1 (NCBI)
PMM0861	PMED4_09701	819133	819372	+	Flexible	VEG	PMM0861	possible Virion host shutoff protein (NCBI)
HyPMM127	PMED4_09711	819432	819632	+	Flexible	VEG	Protein-coding gene	Conserved hypothetical protein (Katherine Huang)
RNA_26	--	819740	819813	-		--	tRNAThr2	tRNA-Thr (RefSeq)
PMM0862	PMED4_09721	820328	820810	-	Core	LEG	cspR	putative tRNA/rRNA methyltransferase (SpoU family) (NCBI)	COG219	J	Predicted rRNA methylase (SpoU class)
PMM0863	PMED4_09731	820814	821362	-	Core	VEG	cobU	putative cobinamide kinase (NCBI)	COG2087	H	Adenosyl cobinamide kinase/adenosyl cobinamide phosphate guanylyltransferase
PMM0864	PMED4_09741	821372	821686	-	Flexible	VEG	PMM0864	possible Fusion glycoprotein F0. (NCBI)
PMM0865	PMED4_09751	821798	822424	+	Core	VEG	PMM0865	conserved hypothetical protein (NCBI)
PMM0866	PMED4_09761	822421	822909	-	Flexible	VEG	PMM0866	possible SMC domain N terminal domain (NCBI)
PMM0867	PMED4_09771	823040	824575	-	Core	MEG	metG	Methionyl-tRNA synthetase (NCBI)	COG143	J	Methionyl-tRNA synthetase
PMM0868	PMED4_09781	824635	825819	-	Flexible	NEG	PMM0868	probable ribonuclease II (NCBI)
PMM0869	PMED4_09791	825859	826080	-	Core	HEG	rpsR	30S Ribosomal protein S18 (NCBI)	COG238	J	Ribosomal protein S18
PMM0870	PMED4_09801	826089	826283	-	Core	HEG	rpmG	50S Ribosomal protein L33 (NCBI)
PMM0871	PMED4_09811	826385	828850	+	Core	VEG	pheT	Phenylalanyl-tRNA synthetase beta chain (NCBI)	COG72	J	Phenylalanyl-tRNA synthetase beta subunit
PMM0872	PMED4_09821	828956	829204	+	Flexible	VEG	PMM0872	possible Carboxylesterase (NCBI)
PMM0873	PMED4_09831	829621	830634	-	Core	VEG	PMM0873	possible DnaJ domain (NCBI)
HyPMM128	PMED4_09841	830778	830954	+	Flexible	VEG	pseudo	Pseudogene of VIMSS1046028 with 0 gaps (hypothetical protein (NCBI)) (VIMSS-AUTO)
PMM0874	PMED4_09851	830958	831788	-	Core	VEG	apa2	possible ATP adenylyltransferase (NCBI)	COG4360	F	ATP adenylyltransferase (5',5'''-P-1,P-4-tetraphosphate phosphorylase II)
PMM0875	PMED4_09861	831846	832238	-	Core	MEG	PMM0875	Uncharacterized protein conserved in bacteria (Katherine Huang)	COG3651	S	Uncharacterized protein conserved in bacteria
PMM0876	PMED4_09871	832347	832568	+	Core	VEG	PMM0876	conserved hypothetical (NCBI)
PMM0877	PMED4_09881	832609	836169	-	Core	VEG	metH	putative methionine synthase (NCBI)	COG1410	E	Methionine synthase I, cobalamin-binding domain
PMM0878	PMED4_09891	836194	837108	-	Core	MEG	ilvE	putative Branched-chain amino acid aminotransferase (NCBI)	COG115	EH	Branched-chain amino acid aminotransferase/4-amino-4-deoxychorismate lyase
PMM0879	PMED4_09901	837180	840917	+	Core	LEG	CobN	cobalamin biosynthetic protein CobN (NCBI)	COG1429	H	Cobalamin biosynthesis protein CobN and related Mg-chelatases
PMM0880	PMED4_09911	840919	841566	-	Core	VEG	PMM0880	conserved hypothetical protein (NCBI)
PMM0881	PMED4_09921	841559	842158	-	Flexible	VEG	PMM0881	Predicted membrane protein (Katherine Huang)	COG1981	S	Predicted membrane protein
PMM0882	PMED4_09931	842214	844184	-	Core	LEG	uvrC	Excinuclease ABC subunit C (UvrC) (NCBI)	COG322	L	Nuclease subunit of the excinuclease complex
PMM0883	PMED4_09941	844194	844682	-	Core	VEG	PMM0883	Conserved protein/domain typically associated with flavoprotein oxygenases, DIM6/NTAB family (Katherine Huang)	COG1853	R	Conserved protein/domain typically associated with flavoprotein oxygenases, DIM6/NTAB family
PMM0884	PMED4_09951	844742	845221	+	Core	VEG	coaD	putative pantetheine-phosphate adenylyltransferase (NCBI)	COG669	H	Phosphopantetheine adenylyltransferase
PMM0885	PMED4_09961	845218	846189	-	Core	VEG	dacB, pbp	putative D-Ala-D-Ala carboxypeptidase 3 (S13) family (NCBI)
PMM0886	PMED4_09971	846450	847097	-	Core	NEG	PMM0886	conserved hypothetical protein (NCBI)
PMM0887	PMED4_09981	847097	848269	-	Core	LEG	nifS	possible cysteine desulfurase (class-V aminotransferase family) (NCBI)	COG1104	E	Cysteine sulfinate desulfinase/cysteine desulfurase and related enzymes
PMM0888	PMED4_09991	848270	849130	-	Core	MEG	dapF	Diaminopimelate epimerase (NCBI)	COG253	E	Diaminopimelate epimerase
PMM0889	PMED4_10001	849238	851814	+	Core	VEG	leuS	Leucyl-tRNA synthetase (NCBI)	COG495	J	Leucyl-tRNA synthetase
PMM0890	PMED4_10011	851817	853397	-	Core	MEG	pgi	Phosphoglucose isomerase (PGI) (NCBI)	COG166	G	Glucose-6-phosphate isomerase
PMM0891	PMED4_10021	853580	854236	+	Core	VEG	purN	phosphoribosylglycinamide formyltransferase (NCBI)	COG299	F	Folate-dependent phosphoribosylglycinamide formyltransferase PurN
PMM0892	PMED4_10031	854220	855275	-	Core	MEG	argC	N-acetyl-gamma-glutamyl-phosphate reductase (Katherine Huang)	COG2	E	Acetylglutamate semialdehyde dehydrogenase
PMM0893	PMED4_10041	855364	857097	+	Core	VEG	ribB	possible GTP cyclohydrolase II / 3,4-dihydroxy-2-butanone 4-phosphate synthase (NCBI)	COG108	H	3,4-dihydroxy-2-butanone 4-phosphate synthase
PMM0894	PMED4_10051	857094	857531	-	Core	HEG	PMM0894	Cyclophilin-type peptidyl-prolyl cis-trans isomerase (NCBI)	COG652	O	Peptidyl-prolyl cis-trans isomerase (rotamase) - cyclophilin family
PMM0895	PMED4_10061	857568	857960	-	Core	VEG	PMM0895	conserved hypothetical protein (NCBI)
PMM0896	PMED4_10071	857995	858936	-	Core	VEG	dnaJ2	DnaJ2 protein (NCBI)	COG2214	O	DnaJ-class molecular chaperone
PMM0897	PMED4_10081	858920	860917	-	Core	MEG	dnaK	Molecular chaperone DnaK, heat shock protein hsp70 (NCBI)	COG443	O	Molecular chaperone
RNA_25	--	861144	861230	-		--	tRNAThr1	tRNA-Thr (RefSeq)
PMM0898	PMED4_10091	861281	861655	+	Core	VEG	petF	ferredoxin, petF-like protein (NCBI)	COG633	C	Ferredoxin
PMM0899	PMED4_10101	861661	862509	+	Core	LEG	suhB	Possible myo-inositol-1(or 4)-monophosphatase (NCBI)	COG483	G	Archaeal fructose-1,6-bisphosphatase and related enzymes of inositol monophosphatase family
PMM0900	PMED4_10111	862531	863682	+	Core	VEG	hisZ	possible Histidyl-tRNA synthetase (NCBI)	COG124	J	Histidyl-tRNA synthetase
PMM0901	PMED4_10121	863832	865736	+	Core	HEG	htpG	heat shock protein HtpG (NCBI)	COG326	O	Molecular chaperone, HSP90 family
PMM0902	PMED4_10131	865776	866012	+	Core	VEG	rpmB	50S ribosomal protein L28 (NCBI)	COG227	J	Ribosomal protein L28
PMM0903	PMED4_10141	866018	866551	+	Core	VEG	PMM0903	Alkyl hydroperoxide reductase/ Thiol specific antioxidant/ Mal allergens family protein (NCBI)	COG1225	O	Peroxiredoxin
PMM0904	PMED4_10151	866557	866859	+	Core	LEG	PMM0904	conserved hypothetical protein (NCBI)
PMM0905	PMED4_10161	866852	867187	+	Core	VEG	PMM0905	conserved hypothetical protein (NCBI)
PMM0906	PMED4_10171	867252	867515	+	Core	HEG	psaK	Photosystem I PsaK protein (subunit X) (NCBI)
PMM0907	PMED4_10181	867518	869431	-	Core	HEG	Dxs	1-deoxy-D-xylulose 5-phosphate synthase (NCBI)	COG1154	HI	Deoxyxylulose-5-phosphate synthase
PMM0908	PMED4_10191	869548	871089	+	Core	VEG	ilvA	threonine dehydratase (NCBI)	COG1171	E	Threonine dehydratase
PMM0909	PMED4_10201	871171	871653	+	Flexible	VEG	PMM0909	Predicted transcriptional regulator containing the HTH domain (Katherine Huang)	COG1386	K	Predicted transcriptional regulator containing the HTH domain
PMM0910	PMED4_10211	871685	871963	+	Core	VEG	PMM0910	Predicted integral membrane protein (Katherine Huang)	COG762	S	Predicted integral membrane protein
PMM0911	PMED4_10221	871967	872296	-	Core	VEG	PMM0911	conserved hypothetical protein (NCBI)
PMM0912	PMED4_10231	872358	874148	+	Core	MEG	pykF	Pyruvate kinase (NCBI)	COG469	G	Pyruvate kinase
PMM0913	PMED4_10241	874141	875370	+	Core	VEG	salY	possible ABC transporter (NCBI)	COG577	V	ABC-type antimicrobial peptide transport system, permease component
PMM0914	PMED4_10251	875385	875957	+	Core	VEG	PMM0914	conserved hypothetical protein (NCBI)
PMM0915	PMED4_10261	875954	876415	+	Flexible	NEG	lspA	putative lipoprotein signal peptidase (NCBI)	COG597	MU	Lipoprotein signal peptidase
PMM0916	PMED4_10271	876418	877920	+	Core	VEG	PMM0916	GTPase SAR1 and related small G proteins (Katherine Huang)	COG1100	R	GTPase SAR1 and related small G proteins
PMM0917	PMED4_10281	878050	879432	-	Core	VEG	gadB	Pyridoxal-dependent decarboxylase family protein (NCBI)	COG76	E	Glutamate decarboxylase and related PLP-dependent proteins
PMM0918	PMED4_10291	879496	879993	+	Core	MEG	cumB	putative cytidine/deoxycytidylate deaminase (NCBI)	COG590	FJ	Cytosine/adenosine deaminases
PMM0919	PMED4_10301	879968	881152	-	Core	MEG	spt, agt	serine:pyruvate/alanine:glyoxylate aminotransferase (NCBI)	COG75	E	Serine-pyruvate aminotransferase/archaeal aspartate aminotransferase
PMM0920	PMED4_10311	881367	882788	+	Core	VEG	glnA	Glutamine synthetase, glutamate--ammonia ligase (NCBI)	COG174	E	Glutamine synthetase
PMM0921	PMED4_10321	882897	883952	+	Core	VEG	PMM0921	SAM (and some other nucleotide) binding motif:Generic methyl-transferase (NCBI)	COG2226	H	Methylase involved in ubiquinone/menaquinone biosynthesis
PMM0922	PMED4_10331	883973	884227	+	Core	VEG	PMM0922	conserved hypothetical protein (NCBI)
PMM0923	PMED4_10341	884216	884659	-	Core	VEG	rsbW	Anti-sigma regulatory factor (Ser/Thr protein kinase) (Katherine Huang)	COG2172	T	Anti-sigma regulatory factor (Ser/Thr protein kinase)
PMM0924	PMED4_10351	884709	885443	-	Core	VEG	PMM0924	conserved hypothetical protein (NCBI)
PMM0925	PMED4_10361	885463	886515	+	Core	VEG	PMM0925	Predicted ATPase (Katherine Huang)	COG2603	R	Predicted ATPase
PMM0926	PMED4_10371	886571	886924	+	Core	VEG	psb28	possible Photosystem II reaction center Psb28 protein (NCBI)
PMM0927	PMED4_10381	886939	887982	+	Core	VEG	PMM0927	Predicted permease (Katherine Huang)	COG628	R	Predicted permease
HyPMM129	--	887996	888170	-	Flexible	VEG	Protein-coding gene	Conserved hypothetical protein (Katherine Huang)
PMM0928	PMED4_10391	888188	889105	-	Core	VEG	secF	preprotein translocase subunit (NCBI)	COG341	U	Preprotein translocase subunit SecF
PMM0929	PMED4_10401	889131	890591	-	Core	MEG	secD	preprotein translocase subunit (NCBI)	COG342	U	Preprotein translocase subunit SecD
PMM0930	PMED4_10411	890595	891578	-	Core	HEG	pdhB	Pyruvate dehydrogenase E1 beta subunit (NCBI)	COG22	C	Pyruvate/2-oxoglutarate dehydrogenase complex, dehydrogenase (E1) component, eukaryotic type, beta subunit
PMM0931	PMED4_10421	891762	892079	-	Core	VEG	PMM0931	conserved hypothetical protein (NCBI)
PMM0932	PMED4_10431	892101	893039	-	Core	VEG	ispE	Putative 4-diphosphocytidyl-2C-methyl-D-erythritol kinase (CMK) (NCBI)	COG1947	I	4-diphosphocytidyl-2C-methyl-D-erythritol 2-phosphate synthase
PMM0933	PMED4_10441	893041	893874	-	Core	VEG	ksgA	putative rRNA (adenine-N6,N6)-dimethyltransferase (NCBI)	COG30	J	Dimethyladenosine transferase (rRNA methylation)
PMM0934	PMED4_10451	893891	894244	+	Flexible	VEG	PMM0934	conserved hypothetical protein (NCBI)
PMM0935	PMED4_10461	894265	894678	+	Core	VEG	PMM0935	Uncharacterized conserved protein (Katherine Huang)	COG1576	S	Uncharacterized conserved protein
PMM0936	PMED4_10471	894799	895185	+	Core	VEG	umuD	putative SOS mutagenesis protein UmuD (NCBI)	COG1974	KT	SOS-response transcriptional repressors (RecA-mediated autopeptidases)
PMM0937	PMED4_10481	895182	896474	+	Core	LEG	umuC	putative UmuC protein (NCBI)	COG389	L	Nucleotidyltransferase/DNA polymerase involved in DNA repair
PMM0938	PMED4_10491	896484	896939	+	Flexible	LEG	PMM0938	possible Serine hydroxymethyltransferase (NCBI)
PMM0939	PMED4_10501	896953	898989	-	Core	LEG	dnaG	CHC2 zinc finger:Toprim domain (NCBI)	COG358	L	DNA primase (bacterial type)
PMM0940	PMED4_10511	899088	899975	+	Core	VEG	PMM0940	Integral membrane protein, DUF6 (NCBI)	COG697	GER	Permeases of the drug/metabolite transporter (DMT) superfamily
PMM0941	PMED4_10521	899990	900349	+	Flexible	HEG	PMM0941	possible cAMP phosphodiesterases class-II (NCBI)
PMM0942	PMED4_10531	900350	901009	+	Core	VEG	ruvA	putative holliday junction DNA helicase RuvA (NCBI)	COG632	L	Holliday junction resolvasome, DNA-binding subunit
PMM0943	PMED4_10541	901061	901330	+	Core	HEG	rpsO	30S Ribosomal protein S15 (NCBI)	COG184	J	Ribosomal protein S15P/S13E
PMM0944	PMED4_10551	901340	901786	+	Core	VEG	PMM0944	conserved hypothetical protein (NCBI)
PMM0945	PMED4_10561	901788	905285	-	Core	MEG	dnaE	DNA polymerase III, alpha subunit (NCBI)	COG587	L	DNA polymerase III, alpha subunit
PMM0946	PMED4_10571	905364	906818	-	Core	MEG	gatA	Glutamyl-tRNA(Gln) amidotransferase A subunit (NCBI)	COG154	J	Asp-tRNAAsn/Glu-tRNAGln amidotransferase A subunit and related amidases
PMM0947	PMED4_10581	906851	907093	-	Core	VEG	PMM0947	conserved hypothetical protein (NCBI)
PMM0948	PMED4_10591	907197	908483	-	Core	VEG	PMM0948	RNA methyltransferase TrmH, group 3 (Katherine Huang)	COG566	J	rRNA methylases
PMM0949	PMED4_10601	908496	908888	-	Core	VEG	PMM0949	Uncharacterized protein conserved in bacteria (Katherine Huang)	COG1939	S	Uncharacterized protein conserved in bacteria
PMM0950	PMED4_10606	908885	909277	-	Flexible	VEG	PMM0950	STAS domain:Anti-sigma factor antagonist (NCBI)	COG1366	T	Anti-anti-sigma regulatory factor (antagonist of anti-sigma factor)
PMM0951	PMED4_10611	909317	910459	-	Core	VEG	carA	carbamoyl-phosphate synthase small chain (NCBI)	COG505	EF	Carbamoylphosphate synthase small subunit
PMM0952	PMED4_10621	910472	911503	-	Core	MEG	PMM0952	putative Anthranilate synthase component II (NCBI)	COG547	E	Anthranilate phosphoribosyltransferase
PMM0953	PMED4_10631	911533	911829	-	Core	VEG	PMM0953	conserved hypothetical protein (NCBI)
PMM0954	PMED4_10641	911909	913654	+	Core	LEG	PMM0954	ABC transporter, multidrug efflux family (NCBI)	COG1132	V	ABC-type multidrug transport system, ATPase and permease components
PMM0955	PMED4_10651	913686	914414	+	Core	VEG	msrA	Peptide methionine sulfoxide reductase (NCBI)	COG225	O	Peptide methionine sulfoxide reductase
RNA_7	--	914442	914515	+		--	tRNALeu1	tRNA-Leu (RefSeq)
PMM0956	PMED4_10661	914736	915536	-	Core	LEG	bacA	Bacitracin resistance protein BacA (NCBI)	COG1968	V	Uncharacterized bacitracin resistance protein
PMM0957	PMED4_10671	915626	915904	+	Flexible	VEG	PMM0957	possible GRAM domain (NCBI)
HyPMM130	PMED4_10681	915907	916041	-	Flexible	HEG	Protein-coding gene	Conserved hypothetical protein (Katherine Huang)
HyPMM131	PMED4_10691	916071	916208	-	Flexible	HEG	Protein-coding gene	Conserved hypothetical protein (Katherine Huang)
PMM0958	PMED4_10701	916287	916514	-	Flexible	VEG	PMM0958	conserved hypothetical (NCBI)
PMM0959	PMED4_10711	916593	917549	-	Core	VEG	PMM0959	Predicted kinase (Katherine Huang)	COG4240	R	Predicted kinase
PMM0960	PMED4_10721	917546	918349	-	Flexible	MEG	PMM0960	Predicted hydrolase (HAD superfamily) (Katherine Huang)	COG3769	R	Predicted hydrolase (HAD superfamily)
PMM0961	PMED4_10731	918353	920110	-	Flexible	MEG	PMM0961	Glycoside hydrolase family 13 (NCBI)
PMM0962	PMED4_10741	920161	921387	+	Flexible	MEG	PMM0962	possible Vng0271c (NCBI)
PMM0963	PMED4_10751	921384	923093	-	Flexible	MEG	ureC	Urease alpha subunit (NCBI)	COG804	E	Urea amidohydrolase (urease) alpha subunit
PMM0964	PMED4_10761	923099	923419	-	Flexible	VEG	ureB	Urease beta subunit (NCBI)	COG832	E	Urea amidohydrolase (urease) beta subunit
PMM0965	PMED4_10771	923422	923724	-	Flexible	MEG	ureA	Urease gamma subunit (NCBI)	COG831	E	Urea amidohydrolase (urease) gamma subunit
PMM0966	PMED4_10781	923785	924678	-	Flexible	VEG	ureD	urease accessory protein UreD (NCBI)	COG829	O	Urease accessory protein UreH
PMM0967	PMED4_10791	924726	925190	+	Flexible	VEG	ureE	urease accessory protein UreE (NCBI)	COG2371	O	Urease accessory protein UreE
PMM0968	PMED4_10801	925168	925854	+	Flexible	MEG	ureF	urease accessory protein UreF (NCBI)	COG830	O	Urease accessory protein UreF
PMM0969	PMED4_10811	925858	926463	+	Flexible	MEG	ureG	urease accessory protein UreG (NCBI)	COG378	OK	Ni2+-binding GTPase involved in regulation of expression and maturation of urease and hydrogenase
PMM0970	PMED4_10821	926568	927887	+	Flexible	VEG	urtA	putative urea ABC transporter, substrate binding protein (NCBI)	COG683	E	ABC-type branched-chain amino acid transport systems, periplasmic component
PMM0971	PMED4_10831	927969	929123	+	Flexible	VEG	urtB	putative urea ABC transporter (NCBI)	COG559	E	Branched-chain amino acid ABC-type transport system, permease components
PMM0972	PMED4_10841	929123	930259	+	Flexible	VEG	urtC	putative membrane protein of urea ABC transport system (NCBI)	COG4177	E	ABC-type branched-chain amino acid transport system, permease component
PMM0973	PMED4_10851	930252	931007	+	Flexible	VEG	urtD	putative ATP binding subunit of urea ABC transport system (NCBI)	COG4674	R	Uncharacterized ABC-type transport system, ATPase component
PMM0974	PMED4_10861	931010	931720	+	Flexible	VEG	urtE	Putative ATP-binding subunit of urea ABC transport system (NCBI)	COG410	E	ABC-type branched-chain amino acid transport systems, ATPase component
HyPMM132	PMED4_10871	931750	931929	-	Flexible	VEG	Protein-coding gene	Conserved hypothetical protein (Katherine Huang)
HyPMM133	PMED4_10881	932055	932171	-	Flexible	VEG	Protein-coding gene	Conserved hypothetical protein (Katherine Huang)
HyPMM134	PMED4_10891	932184	932354	-	Flexible	NEG	Protein-coding gene	Conserved hypothetical protein (Katherine Huang)
HyPMM135	PMED4_10901	932751	932927	+	Flexible	VEG	Protein-coding gene	Conserved hypothetical protein (Katherine Huang)
PMM0975	PMED4_10911	932990	933385	+	Flexible	VEG	PMM0975	conserved hypothetical protein (NCBI)
PMM0976	PMED4_10921	933470	934459	+	Flexible	VEG	PMM0976	putative multidrug efflux ABC transporter (NCBI)	COG4586	R	ABC-type uncharacterized transport system, ATPase component
PMM0977	PMED4_10931	934460	935251	+	Flexible	VEG	PMM0977	putative multidrug efflux ABC transporter (NCBI)	COG4587	R	ABC-type uncharacterized transport system, permease component
PMM0978	PMED4_10941	935248	936042	+	Flexible	NEG	PMM0978	conserved membrane protein, multidrug efflux associated (NCBI)	COG3694	R	ABC-type uncharacterized transport system, permease component
PMM0979	PMED4_10951	936046	936336	-	Flexible	VEG	PMM0979	hypothetical (NCBI)
PMM0980	PMED4_10961	936312	936539	-	Flexible	VEG	PMM0980	hypothetical (NCBI)
PMM0981	PMED4_10971	937028	937840	-	Flexible	VEG	PMM0981	Predicted permeases (Katherine Huang)	COG730	R	Predicted permeases
PMM0982	PMED4_10981	937978	938319	+	Flexible	MEG	PMM0982	HNH endonuclease:HNH nuclease (NCBI)
HyPMM136	PMED4_10991	938405	938599	-	Flexible	NEG	Protein-coding gene	Conserved hypothetical protein (Katherine Huang)
PMM0983	PMED4_11001	938610	939011	-	Flexible	MEG	PMM0983	possible ATP synthase protein 8 (NCBI)
HyPMM137	PMED4_11011	939188	939409	+	Flexible	HEG	Protein-coding gene	Conserved hypothetical protein (Katherine Huang)
HyPMM138	PMED4_11021	939444	939668	+	Flexible	VEG	Protein-coding gene	Conserved hypothetical protein (Katherine Huang)
PMM0984	PMED4_11031	939892	940395	+	Flexible	VEG	PMM0984	possible Josephin (NCBI)
HyPMM139	PMED4_11041	940471	940656	+	Flexible	VEG	Protein-coding gene	Conserved hypothetical protein (Katherine Huang)
PMM0985	PMED4_11051	940658	941053	+	Flexible	VEG	PMM0985	putative purine phosphoribosyltransferase (NCBI)
PMM0986	PMED4_11061	941050	941514	+	Flexible	VEG	PMM0986	Nucleoside 2-deoxyribosyltransferase (Katherine Huang)	COG3613	F	Nucleoside 2-deoxyribosyltransferase
PMM0987	PMED4_11071	941604	941780	+	Core	VEG	rpsU	30S Ribosomal protein S21 (NCBI)
PMM0988	PMED4_11081	941919	942251	-	Flexible	HEG	PMM0988	Helix-hairpin-helix DNA-binding motif class 1 (NCBI)
PMM0989	PMED4_11091	942772	943377	+	Flexible	VEG	PMM0989	ATP/GTP-binding site motif A (P-loop) (NCBI)	COG572	F	Uridine kinase
PMM0990	PMED4_11101	943361	944524	-	Flexible	VEG	PMM0990	conserved hypothetical protein (NCBI)
PMM0991	PMED4_11111	944530	945357	-	Flexible	NEG	PMM0991	possible Paired amphipathic helix repeat (NCBI)
HyPMM140	PMED4_11121	945499	945687	-	Flexible	VEG	Protein-coding gene	Conserved hypothetical protein (Katherine Huang)
PMM0992	PMED4_11131	945804	946208	+	Core	MEG	PMM0992	conserved hypotheticcal protein (NCBI)
PMM0993	PMED4_11141	946213	946911	-	Flexible	MEG	PMM0993	Peptidase E (Katherine Huang)	COG3340	E	Peptidase E
PMM0994	PMED4_11151	946932	947393	+	Core	VEG	PMM0994	GCN5-related N-acetyltransferase (NCBI)
PMM0995	PMED4_11161	947410	947727	+	Flexible	VEG	PMM0995	hypothetical (NCBI)
HyPMM141	PMED4_11171	947821	947976	+	Flexible	VEG	Protein-coding gene	Conserved hypothetical protein (Katherine Huang)
PMM0996	PMED4_11181	948065	948382	+	Flexible	HEG	PMM0996	conserved hypothetical protein (NCBI)
HyPMM142	PMED4_11191	948408	948581	+	Flexible	VEG	Protein-coding gene	Conserved hypothetical protein (Katherine Huang)
HyPMM143	PMED4_11201	948650	948766	+	Flexible	HEG	Protein-coding gene	Conserved hypothetical protein (Katherine Huang)
PMM0997	PMED4_11211	948798	949064	-	Flexible	HEG	PMM0997	possible Protein of unknown function DUF67 (NCBI)
HyPMM144	PMED4_11221	949170	949307	-	Flexible	MEG	Protein-coding gene	Conserved hypothetical protein (Katherine Huang)
PMM0998	PMED4_11231	949471	949908	+	Flexible	VEG	PMM0998	conserved hypothetical protein (NCBI)
PMM0999	PMED4_11241	950017	950202	+	Flexible	MEG	PMM0999	hypothetical (NCBI)
PMM1000	PMED4_11251	950246	950551	+	Flexible	VEG	PMM1000	conserved hypothetical protein (NCBI)
PMM1001	PMED4_11261	950696	951412	+	Core	VEG	PMM1001	conserved hypothetical protein (NCBI)
HyPMM145	PMED4_11271	951678	951848	+	Flexible	LEG	Protein-coding gene	Hypothetical protein (Katherine Huang)
PMM1002	PMED4_11281	951919	954528	+	Flexible	VEG	pepN	probable aminopeptidase N (NCBI)	COG308	E	Aminopeptidase N
HyPMM146	PMED4_11291	954537	954773	-	Flexible	VEG	Protein-coding gene	Conserved hypothetical protein (Katherine Huang)
PMM1003	PMED4_11301	954934	955131	+	Flexible	VEG	PMM1003	possible Photosystem II reaction centre N prot (NCBI)
HyPMM147	PMED4_11311	955148	955369	-	Flexible	VEG	Protein-coding gene	Conserved hypothetical protein (Katherine Huang)
PMM1004	PMED4_11321	955448	956620	-	Core	MEG	purT	GAR transformylase 2 (NCBI)	COG27	F	Formate-dependent phosphoribosylglycinamide formyltransferase (GAR transformylase)
PMM1005	PMED4_11331	956638	956880	-	Flexible	VEG	PMM1005	possible Legume lectins alpha domain (NCBI)
PMM1006	PMED4_11341	956998	957510	+	Core	VEG	btuE	Glutathione peroxidase (NCBI)	COG386	O	Glutathione peroxidase
PMM1007	PMED4_11351	957628	958299	-	Flexible	VEG	PMM1007	Conserved hypothetical membrane protein (Katherine Huang)
PMM1008	PMED4_11361	958348	958740	-	Flexible	VEG	PMM1008	hypothetical (NCBI)
PMM1009	PMED4_11371	958893	959915	+	Flexible	VEG	PMM1009	putative nitrogen regulation protein NifR3 family homolog (NCBI)	COG42	J	tRNA-dihydrouridine synthase
PMM1010	PMED4_11381	959934	960188	+	Core	VEG	PMM1010	conserved hypothetical protein (NCBI)
HyPMM148	PMED4_11391	960222	960386	-	Flexible	VEG	Protein-coding gene	Conserved hypothetical protein (Katherine Huang)
PMM1011	PMED4_11401	960431	960676	-	Flexible	VEG	PMM1011	hypothetical (NCBI)
HyPMM149	PMED4_11411	960774	961010	-	Flexible	NEG	Protein-coding gene
PMM1012	PMED4_11421	961124	961537	+	Core	VEG	PMM1012	4-hydroxybenzoyl-CoA thioesterase family active site (NCBI)	COG824	R	Predicted thioesterase
HyPMM150	PMED4_11431	961592	961792	+	Flexible	NEG	Protein-coding gene	Conserved hypothetical protein (Katherine Huang)
PMM1013	PMED4_11441	961832	962083	+	Core	VEG	PMM1013	conserved hypothetical (NCBI)
PMM1014	PMED4_11451	962101	962973	+	Flexible	LEG	PMM1014	conserved hypothetical protein (NCBI)
PMM1015	PMED4_11461	962979	963383	-	Flexible	VEG	PMM1015	Predicted membrane protein (Katherine Huang)	COG3686	S	Predicted membrane protein
HyPMM151	PMED4_11471	963498	963626	+	Flexible	NEG	Protein-coding gene	Conserved hypothetical protein (Katherine Huang)
PMM1016	PMED4_11481	963752	964045	+	Flexible	NEG	PMM1016	possible Virion host shutoff protein (NCBI)
PMM1017	PMED4_11491	964053	964595	-	Flexible	VEG	PMM1017	conserved hypothetical (NCBI)
PMM1018	PMED4_11501	964673	964957	+	Flexible	VEG	PMM1018	Uncharacterized conserved protein (Katherine Huang)	COG5470	S	Uncharacterized conserved protein
HyPMM152	PMED4_11511	965124	965303	+	Flexible	VEG	Protein-coding gene	Conserved hypothetical protein (Katherine Huang)
PMM1018a	PMED4_11521	965317	965487	-	Flexible	VEG	PMM1018a	Conserved hypothetical protein (Katherine Huang)
HyPMM153	PMED4_11531	965579	965710	-	Flexible	VEG	Protein-coding gene	Conserved hypothetical protein (Katherine Huang)
PMM1019	PMED4_11541	965803	966105	-	Flexible	VEG	PMM1019	possible Integrin alpha cytoplasmic region (NCBI)
HyPMM154	PMED4_11551	966230	966409	-	Flexible	VEG	pseudo	Pseudogene of VIMSS1199100 with 0 gaps (VIMSS-AUTO)
PMM1020	PMED4_11561	966656	966838	+	Flexible	VEG	PMM1020	conserved hypothetical protein (NCBI)
PMM1021	PMED4_11571	966927	967682	+	Flexible	LEG	PMM1021	possible Gram-negative pili assembly chaperone (NCBI)
PMM1022	PMED4_11581	967785	968132	+	Flexible	VEG	PMM1022	conserved hypothetical (NCBI)
HyPMM155	--	968150	968303	-	Flexible	HEG	Protein-coding gene	Conserved hypothetical protein (Katherine Huang)
HyPMM156	PMED4_11591	968405	968758	-	Flexible	VEG	Protein-coding gene	Conserved hypothetical protein (Katherine Huang)
HyPMM157	PMED4_11601	968937	969140	+	Flexible	NEG	Protein-coding gene	Conserved hypothetical protein (Katherine Huang)
PMM1023	PMED4_11611	969422	969673	+	Flexible	NEG	PMM1023	possible lactate/malate dehydrogenase, alpha/b (NCBI)
PMM1024	PMED4_11621	969677	969946	+	Flexible	LEG	PMM1024	hypothetical (NCBI)
PMM1025	PMED4_11631	969954	970361	+	Flexible	LEG	PMM1025	putative stress-induced protein OsmC (NCBI)	COG1765	O	Predicted redox protein, regulator of disulfide bond formation
HyPMM158	PMED4_11641	970403	970519	+	Flexible	NEG	Protein-coding gene	Conserved hypothetical protein (Katherine Huang)
HyPMM159	PMED4_11651	970557	970763	-	Flexible	NEG	Protein-coding gene	Conserved hypothetical protein (Katherine Huang)
HyPMM160	--	970889	971081	-	Flexible	VEG	Protein-coding gene	Conserved hypothetical protein (Katherine Huang)
PMM1026	PMED4_11661	971277	971672	-	Core	VEG	PMM1026	Uncharacterized protein conserved in bacteria (Katherine Huang)	COG4446	S	Uncharacterized protein conserved in bacteria
PMM1027	PMED4_11671	971799	972089	+	Flexible	VEG	PMM1027	possible Inward rectifier potassium channel (NCBI)
Yfr5	--	972088	972176	-		--	Other non-coding RNA
Yfr18	--	972284	972388	-		--	Other non-coding RNA
HyPMM161	PMED4_11681	972438	972584	+	Flexible	NEG	Protein-coding gene	Conserved hypothetical protein (Katherine Huang)
HyPMM162	PMED4_11691	972744	972896	+	Flexible	VEG	Protein-coding gene	Conserved hypothetical protein (Katherine Huang)
PMM1028	PMED4_11701	972906	973154	+	Flexible	MEG	PMM1028	conserved hypothetical (NCBI)
HyPMM163	PMED4_11711	973248	973394	+	Flexible	HEG	Protein-coding gene	Conserved hypothetical protein (Katherine Huang)
PMM1029	PMED4_11721	973403	974191	-	Core	VEG	PMM1029	ABC transporter component, possibly Mn transport (NCBI)	COG1108	P	ABC-type Mn2+/Zn2+ transport systems, permease components
PMM1030	PMED4_11731	974248	974643	+	Core	MEG	PMM1030	Ferric uptake regulator family (NCBI)	COG735	P	Fe2+/Zn2+ uptake regulation proteins
PMM1031	PMED4_11741	974679	975428	-	Core	MEG	PMM1031	ABC transporter, ATP binding domain, possibly Mn transport (NCBI)	COG1121	P	ABC-type Mn/Zn transport systems, ATPase component
PMM1032	PMED4_11751	975567	976988	+	Flexible	VEG	lraI	ABC transporter, substrate binding protein, possibly Mn. (NCBI)	COG803	P	ABC-type metal ion transport system, periplasmic component/surface adhesin
PMM1033	PMED4_11761	977075	978433	+	Flexible	VEG	PMM1033	Cobalamin synthesis protein/P47K (NCBI)	COG523	R	Putative GTPases (G3E family)
PMM1034	PMED4_11771	978421	979494	+	Flexible	VEG	PMM1034	G-protein beta WD-40 repeats (NCBI)	COG2319	R	FOG: WD40 repeat
HyPMM164	PMED4_11781	979511	979684	-	Flexible	VEG	Protein-coding gene
HyPMM165	PMED4_11782	979969	980115	+	Flexible	VEG	Protein-coding gene	Conserved hypothetical protein (Katherine Huang)
HyPMM166	PMED4_11791	980283	980444	+	Flexible	VEG	Protein-coding gene	Conserved hypothetical protein (Katherine Huang)
PMM1035	PMED4_11801	980573	980899	+	Flexible	VEG	PMM1035	possible DNA gyrase/topoisomerase IV, subunit (NCBI)
PMM1036	PMED4_11811	980848	981120	-	Flexible	VEG	PMM1036	hypothetical (NCBI)
PMM1037	PMED4_11821	981111	981347	-	Flexible	VEG	PMM1037	conserved hypothetical (NCBI)
PMM1038	PMED4_11831	981474	982919	+	Flexible	LEG	PMM1038	Uncharacterized conserved protein (Katherine Huang)	COG2308	S	Uncharacterized conserved protein
PMM1039	PMED4_11841	982921	983877	+	Flexible	LEG	PMM1039	Uncharacterized protein conserved in bacteria (Katherine Huang)	COG2307	S	Uncharacterized protein conserved in bacteria
PMM1040	PMED4_11851	983874	984734	+	Flexible	LEG	PMM1040	Transglutaminase-like superfamily (NCBI)	COG1305	E	Transglutaminase-like enzymes, putative cysteine proteases
PMM1041	PMED4_11861	984821	985405	+	Flexible	MEG	PMM1041	conserved hypothetical protein (NCBI)
PMM1042	PMED4_11871	985489	986007	+	Core	VEG	PMM1042	conserved hpothetical protein (NCBI)	COG1357	S	Uncharacterized low-complexity proteins
PMM1043	PMED4_11881	986019	986378	-	Flexible	VEG	PMM1043	possible Borrelia lipoprotein (NCBI)
HyPMM167	PMED4_11891	986375	986569	-	Flexible	NEG	Protein-coding gene	Conserved hypothetical protein (Katherine Huang)
PMM1044	PMED4_11901	986582	987559	-	Core	VEG	rbsK	possible pfkB family carbohydrate kinase (NCBI)	COG524	G	Sugar kinases, ribokinase family
PMM1045	PMED4_11911	987580	987861	+	Core	VEG	PMM1045	conserved hypothetical (NCBI)
PMM1046	PMED4_11921	987882	989111	-	Flexible	VEG	PMM1046	possible multidrug efflux transporter, MFS family (NCBI)	COG2814	G	Arabinose efflux permease
PMM1047	PMED4_11931	989114	990676	+	Core	NEG	PMM1047	Predicted dienelactone hydrolase (Katherine Huang)	COG4188	R	Predicted dienelactone hydrolase
PMM1048	PMED4_11941	990673	991695	-	Core	VEG	dppB	putative ABC transporter, oligopeptides (NCBI)	COG601	EP	ABC-type dipeptide/oligopeptide/nickel transport systems, permease components
PMM1049	PMED4_11951	991688	993259	-	Core	VEG	ddpA	ABC transporter, substrate binding protein, possibly oligopeptides (NCBI)	COG747	E	ABC-type dipeptide transport system, periplasmic component
PMM1050	PMED4_11961	993281	993541	-	Core	MEG	PMM1050	conserved hypothetical protein (NCBI)
PMM1051	PMED4_11971	993604	994905	-	Core	VEG	thrA	Homoserine dehydrogenase:ACT domain (NCBI)	COG460	E	Homoserine dehydrogenase
PMM1052	PMED4_11981	994941	995366	-	Core	VEG	PMM1052	SufE protein probably involved in Fe-S center assembly (Katherine Huang)	COG2166	R	SufE protein probably involved in Fe-S center assembly
PMM1053	PMED4_11991	995404	995961	-	Core	VEG	PMM1053	5-formyltetrahydrofolate cyclo-ligase (Katherine Huang)	COG212	H	5-formyltetrahydrofolate cyclo-ligase
PMM1054	PMED4_12001	995971	996444	-	Core	VEG	ruvC	Crossover junction endodeoxyribonuclease RuvC (NCBI)	COG817	L	Holliday junction resolvasome, endonuclease subunit
PMM1055	PMED4_12011	996449	997537	-	Core	VEG	chlI	Protoporphyrin IX Magnesium chelatase, ChlI subunit (NCBI)	COG1239	H	Mg-chelatase subunit ChlI
PMM1056	PMED4_12021	997801	998544	-	Core	VEG	lasT	probable tRNA/rRNA methyltransferase (NCBI)	COG565	J	rRNA methylase
PMM1057	PMED4_12031	998550	998954	-	Flexible	VEG	cytM	cytochrome cM (NCBI)
PMM1058	PMED4_12041	998989	999108	+	Flexible	VEG	petG	Cytochrome b6/f complex, subunit V (NCBI)
PMM1059	PMED4_12051	999094	999681	-	Core	MEG	PMM1059	N6-adenine-specific methylase (Katherine Huang)	COG742	L	N6-adenine-specific methylase
PMM1060	PMED4_12061	999697	1000314	-	Core	VEG	PMM1060	Glutamine amidotransferase class-I (NCBI)	COG118	E	Glutamine amidotransferase
PMM1061	PMED4_12071	1000324	1000647	-	Core	HEG	trxA	Thioredoxin (NCBI)
Yfr1	--	1000744	1000797	-		--	Other non-coding RNA
PMM1062	PMED4_12081	1000856	1002019	-	Core	VEG	guaB	putative IMP dehydrogenase (NCBI)	COG2070	R	Dioxygenases related to 2-nitropropane dioxygenase
PMM1063	PMED4_12091	1002199	1004802	+	Core	MEG	gyrA	DNA gyrase/topoisomerase IV, subunit A (NCBI)	COG188	L	Type IIA topoisomerase (DNA gyrase/topo II, topoisomerase IV), A subunit
PMM1064	PMED4_12101	1004827	1006038	+	Core	MEG	crtL1	putative lycopene beta cyclase (NCBI)	COG644	C	Dehydrogenases (flavoproteins)
PMM1065	PMED4_12111	1006044	1007627	-	Core	VEG	PMM1065	Uncharacterized conserved protein (Katherine Huang)	COG1543	S	Uncharacterized conserved protein
PMM1066	PMED4_12121	1007864	1009504	+	Core	MEG	leuA	2-isopropylmalate synthase (NCBI)	COG119	E	Isopropylmalate/homocitrate/citramalate synthases
PMM1067	PMED4_12131	1009595	1009987	+	Flexible	VEG	PMM1067	possible Adenoviral fiber protein (NCBI)
PMM1068	PMED4_12141	1009999	1011471	-	Flexible	VEG	PMM1068	Predicted membrane-associated HD superfamily hydrolase (Katherine Huang)	COG1480	R	Predicted membrane-associated HD superfamily hydrolase
PMM1069	PMED4_12151	1011546	1012442	+	Core	MEG	folD	putuative bifunctional Methylenetetrahydrofolate dehydrogenase Methenyltetrahydrofolate/cyclohydrolase (NCBI)	COG190	H	5,10-methylene-tetrahydrofolate dehydrogenase/Methenyl tetrahydrofolate cyclohydrolase
PMM1070	PMED4_12161	1012480	1013382	+	Core	MEG	ispA	Polyprenyl synthetase (NCBI)	COG142	H	Geranylgeranyl pyrophosphate synthase
PMM1071	PMED4_12171	1013397	1013876	+	Core	MEG	PMM1071	Uncharacterized protein conserved in bacteria (Katherine Huang)	COG1963	S	Uncharacterized protein conserved in bacteria
PMM1072	PMED4_12181	1013873	1015267	-	Core	VEG	cobB	putative Cobyrinic acid a,c-diamide synthase (NCBI)	COG1797	H	Cobyrinic acid a,c-diamide synthase
PMM1073	PMED4_12191	1015278	1016579	-	Core	MEG	PMM1073	Putative glucose 6-phosphate dehydrogenase effector OpcA (NCBI)	COG3429	G	Glucose-6-P dehydrogenase subunit
PMM1074	PMED4_12201	1016587	1018110	-	Core	MEG	zwf	Glucose-6-phosphate dehydrogenase (NCBI)	COG364	G	Glucose-6-phosphate 1-dehydrogenase
PMM1075	PMED4_12211	1018224	1019336	-	Core	HEG	petH	ferredoxin-NADP oxidoreductase (FNR) (NCBI)
PMM1076	PMED4_12221	1019519	1020055	+	Flexible	VEG	PMM1076	conserved hypothetical protein (NCBI)
RNA_24	--	1020083	1020155	-		--	tRNAGly2	tRNA-Gly (RefSeq)
PMM1077	PMED4_12231	1020197	1021315	-	Core	VEG	PMM1077	two-component sensor histidine kinase (NCBI)	COG642	T	Signal transduction histidine kinase
PMM1078	PMED4_12241	1021422	1021964	+	Flexible	MEG	PMM1078	conserved hypothetical (NCBI)
PMM1079	PMED4_12251	1022033	1022473	+	Flexible	VEG	PMM1079	possible Villin headpiece domain (NCBI)
PMM1080	PMED4_12261	1022479	1023474	-	Core	HEG	prsA	Ribose-phosphate pyrophosphokinase (NCBI)	COG462	FE	Phosphoribosylpyrophosphate synthetase
PMM1081	PMED4_12271	1023724	1025244	+	Core	MEG	malQ	Putative 4-alpha-glucanotransferase (NCBI)	COG1640	G	4-alpha-glucanotransferase
PMM1082	PMED4_12281	1025260	1025748	-	Core	NEG	PMM1082	possible Helix-turn-helix (NCBI)
PMM1083	PMED4_12291	1025858	1027516	-	Core	MEG	PMM1083	possible kinase (NCBI)	COG661	R	Predicted unusual protein kinase
PMM1084	PMED4_12301	1027581	1028978	+	Core	VEG	cad	Orn/Lys/Arg decarboxylases family 1 (NCBI)	COG1982	E	Arginine/lysine/ornithine decarboxylases
PMM1085	PMED4_12311	1028988	1029845	+	Core	MEG	cdsA	Phosphatidate cytidylyltransferase (Katherine Huang)	COG4589	R	Predicted CDP-diglyceride synthetase/phosphatidate cytidylyltransferase
PMM1086	PMED4_12321	1030010	1030909	-	Core	LEG	todF	Alpha/beta hydrolase fold (Katherine Huang)	COG596	R	Predicted hydrolases or acyltransferases (alpha/beta hydrolase superfamily)
PMM1087	PMED4_12331	1030915	1032009	-	Flexible	MEG	gldA	putative glycerol dehydrogenase (NCBI)	COG371	C	Glycerol dehydrogenase and related enzymes
PMM1088	PMED4_12341	1032024	1034552	-	Core	HEG	clpC	ClpC (NCBI)	COG542	O	ATPases with chaperone activity, ATP-binding subunit
PMM1089	PMED4_12351	1034738	1035172	-	Core	NEG	PMM1089	putative ribosomal-protein-alanine acetyltransferase (NCBI)	COG456	R	Acetyltransferases
PMM1090	PMED4_12361	1035266	1036639	+	Core	MEG	lysA	Diaminopimelate decarboxylase (NCBI)	COG19	E	Diaminopimelate decarboxylase
PMM1091	PMED4_12371	1036668	1037558	+	Core	MEG	PMM1091	Uncharacterized conserved protein (Katherine Huang)	COG1624	S	Uncharacterized conserved protein
PMM1092	PMED4_12381	1037562	1038380	+	Core	MEG	uppS	Undecaprenyl pyrophosphate synthetase (UPPS) (NCBI)	COG20	I	Undecaprenyl pyrophosphate synthase
PMM1093	PMED4_12391	1038373	1039380	+	Core	MEG	BioB	Biotin synthase (NCBI)	COG502	H	Biotin synthase and related enzymes
PMM1094	PMED4_12401	1039377	1040309	+	Core	LEG	PMM1094	Predicted sulfurtransferase (Katherine Huang)	COG1054	R	Predicted sulfurtransferase
PMM1095	PMED4_12411	1040310	1040822	+	Core	VEG	F2J10.13	conserved hypothetical protein (NCBI)
PMM1096	PMED4_12421	1040819	1041718	-	Core	MEG	PMM1096	Lipoate synthase (NCBI)	COG320	H	Lipoate synthase
PMM1097	PMED4_12431	1041721	1042320	-	Core	VEG	recR	RecR protein (NCBI)	COG353	L	Recombinational DNA repair protein (RecF pathway)
PMM1098	PMED4_12441	1042426	1042983	+	Core	HEG	psbP	photosystem II oxygen evolving complex protein PsbP (NCBI)
PMM1099	PMED4_12451	1043002	1044774	-	Core	VEG	PMM1099	ABC transporter, multidrug efflux family (NCBI)	COG1132	V	ABC-type multidrug transport system, ATPase and permease components
PMM1100	PMED4_12461	1044785	1045063	-	Flexible	NEG	PMM1100	hypothetical (NCBI)
PMM1101	PMED4_12471	1045073	1046851	-	Core	VEG	srmB	putative ATP-dependent RNA helicase (NCBI)	COG513	LKJ	Superfamily II DNA and RNA helicases
PMM1102	PMED4_12481	1046989	1048677	-	Core	VEG	recD	possible exodeoxyribonuclease V 67 kD polypeptide (NCBI)
PMM1103	PMED4_12491	1048679	1052308	-	Core	NEG	recB	possible UvrD/REP helicase subunit B (NCBI)	COG1074	L	ATP-dependent exoDNAse (exonuclease V) beta subunit (contains helicase and exonuclease domains)
PMM1104	PMED4_12501	1052321	1052794	-	Core	VEG	PMM1104	Putative protein-S-isoprenylcysteine methyltransferase (Katherine Huang)	COG2020	O	Putative protein-S-isoprenylcysteine methyltransferase
PMM1105	PMED4_12511	1052805	1055978	-	Core	NEG	recC	possible exodeoxyribonuclease V subunit C 125 kD polypeptide (NCBI)	COG1330	L	Exonuclease V gamma subunit
PMM1106	PMED4_12521	1055996	1056313	-	Flexible	LEG	PMM1106	conserved hypothetical protein (NCBI)
PMM1107	PMED4_12531	1056323	1057039	-	Core	VEG	pdxJ	Pyridoxal phosphate biosynthetic protein PdxJ (NCBI)	COG854	H	Pyridoxal phosphate biosynthesis protein
PMM1108	PMED4_12541	1057133	1057810	+	Core	MEG	PMM1108	Phospholipid and glycerol acyltransferase (from 'motifs_6.msf') (NCBI)	COG204	I	1-acyl-sn-glycerol-3-phosphate acyltransferase
PMM1109	PMED4_12551	1057810	1058373	+	Flexible	VEG	PMM1109	conserved hypothetical protein (NCBI)
PMM1110	PMED4_12561	1058383	1058613	+	Core	VEG	PMM1110	BolA-like protein (NCBI)	COG271	T	Stress-induced morphogen (activity unknown)
PMM1111	PMED4_12571	1058617	1058940	+	Core	VEG	PMM1111	Glutaredoxin-related protein (NCBI)	COG278	O	Glutaredoxin-related protein
PMM1112	PMED4_12581	1058990	1059259	-	Core	MEG	PMM1112	conserved hypothetical protein (NCBI)
PMM1113	PMED4_12591	1059346	1060083	+	Core	VEG	PMM1113	two-component response regulator (NCBI)	COG745	TK	Response regulators consisting of a CheY-like receiver domain and a winged-helix DNA-binding domain
PMM1114	PMED4_12601	1060080	1060586	-	Flexible	VEG	PMM1114	conserved hypothetical protein (NCBI)
PMM1115	PMED4_12611	1060599	1062200	-	Core	VEG	crtH	putative carotenoid isomerase (NCBI)	COG1233	Q	Phytoene dehydrogenase and related proteins
PMM1116	PMED4_12621	1062157	1063569	-	Core	HEG	gidA	NAD binding site:Glucose inhibited division protein A family (NCBI)	COG1206	J	NAD(FAD)-utilizing enzyme possibly involved in translation
PMM1117	PMED4_12631	1063576	1063692	-	Flexible	HEG	psbY	possible Photosystem II reaction center Y protein (PsbY) (NCBI)
RNA_8	--	1063867	1063938	+		--	tRNAArg1	tRNA-Arg (RefSeq)
PMM1118	PMED4_12641	1064501	1064608	+	Core	VEG	hli4	possible high light inducible protein (NCBI)
PMM1119	PMED4_12651	1065058	1066200	-	Core	HEG	som	possible porin (NCBI)
PMM1120	PMED4_12661	1066296	1068137	-	Flexible	VEG	PMM1120	Sulfotransferase:TPR repeat (NCBI)
PMM1121	PMED4_12671	1068274	1069419	-	Core	HEG	som	possible porin (NCBI)
Yfr21	--	1069553	1069757	-		--	Other non-coding RNA
HyPMM168	PMED4_12681	1070174	1070341	-	Flexible	VEG	Protein-coding gene	Conserved hypothetical protein (Katherine Huang)
TibPMM2	--	1070560	1070664	+	Flexible	VEG	TibPMM2	Hypothetical protein
PMM1122	PMED4_12691	1070764	1071279	-	Core	VEG	apt	Phosphoribosyl transferase (NCBI)	COG503	F	Adenine/guanine phosphoribosyltransferases and related PRPP-binding proteins
RNA_9	--	1071431	1071504	+		--	tRNAPro1	tRNA-Pro (NCBI)
PMM1123	PMED4_12701	1071671	1072375	-	Flexible	HEG	hupE	putative hydrogenase accessory protein (NCBI)	COG2370	O	Hydrogenase/urease accessory protein
HyPMM169	PMED4_12711	1072317	1072454	-	Flexible	HEG	Protein-coding gene	Conserved hypothetical protein (Katherine Huang)
PMM1124	PMED4_12721	1073083	1074558	-	Flexible	VEG	PMM1124	possible Natural resistance-associated macroph (NCBI)
PMM1125	PMED4_12731	1074807	1075076	-	Flexible	VEG	PMM1125	possible Bacterial regulatory proteins, deoR f (NCBI)
PMM1126	PMED4_12741	1075636	1077651	-	Flexible	VEG	PMM1126	Domain of unknown function DUF33 (NCBI)	COG1835	I	Predicted acyltransferases
HyPMM170	PMED4_12742	1077697	1077921	+	Flexible	LEG	Protein-coding gene	Conserved hypothetical protein (Katherine Huang)
PMM1127	PMED4_12751	1078230	1078721	-	Flexible	VEG	PMM1127	possible NAD(P) transhydrogenase beta subunit (NCBI)
asRNA_12751	--	1078498	1078920	+		--	Antisense RNA
PMM1128	PMED4_12761	1079191	1079445	-	Flexible	MEG	hli15	possible high light inducible protein (NCBI)
HyPMM171	PMED4_12771	1079979	1080155	-	Flexible	VEG	Protein-coding gene	Conserved hypothetical protein (Katherine Huang)
PMM1129	PMED4_12781	1080146	1080400	-	Flexible	VEG	PMM1129	possible Notch (DSL) domain (NCBI)
PMM1130	PMED4_12791	1080485	1080760	-	Flexible	NEG	PMM1130	hypothetical (NCBI)
PMM1131	PMED4_12801	1080869	1081120	+	Core	MEG	PMM1131	conserved hypothetical protein (NCBI)
HyPMM172	PMED4_12811	1081207	1081401	+	Flexible	NEG	Protein-coding gene	Conserved hypothetical protein (Katherine Huang)
HyPMM173	PMED4_12821	1081504	1081701	+	Flexible	VEG	Protein-coding gene	Conserved hypothetical protein (Katherine Huang)
HyPMM174	PMED4_12831	1081709	1081888	+	Flexible	VEG	Protein-coding gene
HyPMM175	PMED4_12832	1081928	1082041	-	Flexible	VEG	Protein-coding gene	Conserved hypothetical protein (Katherine Huang)
PMM1132	PMED4_12841	1082269	1083972	+	Core	VEG	PMM1132	Uncharacterized conserved protein (Katherine Huang)	COG397	S	Uncharacterized conserved protein
PMM1133	PMED4_12851	1084027	1084419	-	Flexible	MEG	PMM1133	conserved hypothetical protein (NCBI)
HyPMM176	PMED4_12861	1084505	1084666	-	Flexible	VEG	Protein-coding gene	Conserved hypothetical protein (Katherine Huang)
HyPMM177	PMED4_12871	1084749	1084931	-	Flexible	VEG	Protein-coding gene	Conserved hypothetical protein (Katherine Huang)
PMM1134	PMED4_12881	1085062	1085352	+	Core	VEG	PMM1134	possible Phosphatidylinositol-specific phospho (NCBI)
PMM1135	PMED4_12891	1085656	1085862	+	Core	VEG	hli14	possible high light inducible protein (NCBI)
Yfr19	--	1086081	1086162	-		--	Other non-coding RNA
HyPMM178	PMED4_12901	1086220	1086435	-	Flexible	VEG	Protein-coding gene	Conserved hypothetical protein (Katherine Huang)
PMM1136	PMED4_12911	1086493	1086744	-	Flexible	NEG	PMM1136	possible Uncharacterized protein family UPF005 (NCBI)
HyPMM179	PMED4_12921	1086747	1086932	-	Flexible	NEG	Protein-coding gene	Conserved hypothetical protein (Katherine Huang)
PMM1137	PMED4_12931	1086978	1087274	-	Flexible	VEG	PMM1137	possible Cytochrome b(C-terminal)/b6/petD (NCBI)
HyPMM180	PMED4_12941	1087629	1087772	+	Flexible	VEG	Protein-coding gene	Conserved hypothetical protein (Katherine Huang)
HyPMM181	PMED4_12951	1087775	1087933	+	Flexible	VEG	Protein-coding gene	Conserved hypothetical protein (Katherine Huang)
PMM1138	PMED4_12961	1087955	1089046	-	Core	MEG	PMM1138	probable GTP-binding protein (NCBI)	COG12	J	Predicted GTPase, probable translation factor
PMM1139	PMED4_12971	1089194	1090255	+	Core	MEG	acrA	possible membrane fusion protein (NCBI)	COG845	M	Membrane-fusion protein
PMM1140	PMED4_12981	1090252	1093182	+	Core	VEG	polA	DNA polymerase I (NCBI)	COG749	L	DNA polymerase I - 3'-5' exonuclease and polymerase domains
PMM1141	PMED4_12991	1093207	1094685	+	Core	VEG	cysS	Cysteinyl-tRNA synthetase (NCBI)	COG215	J	Cysteinyl-tRNA synthetase
PMM1142	PMED4_13001	1094783	1095997	+	Core	VEG	dxr	1-deoxy-D-xylulose 5-phosphate reductoisomerase (NCBI)	COG743	I	1-deoxy-D-xylulose 5-phosphate reductoisomerase
PMM1143	PMED4_13011	1096003	1096332	+	Flexible	VEG	PMM1143	Ferredoxin (Katherine Huang)	COG3411	C	Ferredoxin
PMM1144	PMED4_13021	1096353	1097444	-	Core	LEG	PMM1144	Predicted hydrolase of the alpha/beta-hydrolase fold (Katherine Huang)	COG429	R	Predicted hydrolase of the alpha/beta-hydrolase fold
PMM1145	PMED4_13031	1097431	1098867	-	Core	MEG	pntB	putative nicotinamide nucleotide transhydrogenase, subunit beta (NCBI)	COG1282	C	NAD/NADP transhydrogenase beta subunit
PMM1146	PMED4_13041	1098881	1099177	-	Core	MEG	pntA-2	putative nicotinamide nucleotide transhydrogenase, subunit alpha 2 (A2) (NCBI)
PMM1147	PMED4_13051	1099193	1100323	-	Core	MEG	pntA	putative nicotinamide nucleotide transhydrogenase, subunit alpha 1 (A1) (NCBI)	COG3288	C	NAD/NADP transhydrogenase alpha subunit
PMM1148	PMED4_13061	1100456	1101034	+	Core	HEG	PMM1148	possible EF-1 guanine nucleotide exchange doma (NCBI)
PMM1149	PMED4_13071	1101190	1101426	+	Core	VEG	PMM1149	conserved hypothetical (NCBI)
PMM1150	PMED4_13081	1101483	1102859	+	Flexible	HEG	PMM1150	putative thioredoxin reductase (NCBI)	COG492	O	Thioredoxin reductase
PMM1151	PMED4_13091	1102876	1103142	-	Core	HEG	infA	translation initiation factor IF-1 (NCBI)	COG361	J	Translation initiation factor 1 (IF-1)
HyPMM182	PMED4_13101	1103247	1103459	-	Flexible	VEG	Protein-coding gene	Conserved hypothetical protein (Katherine Huang)
PMM1152	PMED4_13111	1103512	1104474	-	Core	HEG	ycf39	putative chaperon-like protein for quinone binding in photosystem II (NCBI)	COG702	MG	Predicted nucleoside-diphosphate-sugar epimerases
PMM1152a	PMED4_13121	1104533	1104646	-	Flexible	HEG	PMM1152a	cytochrome b6-F complex subunit VII (Katherine Huang)
PMM1153	PMED4_13131	1104668	1105690	+	Core	MEG	PMM1153	predicted alpha/beta hydrolase superfamily protein (NCBI)	COG596	R	Predicted hydrolases or acyltransferases (alpha/beta hydrolase superfamily)
PMM1154	PMED4_13141	1105694	1106218	+	Core	VEG	ilvN	Acetolactate synthase small subunit (NCBI)	COG440	E	Acetolactate synthase, small (regulatory) subunit
PMM1155	PMED4_13151	1106215	1106748	-	Core	VEG	ppiA	Cyclophilin-type peptidyl-prolyl cis-trans isomerase (NCBI)	COG652	O	Peptidyl-prolyl cis-trans isomerase (rotamase) - cyclophilin family
PMM1156	PMED4_13161	1106871	1107428	-	Core	MEG	PMM1156	photosystem I assembly related protein Ycf4 (NCBI)
PMM1157	PMED4_13171	1107613	1108689	+	Core	HEG	psbD	Photosystem II PsbD protein (D2) (NCBI)
PMM1158	PMED4_13181	1108673	1110055	+	Core	HEG	psbC	Photosystem II PsbC protein (CP43) (NCBI)
PMM1159	PMED4_13191	1110098	1110724	-	Core	VEG	maf	Maf-like protein (NCBI)	COG424	D	Nucleotide-binding protein implicated in inhibition of septum formation
PMM1160	PMED4_13201	1110791	1112320	+	Core	VEG	cobQ	Cobyric acid synthase CobB (NCBI)	COG1492	H	Cobyric acid synthase
PMM1161	PMED4_13211	1112317	1112568	+	Core	VEG	PMM1161	conserved hypothetical protein (NCBI)
PMM1162	PMED4_13221	1112581	1114389	-	Flexible	VEG	PMM1162	conserved hypothetical protein (NCBI)
HyPMM183	PMED4_13231	1114500	1114628	+	Flexible	MEG	Protein-coding gene	Conserved hypothetical protein (Katherine Huang)
PMM1163	PMED4_13241	1114579	1115091	+	Flexible	VEG	PMM1163	possible Trehalase (NCBI)
HyPMM184	PMED4_13251	1115150	1115353	+	Flexible	VEG	Protein-coding gene	Conserved hypothetical protein (Katherine Huang)
HyPMM185	PMED4_13261	1115350	1115532	+	Flexible	MEG	Protein-coding gene	Hypothetical protein (Katherine Huang)
HyPMM186	PMED4_13271	1115463	1115684	+	Flexible	MEG	Protein-coding gene	Conserved hypothetical protein (Katherine Huang)
RNA_23	--	1115986	1116070	-		--	tRNATyr1	tRNA-Tyr (RefSeq)
PMM1164	PMED4_13281	1116122	1117144	-	Core	VEG	afuA	putative iron ABC transporter, substrate binding protein (NCBI)	COG1840	P	ABC-type Fe3+ transport system, periplasmic component
PMM1165	PMED4_13291	1117277	1118146	-	Core	MEG	glyQ	Glycyl-tRNA synthetase alpha subunit (NCBI)	COG752	J	Glycyl-tRNA synthetase, alpha subunit
PMM1166	PMED4_13301	1118243	1118632	-	Core	VEG	PMM1166	conserved hypothetical protein (NCBI)
PMM1167	PMED4_13311	1118659	1118991	-	Flexible	VEG	PMM1167	Macrophage migration inhibitory factor family (NCBI)
HyPMM187	PMED4_13321	1118994	1119164	-	Flexible	VEG	Protein-coding gene	Conserved hypothetical protein (Katherine Huang)
PMM1168	PMED4_13331	1119310	1119954	+	Core	VEG	F4P13.20	conserved hypothetical protein (NCBI)
PMM1169	PMED4_13341	1120064	1120309	+	Flexible	HEG	PMM1169	hypothetical (NCBI)
PMM1170	PMED4_13351	1120321	1120971	-	Core	VEG	PMM1170	conserved hypothetical protein (NCBI)
PMM1171	PMED4_13361	1121029	1121553	-	Flexible	HEG	isiB	Flavodoxin (NCBI)	COG716	C	Flavodoxins
PMM1172	PMED4_13371	1121694	1122428	+	Core	VEG	PMM1172	conserved hypothetical protein (NCBI)
PMM1173	PMED4_13381	1122428	1122700	+	Flexible	VEG	PMM1173	Uncharacterized conserved protein (Katherine Huang)	COG4095	S	Uncharacterized conserved protein
PMM1174	PMED4_13391	1122796	1123020	+	Flexible	MEG	PMM1174	hypothetical (NCBI)
PMM1175	PMED4_13401	1123222	1124007	+	Core	MEG	PMM1175	possible AEC transporter family, substrate unknown (NCBI)	COG679	R	Predicted permeases
PMM1176	PMED4_13411	1124118	1124369	+	Flexible	LEG	PMM1176	possible Helix-turn-helix protein, copG family (NCBI)
PMM1177	PMED4_13421	1124366	1126171	-	Core	VEG	PMM1177	4-amino-4-deoxy-L-arabinose transferase and related glycosyltransferases of PMT family (Katherine Huang)	COG1807	M	4-amino-4-deoxy-L-arabinose transferase and related glycosyltransferases of PMT family
PMM1178	PMED4_13431	1126168	1127262	-	Flexible	MEG	PMM1178	Glycosyl transferases group 1 (NCBI)	COG438	M	Glycosyltransferase
PMM1179	PMED4_13441	1127292	1128233	-	Core	VEG	PMM1179	putative SMR family transporter, possible pecM homologue (NCBI)
PMM1180	PMED4_13451	1128287	1129096	+	Core	VEG	sppA	signal peptide peptidase SppA (protease IV) (NCBI)	COG616	OU	Periplasmic serine proteases (ClpP class)
PMM1181	PMED4_13461	1129104	1129487	+	Core	MEG	aroH	Chorismate mutase (NCBI)	COG4401	E	Chorismate mutase
PMM1182	PMED4_13471	1129553	1130128	+	Core	VEG	PMM1182	conserved hypothetical protein (NCBI)
PMM1183	PMED4_13481	1130159	1130296	+	Core	HEG	rpl34, rpmH	50S ribosomal protein L34 (NCBI)
PMM1184	PMED4_13491	1130307	1130696	+	Core	VEG	rnpA	Bacterial ribonuclease P protein component (NCBI)
PMM1185	PMED4_13501	1130693	1131106	+	Core	MEG	PMM1185	conserved hypothetical protein (NCBI)
PMM1186	PMED4_13511	1131179	1132318	+	Core	HEG	yidC	Putative inner membrane protein; similar to 60 kDa inner membrane protein family (NCBI)	COG706	U	Preprotein translocase subunit YidC
PMM1187	PMED4_13521	1132339	1133805	+	Core	VEG	PMM1187	ATPase of the AAA+ family (Katherine Huang)	COG464	O	ATPases of the AAA+ class
PMM1188	PMED4_13531	1133930	1135204	+	Core	MEG	serS	Seryl-tRNA synthetase (NCBI)	COG172	J	Seryl-tRNA synthetase
PMM1189	PMED4_13541	1135214	1136293	+	Core	MEG	PMM1189	Predicted membrane-associated Zn-dependent proteases 1 (Katherine Huang)	COG750	M	Predicted membrane-associated Zn-dependent proteases 1
PMM1190	PMED4_13551	1136359	1136661	+	Core	HEG	rpsN	30S Ribosomal protein S14 (NCBI)	COG199	J	Ribosomal protein S14
PMM1191	PMED4_13561	1136852	1139017	+	Core	HEG	pnp	polyribonucleotide nucleotidyltransferase (NCBI)	COG1185	J	Polyribonucleotide nucleotidyltransferase (polynucleotide phosphorylase)
PMM1192	PMED4_13571	1139010	1139951	-	Core	MEG	cysQ	CysQ protein homolog (NCBI)	COG1218	P	3'-Phosphoadenosine 5'-phosphosulfate (PAPS) 3'-phosphatase
PMM1193	PMED4_13581	1139925	1140788	+	Core	VEG	PMM1193	putative tetrapyrrole methylase family protein (NCBI)	COG313	R	Predicted methyltransferases
PMM1194	PMED4_13591	1140810	1141028	+	Flexible	VEG	PMM1194	conserved hypothetical protein (NCBI)
PMM1195	PMED4_13601	1141032	1141688	-	Core	VEG	PMM1195	conserved hypothetical protein (NCBI)
PMM1196	PMED4_13611	1141786	1143243	+	Core	MEG	manC	GDP-mannose pyrophosphorylase (NCBI)	COG836	M	Mannose-1-phosphate guanylyltransferase
RNA_10	--	1143410	1143483	+		--	tRNAArg2	tRNA-Arg (NCBI)
PMM1197	PMED4_13621	1143639	1145000	+	Flexible	LEG	PMM1197	conserved hypothetical protein (NCBI)
PMM1198	PMED4_13631	1145324	1146697	-	Flexible	LEG	PMM1198	hypothetical protein (NCBI)
PMM1199	PMED4_13641	1146830	1147942	-	Flexible	VEG	PMM1199	conserved hypothetical protein (NCBI)	COG2246	S	Predicted membrane protein
PMM1200	PMED4_13651	1148064	1149017	-	Flexible	VEG	PMM1200	Glycosyl transferase, family 2 (NCBI)	COG463	M	Glycosyltransferases involved in cell wall biogenesis
PMM1201	PMED4_13661	1149095	1150144	-	Core	VEG	rfbB	Putative CDP-tyvelose-2-epimerase (RfbE) (NCBI)	COG1088	M	dTDP-D-glucose 4,6-dehydratase
PMM1202	PMED4_13671	1150171	1151025	-	Core	VEG	PMM1202	possible nucleoside-diphosphate-sugar epimerase (NCBI)	COG1087	M	UDP-glucose 4-epimerase
PMM1203	PMED4_13681	1151041	1152123	-	Flexible	MEG	rfbG	CDP-glucose 4,6-dehydratase (NCBI)	COG1088	M	dTDP-D-glucose 4,6-dehydratase
PMM1204	PMED4_13691	1152143	1152910	-	Flexible	MEG	ddhA, rfbF	glucose-1-phosphate cytidylyltransferase (NCBI)	COG1208	MJ	Nucleoside-diphosphate-sugar pyrophosphorylase involved in lipopolysaccharide biosynthesis/translation initiation factor 2B, gamma/epsilon subunits (eIF-2Bgamma/eIF-2Bepsilon)
PMM1205	PMED4_13701	1152958	1154157	-	Flexible	MEG	PMM1205	NDP-hexose 3,4-dehydratase (NCBI)	COG399	M	Predicted pyridoxal phosphate-dependent enzyme apparently involved in regulation of cell wall biogenesis
PMM1206	PMED4_13711	1154292	1155683	-	Flexible	VEG	PMM1206	hypothetical protein (NCBI)
PMM1207	PMED4_13721	1156082	1157035	-	Flexible	VEG	PMM1207	Putative fucose synthetase (NCBI)	COG451	MG	Nucleoside-diphosphate-sugar epimerases
PMM1208	PMED4_13731	1157069	1158142	-	Core	MEG	gmd	GDPmannose 4,6-dehydratase (NCBI)	COG1089	M	GDP-D-mannose dehydratase
PMM1209	PMED4_13741	1158248	1159339	-	Core	VEG	galE	UDP-glucose-4-epimerase (NCBI)	COG1087	M	UDP-glucose 4-epimerase
PMM1210	PMED4_13751	1159390	1160415	-	Core	MEG	PMM1210	Putative nucleotide sugar epimerase (NCBI)	COG451	MG	Nucleoside-diphosphate-sugar epimerases
PMM1211	PMED4_13761	1160596	1161762	+	Flexible	MEG	wza	possible polysaccharide export or synthesis protein (NCBI)	COG1596	M	Periplasmic protein involved in polysaccharide export
PMM1212	PMED4_13771	1161772	1162464	-	Flexible	VEG	PMM1212	conserved hypothetical protein (NCBI)	COG4627	S	Uncharacterized protein conserved in bacteria
PMM1213	PMED4_13781	1162468	1163628	-	Flexible	VEG	PMM1213	Glycosyl transferases group 1 (NCBI)	COG438	M	Glycosyltransferase
PMM1214	PMED4_13791	1163795	1164445	+	Flexible	VEG	PMM1214	possible phosphatase (NCBI)	COG241	E	Histidinol phosphatase and related phosphatases
PMM1215	PMED4_13801	1164442	1165665	+	Flexible	VEG	PMM1215	conserved hypothetical protein (NCBI)	COG579	R	Predicted dehydrogenase
PMM1216	PMED4_13811	1165667	1166386	+	Flexible	VEG	PMM1216	Putative sugar-phosphate nucleotidyl transferase (NCBI)	COG1208	MJ	Nucleoside-diphosphate-sugar pyrophosphorylase involved in lipopolysaccharide biosynthesis/translation initiation factor 2B, gamma/epsilon subunits (eIF-2Bgamma/eIF-2Bepsilon)
PMM1217	PMED4_13821	1166389	1167000	+	Flexible	VEG	gmhA	putative phosphoheptose isomerase (NCBI)	COG279	G	Phosphoheptose isomerase
PMM1218	PMED4_13831	1167016	1168518	+	Flexible	VEG	rfaE	putative ADP-heptose synthase (NCBI)	COG2870	M	ADP-heptose synthase, bifunctional sugar kinase/adenylyltransferase
PMM1219	PMED4_13841	1168587	1169534	+	Flexible	MEG	PMM1219	putative nucleoside-diphosphate sugar epimerase (NCBI)	COG1087	M	UDP-glucose 4-epimerase
PMM1220	PMED4_13851	1169558	1170517	+	Flexible	NEG	PMM1220	putative glycosyl transferase (NCBI)	COG463	M	Glycosyltransferases involved in cell wall biogenesis
PMM1221	PMED4_13861	1170519	1171619	+	Flexible	VEG	PMM1221	Glycosyl transferase, group 1 (NCBI)	COG438	M	Glycosyltransferase
PMM1222	PMED4_13871	1171619	1172602	+	Flexible	VEG	PMM1222	possible glycosyl transferase (NCBI)	COG1216	R	Predicted glycosyltransferases
PMM1223	PMED4_13881	1172611	1173759	+	Flexible	VEG	PMM1223	putative glycosyl transferase, group 1 (NCBI)	COG438	M	Glycosyltransferase
PMM1224	PMED4_13891	1174288	1175343	-	Flexible	MEG	gumB	putative polysaccharide export protein (NCBI)	COG1596	M	Periplasmic protein involved in polysaccharide export
PMM1225	PMED4_13901	1175464	1177275	+	Flexible	VEG	PMM1225	conserved hypothetical protein (NCBI)	COG489	D	ATPases involved in chromosome partitioning
PMM1226	PMED4_13911	1177267	1177947	-	Flexible	VEG	PMM1226	conserved hypothetical protein (NCBI)
PMM1227	PMED4_13921	1178446	1179423	-	Flexible	VEG	rfe	putative UDP-N-acetylglucosamine-1-phosphate transferase (NCBI)	COG472	M	UDP-N-acetylmuramyl pentapeptide phosphotransferase/UDP-N-acetylglucosamine-1-phosphate transferase
PMM1228	PMED4_13931	1179882	1181048	+	Flexible	VEG	PMM1228	hypothetical protein (NCBI)
PMM1229	PMED4_13941	1181148	1182122	+	Flexible	VEG	PMM1229	Dehydrogenase, E1 component (NCBI)	COG1071	C	Pyruvate/2-oxoglutarate dehydrogenase complex, dehydrogenase (E1) component, eukaryotic type, alpha subunit
PMM1230	PMED4_13951	1182125	1183054	+	Flexible	MEG	PMM1230	dehydrogenase E1 component beta subunit (NCBI)	COG22	C	Pyruvate/2-oxoglutarate dehydrogenase complex, dehydrogenase (E1) component, eukaryotic type, beta subunit
PMM1231	PMED4_13961	1183051	1183959	+	Flexible	VEG	PMM1231	conserved hypothetical (NCBI)
PMM1232	PMED4_13971	1183956	1185212	+	Flexible	VEG	PMM1232	methyltransferase (NCBI)
PMM1233	PMED4_13981	1185213	1186052	+	Flexible	VEG	rfbD	putative dTDP-4-dehydrorhamnose reductase (NCBI)	COG1091	M	dTDP-4-dehydrorhamnose reductase
PMM1234	PMED4_13991	1186069	1187100	+	Flexible	VEG	adhC	Zinc-containing alcohol dehydrogenase superfamily (NCBI)	COG1062	C	Zn-dependent alcohol dehydrogenases, class III
PMM1235	PMED4_14001	1187097	1187927	+	Flexible	MEG	PMM1235	possible N-terminal fragment of transketolase (NCBI)	COG3959	G	Transketolase, N-terminal subunit
PMM1236	PMED4_14011	1187931	1188848	+	Flexible	MEG	PMM1236	unknown (NCBI)	COG3958	G	Transketolase, C-terminal subunit
PMM1237	PMED4_14021	1188845	1189453	+	Flexible	VEG	PMM1237	conserved hypothetical protein (NCBI)
PMM1238	PMED4_14031	1189454	1190461	+	Flexible	NEG	PMM1238	conserved hypothetical protein (NCBI)
PMM1239	PMED4_14041	1190636	1192420	+	Core	VEG	hetA	ABC-type multidrug transport system ATPase and permease components (Katherine Huang)	COG2274	V	ABC-type bacteriocin/lantibiotic exporters, contain an N-terminal double-glycine peptidase domain
PMM1240	PMED4_14051	1192421	1193092	+	Flexible	MEG	PMM1240	methyltransferase (NCBI)	COG2226	H	Methylase involved in ubiquinone/menaquinone biosynthesis
PMM1241	PMED4_14061	1193591	1194439	+	Flexible	VEG	PMM1241	hypothetical protein (NCBI)
PMM1242	PMED4_14071	1194486	1195478	-	Flexible	VEG	PMM1242	hypothetical protein (NCBI)
PMM1243	PMED4_14081	1195494	1196339	-	Flexible	VEG	PMM1243	possible methyltransferase (NCBI)	COG2226	H	Methylase involved in ubiquinone/menaquinone biosynthesis
PMM1244	PMED4_14091	1196346	1196504	-	Flexible	VEG	PMM1244	hypothetical protein (NCBI)
PMM1245	PMED4_14101	1196504	1196884	-	Flexible	VEG	PMM1245	conserved hypothetical protein (NCBI)
PMM1246	PMED4_14111	1196890	1198722	-	Flexible	MEG	PMM1246	Carbamoyltransferase (NCBI)	COG2192	O	Predicted carbamoyl transferase, NodU family
PMM1247	PMED4_14121	1198792	1199985	-	Flexible	VEG	PMM1247	hypothetical protein (NCBI)
PMM1248	PMED4_14131	1200910	1201308	-	Flexible	VEG	PMM1248	hypothetical protein (NCBI)
PMM1249	PMED4_14141	1201356	1202123	-	Flexible	VEG	PMM1249	conserved hypothetical protein (NCBI)
HyPMM188	PMED4_14151	1202126	1202287	-	Flexible	MEG	Protein-coding gene	Conserved hypothetical protein (Katherine Huang)
PMM1250	PMED4_14161	1202291	1202683	-	Flexible	MEG	PMM1250	conserved hypothetical protein (NCBI)
PMM1251	PMED4_14171	1202686	1204539	-	Flexible	MEG	PMM1251	Carbamoyltransferase (NCBI)	COG2192	O	Predicted carbamoyl transferase, NodU family
PMM1252	PMED4_14181	1205054	1205506	+	Flexible	VEG	PMM1252	possible acetyltransferase (NCBI)
PMM1253	PMED4_14191	1205599	1206240	+	Flexible	VEG	PMM1253	possible methyltransferase (NCBI)	COG2226	H	Methylase involved in ubiquinone/menaquinone biosynthesis
PMM1254	PMED4_14201	1206280	1207254	-	Flexible	VEG	PMM1254	putative glycosyl transferase, family 2 (NCBI)	COG463	M	Glycosyltransferases involved in cell wall biogenesis
PMM1255	PMED4_14211	1207244	1208536	-	Flexible	VEG	PMM1255	hypothetical protein (NCBI)
RNA_22	--	1208565	1208637	-		--	tRNALeu3	tRNA-Leu (RefSeq)
PMM1256	PMED4_14221	1209114	1209992	-	Flexible	MEG	PMM1256	putative glycosyl transferase, family 2 (NCBI)	COG463	M	Glycosyltransferases involved in cell wall biogenesis
PMM1257	PMED4_14231	1210385	1211374	-	Core	VEG	PMM1257	possible dTDP-glucose 4,6-dehydratase (NCBI)	COG1088	M	dTDP-D-glucose 4,6-dehydratase
PMM1258	PMED4_14241	1211578	1212726	+	Flexible	MEG	PMM1258	pyridoxal-phosphate-dependent aminotransferase (NCBI)	COG399	M	Predicted pyridoxal phosphate-dependent enzyme apparently involved in regulation of cell wall biogenesis
PMM1259	PMED4_14251	1212680	1213846	+	Flexible	MEG	PMM1259	pyridoxal-phosphate-dependent aminotransferase (NCBI)	COG399	M	Predicted pyridoxal phosphate-dependent enzyme apparently involved in regulation of cell wall biogenesis
PMM1260	PMED4_14261	1213939	1214874	+	Core	MEG	PMM1260	Nucleoside-diphosphate-sugar epimerase (NCBI)	COG451	MG	Nucleoside-diphosphate-sugar epimerases
PMM1261	PMED4_14271	1214864	1216288	+	Core	MEG	ugd	UDP-glucose 6-dehydrogenase (NCBI)	COG1004	M	Predicted UDP-glucose 6-dehydrogenase
PMM1262	PMED4_14281	1216278	1216901	-	Core	VEG	lexA	SOS function regulatory protein, LexA repressor (NCBI)	COG1974	KT	SOS-response transcriptional repressors (RecA-mediated autopeptidases)
PMM1263	PMED4_14291	1216960	1217886	-	Core	VEG	argF	Ornithine carbamoyltransferase (Katherine Huang)	COG78	E	Ornithine carbamoyltransferase
PMM1264	PMED4_14301	1217915	1219777	-	Core	HEG	ftsH3	cell division protein FtsH3 (NCBI)	COG465	O	ATP-dependent Zn proteases
PMM1265	PMED4_14311	1219892	1220980	-	Core	VEG	ribD	putative Diaminohydroxyphosphoribosylaminopyrimidine deaminase and 5-amino-6-(5-phosphoribosylamino)uracil reductase (NCBI)	COG1985	H	Pyrimidine reductase, riboflavin biosynthesis
PMM1266	PMED4_14321	1220994	1221494	-	Core	MEG	PMM1266	conserved hypothetical protein (NCBI)
PMM1267	PMED4_14331	1221469	1221831	-	Core	HEG	PMM1267	conserved hypothetical (NCBI)
PMM1268	PMED4_14341	1221805	1223085	+	Core	MEG	cobL	putative precorrin-6y methylase (NCBI)	COG2242	H	Precorrin-6B methylase 2
PMM1269	PMED4_14351	1223093	1224001	-	Core	VEG	PMM1269	predicted sugar kinase (NCBI)	COG61	G	Predicted sugar kinase
PMM1270	PMED4_14361	1224073	1225080	-	Core	VEG	pheS	Phenylalanyl-tRNA synthetase alpha chain (NCBI)	COG16	J	Phenylalanyl-tRNA synthetase alpha subunit
PMM1271	PMED4_14371	1225148	1225957	+	Core	MEG	surE	Survival protein SurE (NCBI)	COG496	R	Predicted acid phosphatase
PMM1272	PMED4_14381	1225937	1226470	-	Core	VEG	PMM1272	conserved hypothetical protein (NCBI)
PMM1273	PMED4_14391	1226538	1227461	+	Core	MEG	ribF	putative riboflavin kinase/FAD synthase (NCBI)	COG196	H	FAD synthase
PMM1274	PMED4_14401	1227470	1228525	+	Core	VEG	thiE	Thiamine monophosphate synthase (TMP) (NCBI)	COG352	H	Thiamine monophosphate synthase
PMM1275	PMED4_14411	1228515	1228724	+	Core	VEG	thiS	DUF170 (NCBI)	COG2104	H	Sulfur transfer protein involved in thiamine biosynthesis
PMM1276	PMED4_14421	1228837	1229004	+	Flexible	HEG	PMM1276	conserved hypothetical protein (NCBI)
PMM1277	PMED4_14431	1229071	1229205	+	Flexible	HEG	PMM1277	conserved hypothetical protein (NCBI)
PMM1278	PMED4_14441	1229209	1229865	-	Core	MEG	PMM1278	putative circadian phase modifier CpmA homolog (NCBI)	COG1691	R	NCAIR mutase (PurE)-related proteins
PMM1279	PMED4_14451	1229862	1230308	-	Core	MEG	PMM1279	conserved hypothetical protein (NCBI)
PMM1280	PMED4_14461	1230305	1231528	-	Flexible	VEG	trmD	putative bifuntional enzyme: tRNA methyltransferase; 2-C-methyl-D-erythritol 2,4-cyclodiphosphate synthase (NCBI)	COG336	J	tRNA-(guanine-N1)-methyltransferase
PMM1281	PMED4_14471	1231529	1232440	-	Core	LEG	era	GTP-binding protein ERA homolog (NCBI)	COG1159	R	GTPase
PMM1282	PMED4_14481	1232480	1233007	+	Core	VEG	PMM1282	conserved hypothetical protein (NCBI)
PMM1283	PMED4_14491	1233063	1233800	-	Core	HEG	PMM1283	Integral membrane protein, interacts with FtsH (Katherine Huang)	COG670	R	Integral membrane protein, interacts with FtsH
PMM1284	PMED4_14501	1233875	1234831	-	Core	VEG	phoH	PhoH-like phosphate starvation-inducible protein (NCBI)	COG1702	T	Phosphate starvation-inducible protein PhoH, predicted ATPase
PMM1285	PMED4_14511	1234866	1235210	-	Core	HEG	rpsP	30S Ribosomal protein S16 (NCBI)	COG228	J	Ribosomal protein S16
PMM1286	PMED4_14521	1235265	1236761	-	Core	MEG	ffh	signal recognition particle protein (SRP54) (NCBI)	COG541	U	Signal recognition particle GTPase
PMM1287	PMED4_14531	1236811	1238919	-	Core	MEG	PMM1287	conserved hypothetical protein (NCBI)
PMM1288	PMED4_14541	1239069	1240106	+	Core	HEG	acoA	Pyruvate dehydrogenase E1 alpha subunit (NCBI)	COG1071	C	Pyruvate/2-oxoglutarate dehydrogenase complex, dehydrogenase (E1) component, eukaryotic type, alpha subunit
PMM1289	PMED4_14551	1240108	1241049	-	Core	HEG	PMM1289	Type II alternative RNA polymerase sigma factor, sigma-70 family (NCBI)	COG568	K	DNA-directed RNA polymerase, sigma subunit (sigma70/sigma32)
PMM1290	PMED4_14561	1241190	1242755	-	Flexible	MEG	PMM1290	Predicted sugar kinase fused to uncharacterized domain (Katherine Huang)	COG63	G	Predicted sugar kinase
PMM1291	PMED4_14571	1242801	1243973	+	Core	MEG	trmU	tRNA (5-methylaminomethyl-2-thiouridylate)-methyltransferase (Katherine Huang)	COG482	J	Predicted tRNA(5-methylaminomethyl-2-thiouridylate) methyltransferase, contains the PP-loop ATPase domain
PMM1292	PMED4_14581	1243947	1245437	-	Core	VEG	lnt	possible apolipoprotein n-acyltransferase (NCBI)	COG815	M	Apolipoprotein N-acyltransferase
PMM1293	PMED4_14591	1245526	1246098	+	Core	HEG	PMM1293	FKBP-type peptidyl-prolyl cis-trans isomerase (PPIase) (NCBI)
PMM1294	PMED4_14601	1246173	1246643	+	Core	HEG	PMM1294	putative nickel-containing superoxide dismutase precursor (NISOD) (NCBI)
PMM1295	PMED4_14611	1246730	1246996	+	Core	VEG	PMM1295	putative signal peptidase (NCBI)
PMM1296	PMED4_14621	1246993	1247661	-	Core	MEG	PMM1296	marine cyanobacterial conserved hypothetical (NCBI)
PMM1297	PMED4_14631	1247716	1248603	-	Core	VEG	trpC	Indole-3-glycerol phosphate synthase (Katherine Huang)	COG134	E	Indole-3-glycerol phosphate synthase
PMM1298	PMED4_14641	1248616	1250055	-	Core	VEG	lpd	putative dihydrolipoamide dehydrogenase (NCBI)	COG1249	C	Pyruvate/2-oxoglutarate dehydrogenase complex, dihydrolipoamide dehydrogenase (E3) component, and related enzymes
PMM1299	PMED4_14651	1250052	1250792	-	Core	MEG	spoU	tRNA/rRNA methyltransferase (SpoU) (NCBI)	COG566	J	rRNA methylases
PMM1300	PMED4_14661	1251103	1252476	+	Core	MEG	murA	UDP-N-glucosamine 1-carboxyvinyltransferase (NCBI)	COG766	M	UDP-N-acetylglucosamine enolpyruvyl transferase
HyPMM189	PMED4_14671	1252592	1252711	-	Flexible	MEG	Protein-coding gene	Conserved hypothetical protein (Katherine Huang)
RNA_11	--	1252993	1253074	+		--	tRNAHis1	tRNA-His (RefSeq)
PMM1301	PMED4_14681	1253002	1254255	+	Core	MEG	argD	Acetylornithine and succinylornithine aminotransferases (Katherine Huang)	COG4992	E	Ornithine/acetylornithine aminotransferase
PMM1302	PMED4_14691	1254268	1255500	+	Core	VEG	folC	putuative bifunctional Dihydrofolate/Folylpolyglutamate synthase (NCBI)	COG285	H	Folylpolyglutamate synthase
PMM1303	PMED4_14701	1255497	1256852	-	Core	VEG	PMM1303	FAD/FMN-containing dehydrogenases (Katherine Huang)	COG277	C	FAD/FMN-containing dehydrogenases
PMM1304	PMED4_14711	1256891	1258126	-	Core	VEG	codA	possible cytosine deaminase (NCBI)	COG402	FR	Cytosine deaminase and related metal-dependent hydrolases
RNA_12	--	1258262	1258334	+		--	tRNAArg3	tRNA-Arg (RefSeq)
PMM1305	PMED4_14721	1258409	1259803	+	Core	MEG	PMM1305	2-methylthioadenine synthetase (Katherine Huang)	COG621	J	2-methylthioadenine synthetase
PMM1306	PMED4_14731	1259813	1260880	+	Core	LEG	ddlA	D-alanine--D-alanine ligase (NCBI)	COG1181	M	D-alanine-D-alanine ligase and related ATP-grasp enzymes
PMM1307	PMED4_14741	1260892	1261302	+	Core	MEG	PMM1307	conserved hypothetical protein (NCBI)
PMM1308	PMED4_14751	1261299	1262024	+	Core	VEG	ftsQ	Cell division septal protein (Katherine Huang)	COG1589	M	Cell division septal protein
PMM1309	PMED4_14761	1262202	1263317	+	Core	VEG	ftsZ	Cell division protein FtsZ:Tubulin/FtsZ family (NCBI)	COG206	D	Cell division GTPase
RNA_44	--	1263327	1263426	-		--	5S_rRNA	5S ribosomal RNA (RefSeq)
PMM1310	PMED4_14771	1263472	1264245	+	Core	MEG	panB	putative Ketopantoate hydroxymethyltransferase (NCBI)	COG413	H	Ketopantoate hydroxymethyltransferase
PMM1311	PMED4_14781	1264238	1265464	-	Core	VEG	hemN	Putative oxygen-independent coproporphyrinogen III oxidase (Katherine Huang)	COG635	H	Coproporphyrinogen III oxidase and related Fe-S oxidoreductases
PMM1312	PMED4_14791	1265560	1266669	+	Core	VEG	PMM1312	Integral membrane protein (PIN domain superfamily) (Katherine Huang)	COG4956	R	Integral membrane protein (PIN domain superfamily)
PMM1313	PMED4_14801	1266710	1267372	+	Core	HEG	clpP4	Clp protease proteolytic subunit (NCBI)	COG740	OU	Protease subunit of ATP-dependent Clp proteases
PMM1314	PMED4_14811	1267406	1268011	+	Core	HEG	clpP3	Clp protease proteolytic subunit (NCBI)	COG740	OU	Protease subunit of ATP-dependent Clp proteases
PMM1315	PMED4_14821	1268128	1269117	+	Core	HEG	ilvC	Ketol-acid reductoisomerase (NCBI)	COG59	EH	Ketol-acid reductoisomerase
PMM1316	PMED4_14831	1269105	1270118	+	Core	VEG	cbiB	putative cobalamin biosynthetic protein (NCBI)	COG1270	H	Cobalamin biosynthesis protein CobD/CbiB
PMM1317	PMED4_14841	1270176	1270442	+	Flexible	HEG	hli13	possible high light inducible protein (NCBI)
HyPMM190	PMED4_14851	1270439	1270657	+	Flexible	MEG	Protein-coding gene	Conserved hypothetical protein (Katherine Huang)
PMM1318	PMED4_14861	1270652	1270939	-	Flexible	MEG	PMM1318	conserved hypothetical (NCBI)
PMM1319	PMED4_14871	1270969	1271214	-	Flexible	VEG	PMM1319	possible Beta-lactamase (NCBI)
PMM1320	PMED4_14881	1271269	1271598	-	Flexible	VEG	PMM1320	hypothetical (NCBI)
PMM1321	PMED4_14891	1271727	1272002	-	Core	HEG	himA	Bacterial histone-like DNA-binding protein (NCBI)	COG776	L	Bacterial nucleoid DNA-binding protein
PMM1322	PMED4_14901	1272635	1274668	+	Core	MEG	glgX	Putative isoamylase (NCBI)	COG1523	G	Type II secretory pathway, pullulanase PulA and related glycosidases
RNA_21	--	1274670	1274740	-		--	tRNASer2	tRNA-Ser (RefSeq)
PMM1323	PMED4_14911	1274850	1276199	+	Core	MEG	melB	putative GPH family sugar transporter (NCBI)	COG2211	G	Na+/melibiose symporter and related transporters
PMM1324	PMED4_14921	1276209	1276964	+	Core	MEG	PMM1324	possible transporter, membrane component (NCBI)	COG767	Q	ABC-type transport system involved in resistance to organic solvents, permease component
PMM1325	PMED4_14931	1276969	1277373	+	Core	VEG	PMM1325	conserved hypothetical protein (NCBI)
PMM1326	PMED4_14941	1277408	1278418	+	Core	MEG	PMM1326	conserved hypothetical protein (NCBI)
PMM1327	PMED4_14951	1278424	1279020	+	Core	VEG	PMM1327	Predicted membrane protein (Katherine Huang)	COG344	S	Predicted membrane protein
PMM1328	PMED4_14961	1279010	1279729	-	Core	VEG	pyrF	orotidine 5'-phosphate decarboxylase (NCBI)	COG284	F	Orotidine-5'-phosphate decarboxylase
PMM1329	PMED4_14971	1279736	1280974	-	Core	MEG	tyrS	Tyrosyl-tRNA synthetase (NCBI)	COG162	J	Tyrosyl-tRNA synthetase
PMM1330	PMED4_14981	1280996	1281319	-	Core	MEG	PMM1330	conserved hypothetical protein (NCBI)
PMM1331	PMED4_14991	1281470	1282081	+	Core	MEG	PMM1331	conserved hypothetical protein (NCBI)
PMM1332	PMED4_15001	1282104	1283579	+	Core	MEG	pepB	Cytosol aminopeptidase (NCBI)	COG260	E	Leucyl aminopeptidase
PMM1333	PMED4_15011	1283592	1284194	-	Core	MEG	PMM1333	Peptide methionine sulfoxide reductase (NCBI)	COG225	O	Peptide methionine sulfoxide reductase
PMM1334	PMED4_15021	1284211	1285389	-	Core	VEG	lpxB	Lipid-A-disaccharide synthetase (NCBI)	COG763	M	Lipid A disaccharide synthetase
PMM1335	PMED4_15031	1285386	1286228	-	Core	VEG	lpxA	UDP-N-acetylglucosamine acyltransferase (NCBI)	COG1043	M	Acyl-[acyl carrier protein]--UDP-N-acetylglucosamine O-acyltransferase
PMM1336	PMED4_15041	1286221	1286679	-	Core	VEG	fabZ	Putative (3R)-hydroxymyristoyl-[acyl carrier protein] dehydratase (NCBI)	COG764	I	3-hydroxymyristoyl/3-hydroxydecanoyl-(acyl carrier protein) dehydratases
PMM1337	PMED4_15051	1286697	1287533	-	Core	MEG	lpxC	UDP-3-0-acyl N-acetylglucosamine deacetylase (NCBI)	COG774	M	UDP-3-O-acyl-N-acetylglucosamine deacetylase
PMM1338	PMED4_15061	1287534	1289675	-	Core	MEG	PMM1338	chloroplast outer envelope membrane protein homolog (NCBI)	COG4775	M	Outer membrane protein/protective antigen OMA87
PMM1339	PMED4_15071	1289714	1290442	-	Core	MEG	purC	SAICAR synthetase (NCBI)	COG152	F	Phosphoribosylaminoimidazolesuccinocarboxamide (SAICAR) synthase
PMM1340	PMED4_15081	1290576	1291913	+	Core	MEG	purD	phosphoribosylglycinamide synthetase (NCBI)	COG151	F	Phosphoribosylamine-glycine ligase
PMM1341	PMED4_15091	1291914	1293983	+	Core	MEG	nblS	two-component sensor histidine kinase (NCBI)	COG5002	T	Signal transduction histidine kinase
PMM1342	PMED4_15101	1293980	1295509	-	Core	MEG	kaiC	possible circadian clock protein KaiC (NCBI)	COG467	T	RecA-superfamily ATPases implicated in signal transduction
PMM1343	PMED4_15111	1295572	1295895	-	Core	VEG	kaiB	possible circadian oscillation regulator KaiB (NCBI)
PMM1344	PMED4_15121	1296041	1296481	+	Core	HEG	rplU	50S ribosomal protein L21 (NCBI)	COG261	J	Ribosomal protein L21
PMM1345	PMED4_15131	1296491	1296751	+	Core	HEG	rpmA	50S ribosomal protein L27 (NCBI)	COG211	J	Ribosomal protein L27
PMM1346	PMED4_15141	1296748	1297419	-	Flexible	MEG	PMM1346	conserved hypothetical protein (NCBI)
PMM1347	PMED4_15151	1297563	1298480	+	Core	LEG	truB	Putative tRNA pseudouridine 55 synthase (NCBI)	COG130	J	Pseudouridine synthase
PMM1348	PMED4_15161	1298485	1299678	-	Core	VEG	spoIID	possible sporulation protein SpoIID (NCBI)	COG2385	D	Sporulation protein and related proteins
PMM1349	PMED4_15171	1299765	1300703	+	Core	MEG	elaC	Metallo-beta-lactamase superfamily enzyme (Katherine Huang)	COG1234	R	Metal-dependent hydrolases of the beta-lactamase superfamily III
PMM1350	PMED4_15181	1300763	1301341	+	Flexible	HEG	PMM1350	Pentapeptide repeats (NCBI)
PMM1351	PMED4_15191	1301351	1301716	-	Core	VEG	PMM1351	conserved hypothetical protein (NCBI)
PMM1352	PMED4_15201	1301798	1302097	-	Core	HEG	petF	ferredoxin (NCBI)	COG633	C	Ferredoxin
PMM1353	PMED4_15211	1302241	1303143	-	Core	VEG	prmA	putative methyltransferase for Ribosomal protein L11 (NCBI)	COG2264	J	Ribosomal protein L11 methylase
PMM1354	PMED4_15221	1303160	1304746	-	Core	MEG	serA	putative D-3-phosphoglycerate dehydrogenase (PGDH) (NCBI)	COG111	HE	Phosphoglycerate dehydrogenase and related dehydrogenases
PMM1355	PMED4_15231	1304849	1305415	+	Core	MEG	PMM1355	conserved hypothetical protein (NCBI)
PMM1356	PMED4_15241	1305416	1306207	+	Core	LEG	PMM1356	Uncharacterized conserved protein, contains S4-like domain (Katherine Huang)	COG2302	S	Uncharacterized conserved protein, contains S4-like domain
RNA_13	--	1306262	1306333	+		--	tRNAPhe1	tRNA-Phe (RefSeq)
PMM1357	PMED4_15251	1306399	1307022	+	Flexible	VEG	PMM1357	Steroid 5-alpha reductase, C-terminal domain (NCBI)
PMM1358	PMED4_15261	1307009	1307560	+	Flexible	VEG	PMM1358	Uncharacterized conserved protein (Katherine Huang)	COG5135	S	Uncharacterized conserved protein
HyPMM191	PMED4_15271	1307636	1307803	+	Flexible	VEG	Protein-coding gene	Hypothetical protein (Katherine Huang)
PMM1359	PMED4_15281	1307800	1308360	-	Core	HEG	PMM1359	Predicted membrane protein (Katherine Huang)	COG2259	S	Predicted membrane protein
PMM1360	PMED4_15291	1308515	1309654	-	Flexible	VEG	PMM1360	similar to DNA photolyase (NCBI)
PMM1361	PMED4_15301	1309840	1310769	+	Core	VEG	PMM1361	Short-chain dehydrogenase/reductase (SDR) superfamily (NCBI)	COG1028	IQR	Dehydrogenases with different specificities (related to short-chain alcohol dehydrogenases)
PMM1362	PMED4_15311	1310764	1311030	-	Flexible	VEG	PMM1362	hypothetical (NCBI)
HyPMM192	PMED4_15321	1311035	1311172	-	Flexible	NEG	Protein-coding gene
HyPMM193	PMED4_15322	1311169	1311303	-	Flexible	VEG	Protein-coding gene	Conserved hypothetical protein (Katherine Huang)
PMM1363	PMED4_15331	1311303	1311566	-	Flexible	VEG	PMM1363	hypothetical (NCBI)
PMM1364	PMED4_15341	1311601	1313022	+	Core	VEG	murD	UDP-N-acetylmuramoylalanine--D-glutamate ligase (NCBI)	COG771	M	UDP-N-acetylmuramoylalanine-D-glutamate ligase
PMM1365	PMED4_15351	1313124	1313438	+	Flexible	VEG	PMM1365	possible MATH domain (NCBI)
PMM1366	PMED4_15361	1313442	1314173	-	Flexible	VEG	PMM1366	DUF209 (NCBI)	COG1741	R	Pirin-related protein
HyPMM194	PMED4_15371	1314269	1314397	-	Flexible	VEG	Protein-coding gene	Conserved hypothetical protein (Katherine Huang)
PMM1367	PMED4_15381	1314462	1314998	-	Core	VEG	PMM1367	Uncharacterized protein conserved in bacteria (Katherine Huang)	COG4333	S	Uncharacterized protein conserved in bacteria
PMM1368	PMED4_15391	1315009	1315494	-	Core	VEG	PMM1368	Predicted membrane protein (Katherine Huang)	COG3556	S	Predicted membrane protein
PMM1369	PMED4_15401	1315582	1316334	-	Flexible	VEG	PMM1369	GAF domain (NCBI)	COG2203	T	FOG: GAF domain
PMM1370	PMED4_15411	1316420	1317664	-	Flexible	VEG	PMM1370	Predicted flavoproteins (Katherine Huang)	COG2081	R	Predicted flavoproteins
HyPMM195	PMED4_15421	1317859	1318095	+	Flexible	MEG	Protein-coding gene	Conserved hypothetical protein (Katherine Huang)
HyPMM196	PMED4_15431	1318131	1318268	-	Flexible	VEG	Protein-coding gene
PMM1371	PMED4_15441	1318653	1319528	+	Core	VEG	PMM1371	conserved hypothetical protein (NCBI)
HyPMM197	PMED4_15442	1319606	1319722	+	Flexible	VEG	Protein-coding gene	Conserved hypothetical protein (Katherine Huang)
HyPMM198	PMED4_15451	1319724	1319858	-	Flexible	VEG	Protein-coding gene	Conserved hypothetical protein (Katherine Huang)
PMM1372	PMED4_15461	1319979	1320257	+	Flexible	VEG	PMM1372	conserved hypothetical protein (NCBI)
HyPMM199	PMED4_15471	1320346	1320516	+	Flexible	VEG	Protein-coding gene
HyPMM200	PMED4_15481	1320587	1320766	-	Flexible	VEG	Protein-coding gene	Conserved hypothetical protein (Katherine Huang)
HyPMM201	PMED4_15491	1321009	1321188	+	Flexible	VEG	Protein-coding gene	Hypothetical protein (Katherine Huang)
HyPMM202	PMED4_15501	1321268	1321387	+	Flexible	VEG	Protein-coding gene	Conserved hypothetical protein (Katherine Huang)
HyPMM203	PMED4_15511	1321721	1321885	+	Flexible	VEG	Protein-coding gene	Conserved hypothetical protein (Katherine Huang)
PMM1373	PMED4_15521	1321972	1322307	+	Flexible	VEG	PMM1373	Predicted membrane protein (Katherine Huang)	COG3152	S	Predicted membrane protein
HyPMM204	PMED4_15531	1322318	1322449	-	Flexible	VEG	Protein-coding gene	Conserved hypothetical protein (Katherine Huang)
PMM1374	PMED4_15541	1322610	1322939	-	Flexible	VEG	PMM1374	possible Type I restriction modification DNA s (NCBI)
PMM1375	PMED4_15551	1323170	1323391	+	Flexible	NEG	PMM1375	possible M protein repeat (NCBI)
HyPMM205	PMED4_15561	1323531	1323686	+	Flexible	VEG	Protein-coding gene	Conserved hypothetical protein (Katherine Huang)
PMM1376	PMED4_15571	1323841	1324119	+	Flexible	VEG	rbpD	RNA-binding protein RbpD (NCBI)
PMM1377	PMED4_15581	1324267	1325262	+	Flexible	MEG	PMM1377	Possible dihydroflavonol-4-reductase (Katherine Huang)	COG451	MG	Nucleoside-diphosphate-sugar epimerases
PMM1378	PMED4_15591	1325388	1326494	+	Core	MEG	PMM1378	Fatty acid desaturase, type 2 (NCBI)	COG3239	I	Fatty acid desaturase
HyPMM206	PMED4_15601	1326498	1326680	-	Flexible	VEG	Protein-coding gene	Conserved hypothetical protein (Katherine Huang)
HyPMM207	PMED4_15611	1326778	1326984	+	Flexible	VEG	Protein-coding gene	Conserved hypothetical protein (Katherine Huang)
HyPMM208	PMED4_15621	1327194	1327352	+	Flexible	VEG	Protein-coding gene	Conserved hypothetical protein (Katherine Huang)
HyPMM209	PMED4_15631	1327345	1327494	+	Flexible	VEG	Protein-coding gene	Conserved hypothetical protein (Katherine Huang)
PMM1379	PMED4_15641	1327594	1328478	+	Flexible	VEG	PMM1379	putative dape gene and orf2 (NCBI)	COG1611	R	Predicted Rossmann fold nucleotide-binding protein
HyPMM210	PMED4_15651	1328782	1328928	-	Flexible	HEG	Protein-coding gene
HyPMM211	PMED4_15652	1329124	1329256	+	Flexible	HEG	Protein-coding gene	Conserved hypothetical protein (Katherine Huang)
PMM1380	PMED4_15661	1329368	1330045	+	Flexible	MEG	PMM1380	unknown (NCBI)	COG637	R	Predicted phosphatase/phosphohexomutase
PMM1381	PMED4_15671	1330099	1330737	+	Core	VEG	PMM1381	Uncharacterized conserved protein (Katherine Huang)	COG2135	S	Uncharacterized conserved protein
HyPMM212	PMED4_15681	1330836	1330967	+	Flexible	VEG	Protein-coding gene	Conserved hypothetical protein (Katherine Huang)
PMM1382	PMED4_15691	1331162	1332340	+	Core	VEG	PMM1382	fatty acid desaturase, type 2 (NCBI)	COG3239	I	Fatty acid desaturase
asRNA_15701	--	1332438	1332603	-		--	Antisense RNA
HyPMM213	PMED4_15701	1332456	1332617	+	Flexible	VEG	Protein-coding gene
PMM1383	PMED4_15711	1332751	1333374	-	Flexible	MEG	PMM1383	conserved hypothetical protein (NCBI)
HyPMM214	PMED4_15712	1333383	1333547	-	Flexible	VEG	Protein-coding gene	Conserved hypothetical protein (Katherine Huang)
HyPMM215	PMED4_15721	1334314	1334448	+	Flexible	VEG	Protein-coding gene	Conserved hypothetical protein (Katherine Huang)
asRNA_15721	--	1334333	1334537	-		--	Antisense RNA
PMM1384	PMED4_15731	1334613	1334720	+	Flexible	HEG	hli12	possible high light inducible protein (NCBI)
PMM1385	PMED4_15741	1334720	1334860	+	Flexible	HEG	hli11	possible high light inducible protein (NCBI)
HyPMM216	PMED4_15751	1335037	1335156	+	Flexible	VEG	Protein-coding gene	Conserved hypothetical protein (Katherine Huang)
HyPMM217	PMED4_15761	1335158	1335271	+	Flexible	MEG	Protein-coding gene
HyPMM218	PMED4_15762	1335365	1335481	+	Flexible	VEG	Protein-coding gene	Conserved hypothetical protein (Katherine Huang)
HyPMM219	PMED4_15771	1335506	1335655	+	Flexible	VEG	Protein-coding gene	Conserved hypothetical protein (Katherine Huang)
asRNA_15771	--	1335589	1335723	-		--	Antisense RNA
HyPMM220	PMED4_15781	1335749	1335865	+	Flexible	VEG	Protein-coding gene	Conserved hypothetical protein (Katherine Huang)
HyPMM221	PMED4_15791	1336192	1336326	+	Flexible	VEG	Protein-coding gene
Yfr20	--	1336435	1336523	+		--	Other non-coding RNA
HyPMM222	PMED4_15792	1336734	1336835	+	Flexible	NEG	Protein-coding gene	Conserved hypothetical protein (Katherine Huang)
HyPMM223	PMED4_15801	1336952	1337071	-	Flexible	VEG	pseudo	Pseudogene of VIMSS1213976 with 0 gaps (VIMSS-AUTO)
PMM1386	PMED4_15811	1337265	1338467	+	Core	VEG	PMM1386	possible permease (NCBI)	COG795	R	Predicted permeases
HyPMM224	--	1338524	1338805	+	Flexible	VEG	Protein-coding gene	Conserved hypothetical protein (Katherine Huang)
PMM1387	PMED4_15821	1338998	1339198	+	Flexible	VEG	PMM1387	hypothetical (NCBI)
PMM1388	PMED4_15831	1339254	1339802	-	Core	VEG	PMM1388	conserved hypothetical protein (NCBI)
PMM1389	PMED4_15841	1339931	1340563	+	Flexible	VEG	PMM1389	possible Trypsin (NCBI)
HyPMM225	PMED4_15851	1340672	1340815	-	Flexible	VEG	Protein-coding gene	Conserved hypothetical protein (Katherine Huang)
PMM1390	PMED4_15861	1341057	1341185	-	Flexible	VEG	hli10	possible high light inducible protein (NCBI)
PMM1391	PMED4_15871	1341464	1341688	+	Flexible	VEG	PMM1391	possible Helix-turn-helix protein, copG family (NCBI)
PMM1392	PMED4_15881	1341783	1342076	+	Flexible	VEG	PMM1392	possible Heat-labile enterotoxin alpha chain (NCBI)
PMM1393	PMED4_15891	1342139	1342618	-	Flexible	VEG	PMM1393	possible Carbon storage regulator (NCBI)
PMM1394	PMED4_15901	1343227	1343490	+	Core	MEG	PMM1394	hypothetical (NCBI)
PMM1395	PMED4_15911	1344028	1344420	-	Flexible	VEG	PMM1395	hypothetical (NCBI)
HyPMM226	PMED4_15921	1344661	1344840	-	Flexible	VEG	Protein-coding gene	Conserved hypothetical protein (Katherine Huang)
PMM1396	PMED4_15931	1344939	1345067	-	Flexible	VEG	hli9	possible high light inducible protein (NCBI)
PMM1397	PMED4_15941	1345098	1345358	-	Flexible	VEG	hli8	possible high light inducible protein (NCBI)
PMM1398	PMED4_15951	1345358	1345567	-	Flexible	VEG	hli7	possible high light inducible protein (NCBI)
PMM1399	PMED4_15961	1345567	1345674	-	Flexible	VEG	hli6	possible high light inducible protein (NCBI)
PMM1400	PMED4_15971	1346108	1346626	-	Flexible	HEG	PMM1400	possible Hemagglutinin-neuraminidase (NCBI)
HyPMM227	PMED4_15981	1346701	1346847	-	Flexible	VEG	Protein-coding gene	Hypothetical protein (Katherine Huang)
PMM1401	PMED4_15991	1347131	1347412	+	Core	HEG	PMM1401	conserved hypothetical (NCBI)
HyPMM228	PMED4_16001	1347450	1347623	+	Flexible	MEG	Protein-coding gene	Hypothetical protein (Katherine Huang)
PMM1402	PMED4_16011	1347829	1348188	+	Flexible	VEG	PMM1402	Conserved hypothetical protein (Katherine Huang)
HyPMM229	PMED4_16021	1348681	1348842	-	Flexible	VEG	Protein-coding gene	Conserved hypothetical protein (Katherine Huang)
asRNA_16031	--	1349017	1349248	-		--	Antisense RNA
HyPMM230	PMED4_16031	1349117	1349317	+	Flexible	VEG	Protein-coding gene	Conserved hypothetical protein (Katherine Huang)
PMM1403	PMED4_16041	1349355	1349756	-	Flexible	VEG	PMM1403	HNH endonuclease:HNH nuclease (NCBI)
PMM1404	PMED4_16051	1350213	1350368	-	Flexible	VEG	hli5	possible high light inducible protein (NCBI)
PMM1405	PMED4_16061	1350757	1350987	-	Flexible	VEG	PMM1405	hypothetical (NCBI)
PMM1406	PMED4_16071	1351144	1351515	-	Flexible	MEG	PMM1406	hypothetical (NCBI)
PMM1407	PMED4_16081	1351516	1351803	-	Flexible	VEG	PMM1407	possible SRP19 protein (NCBI)
PMM1408	PMED4_16091	1351804	1352031	-	Flexible	MEG	PMM1408	hypothetical (NCBI)
PMM1409	PMED4_16101	1352091	1352411	-	Flexible	VEG	PMM1409	possible Rubredoxin (NCBI)
PMM1410	PMED4_16111	1352535	1353047	-	Flexible	VEG	PMM1410	possible PTS system, Lactose/Cellobiose specif (NCBI)
HyPMM231	PMED4_16121	1353048	1353278	-	Flexible	VEG	Protein-coding gene
HyPMM232	PMED4_16122	1353269	1353433	-	Flexible	VEG	Protein-coding gene	Hypothetical protein (Katherine Huang)
HyPMM233	PMED4_16131	1353430	1353663	-	Flexible	VEG	Protein-coding gene	Hypothetical protein (Katherine Huang)
HyPMM234	PMED4_16141	1353765	1353932	-	Flexible	VEG	Protein-coding gene	Conserved hypothetical protein (Katherine Huang)
PMM1411	PMED4_16151	1354030	1354287	+	Flexible	VEG	PMM1411	hypothetical (NCBI)
HyPMM235	PMED4_16161	1354331	1354444	-	Flexible	LEG	Protein-coding gene
PMM1412	PMED4_16171	1354682	1355110	+	Flexible	HEG	PMM1412	conserved hypothetical protein (NCBI)
PMM1413	PMED4_16181	1355182	1355490	+	Flexible	MEG	PMM1413	conserved hypothetical (NCBI)
PMM1414	PMED4_16191	1355592	1355930	+	Flexible	MEG	PMM1414	Hypothetical protein (Katherine Huang)
PMM1415	PMED4_16201	1355995	1356975	+	Flexible	VEG	PMM1415	possible UBX domain (NCBI)	COG2945	R	Predicted hydrolase of the alpha/beta superfamily
HyPMM236	PMED4_16202	1357133	1357237	+	Flexible	VEG	Protein-coding gene	Conserved hypothetical protein (Katherine Huang)
PMM1416	PMED4_16211	1357735	1359819	+	Flexible	VEG	PMM1416	conserved hypothetical (NCBI)
HyPMM237	PMED4_16221	1360010	1360168	-	Flexible	VEG	Protein-coding gene	Hypothetical protein (Katherine Huang)
asRNA_16221	--	1360031	1360274	+		--	Antisense RNA
PMM1417	PMED4_16231	1360407	1360814	+	Flexible	VEG	PMM1417	Staphylococcus nuclease (SNase) homologues (NCBI)	COG1525	L	Micrococcal nuclease (thermonuclease) homologs
PMM1418	PMED4_16241	1361026	1361424	+	Flexible	LEG	PMM1418	possible Voltage gated chloride channel (NCBI)
PMM1419	PMED4_16251	1361504	1361908	+	Flexible	VEG	PMM1419	possible ATP synthase B/B' CF(0) (NCBI)
HyPMM238	PMED4_16261	1361905	1362117	+	Flexible	VEG	Protein-coding gene
PMM1420	PMED4_16271	1362259	1362519	-	Flexible	VEG	PMM1420	possible Fumarate reductase subunit D (NCBI)
PMM1421	PMED4_16281	1362520	1362888	-	Flexible	VEG	PMM1421	possible Gibberellin regulated protein (NCBI)
PMM1422	PMED4_16291	1362872	1363390	-	Flexible	VEG	PMM1422	Predicted metal-binding protein (Katherine Huang)	COG3019	R	Predicted metal-binding protein
PMM1423	PMED4_16301	1363451	1363903	-	Flexible	NEG	PMM1423	conserved hypothetical protein (NCBI)
PMM1424	PMED4_16311	1363908	1364150	-	Flexible	VEG	PMM1424	possible Uncharacterized protein family UPF003 (NCBI)
HyPMM239	PMED4_16312	1364631	1364789	+	Flexible	VEG	Protein-coding gene	Hypothetical protein (Katherine Huang)
HyPMM240	PMED4_16321	1364812	1365033	-	Flexible	VEG	Protein-coding gene	Conserved hypothetical protein (Katherine Huang)
PMM1425	PMED4_16331	1365186	1366526	+	Flexible	VEG	PMM1425	Serine proteases, trypsin family:HtrA/DegQ protease family (NCBI)
PMM1426	PMED4_16341	1366747	1367064	+	Flexible	VEG	PMM1426	hypothetical (NCBI)
PMM1427	PMED4_16351	1367126	1367356	+	Flexible	VEG	PMM1427	conserved hypothetical (NCBI)
PMM1428	PMED4_16361	1367679	1368140	+	Core	VEG	PMM1428	Uncharacterized conserved protein (Katherine Huang)	COG2947	S	Uncharacterized conserved protein
PMM1429	PMED4_16371	1368154	1368405	-	Core	VEG	PMM1429	conserved hypothetical protein (NCBI)
asRNA_16371	--	1368187	1368662	+		--	Antisense RNA
PMM1430	PMED4_16381	1368721	1369092	-	Core	VEG	PMM1430	conserved hypothetical protein (NCBI)
PMM1431	PMED4_16391	1369095	1369331	-	Core	VEG	rpoZ	putative DNA-directed RNA polymerase (omega chain) (NCBI)
PMM1432	PMED4_16401	1369433	1370998	+	Core	VEG	PMM1432	putative DnaK-type molecular chaperone (HSP70 family) (NCBI)	COG443	O	Molecular chaperone
PMM1433	PMED4_16411	1370995	1371537	-	Flexible	VEG	pyrR	Phosphoribosyl transferase (NCBI)	COG2065	F	Pyrimidine operon attenuation protein/uracil phosphoribosyltransferase
HyPMM241	PMED4_16421	1371609	1371704	+	Flexible	HEG	pseudo	Pseudogene of VIMSS1294415 with 1 gaps (VIMSS-AUTO)
PMM1434	PMED4_16431	1371677	1373299	+	Core	VEG	gpmI	Phosphoglycerate mutase, co-factor-independent (iPGM) (NCBI)	COG696	G	Phosphoglyceromutase
PMM1435	PMED4_16441	1373325	1373549	+	Core	HEG	secG	conserved hypothetical protein (NCBI)
PMM1436	PMED4_16451	1373640	1375274	-	Core	HEG	groEL	GroEL protein (Chaperonin cpn60) (NCBI)	COG459	O	Chaperonin GroEL (HSP60 family)
PMM1437	PMED4_16461	1375326	1375637	-	Core	HEG	groES	GroES protein (Chaperonin cpn10) (NCBI)	COG234	O	Co-chaperonin GroES (HSP10)
PMM1438	PMED4_16471	1375858	1377318	+	Core	HEG	atpD	ATP synthase F1, beta subunit (Katherine Huang)	COG55	C	F0F1-type ATP synthase, beta subunit
PMM1439	PMED4_16481	1377367	1377771	+	Core	HEG	atpC	ATP synthase, Epsilon subunit (NCBI)	COG355	C	F0F1-type ATP synthase, epsilon subunit (mitochondrial delta subunit)
PMM1440	PMED4_16491	1377775	1378251	-	Core	HEG	PMM1440	conserved hypothetical protein (NCBI)
PMM1441	PMED4_16501	1378360	1378518	-	Flexible	MEG	PMM1441	hypothetical (NCBI)
PMM1442	PMED4_16511	1378576	1379901	-	Core	MEG	pepP	putative aminopeptidase P (NCBI)	COG6	E	Xaa-Pro aminopeptidase
PMM1443	PMED4_16521	1379976	1380953	+	Core	MEG	PMM1443	Domain of unknown function DUF21 (NCBI)	COG1253	R	Hemolysins and related proteins containing CBS domains
PMM1444	PMED4_16531	1380956	1382197	+	Core	VEG	PMM1444	GTPase SAR1 and related small G proteins (Katherine Huang)	COG1100	R	GTPase SAR1 and related small G proteins
PMM1445	PMED4_16541	1382194	1382775	+	Core	VEG	nadD	Putative nicotinate-nucleotide adenylyltransferase (NCBI)	COG1057	H	Nicotinic acid mononucleotide adenylyltransferase
PMM1446	PMED4_16551	1382780	1384477	+	Core	LEG	nadE	Carbon-nitrogen hydrolase:NAD+ synthase (NCBI)	COG171	H	NAD synthase
PMM1447	PMED4_16561	1384483	1385541	-	Core	VEG	PMM1447	conserved hypothetical protein (NCBI)
PMM1448	PMED4_16571	1385546	1385755	-	Core	VEG	PMM1448	conserved hypothetical protein (NCBI)
PMM1449	PMED4_16581	1385752	1386078	-	Flexible	MEG	petF	ferredoxin (NCBI)	COG633	C	Ferredoxin
PMM1450	PMED4_16591	1386093	1387043	-	Core	HEG	atpC	ATP synthase gamma subunit (NCBI)	COG224	C	F0F1-type ATP synthase, gamma subunit
PMM1451	PMED4_16601	1387064	1388581	-	Core	HEG	atpA	ATP synthase F1, alpha subunit (Katherine Huang)	COG56	C	F0F1-type ATP synthase, alpha subunit
PMM1452	PMED4_16611	1388613	1389155	-	Core	HEG	atpH	ATP synthase, delta (OSCP) subunit (NCBI)	COG712	C	F0F1-type ATP synthase, delta subunit (mitochondrial oligomycin sensitivity protein)
PMM1453	PMED4_16621	1389155	1389667	-	Core	HEG	atpF	ATP synthase B/B' CF(0) (NCBI)	COG711	C	F0F1-type ATP synthase, subunit b
PMM1454	PMED4_16631	1389664	1390125	-	Core	VEG	atpG	ATP synthase B/B' CF(0) (NCBI)	COG711	C	F0F1-type ATP synthase, subunit b
PMM1455	PMED4_16641	1390194	1390439	-	Flexible	HEG	atpE	ATP synthase subunit c (Katherine Huang)	COG636	C	F0F1-type ATP synthase, subunit c/Archaeal/vacuolar-type H+-ATPase, subunit K
PMM1456	PMED4_16651	1390606	1391331	-	Core	VEG	atpB	ATP synthase A subunit (NCBI)	COG356	C	F0F1-type ATP synthase, subunit a
PMM1457	PMED4_16661	1391377	1391856	-	Core	VEG	atp1	possible ATP synthase subunit 1 (NCBI)
PMM1458	PMED4_16671	1392124	1393353	+	Core	LEG	ftsW	Cell division protein FtsW (NCBI)	COG772	D	Bacterial cell division membrane protein
PMM1459	PMED4_16681	1393437	1394093	+	Core	MEG	ccdA	putative c-type cytochrome biogenesis protein CcdA (NCBI)	COG785	O	Cytochrome c biogenesis protein
PMM1460	PMED4_16691	1394094	1395380	+	Core	VEG	resB	putative c-type cytochrome biogenesis protein Ccs1 (NCBI)	COG1333	O	ResB protein required for cytochrome c biosynthesis
PMM1461	PMED4_16701	1395377	1395787	-	Core	VEG	PMM1461	Enzyme related to GTP cyclohydrolase I (Katherine Huang)	COG780	R	Enzyme related to GTP cyclohydrolase I
PMM1462	PMED4_16711	1395967	1396212	+	Core	VEG	PMM1462	conserved hypothetical protein (NCBI)
PMM1463	PMED4_16721	1396237	1396575	+	Core	VEG	glnB	Nitrogen regulatory protein P-II (NCBI)	COG347	E	Nitrogen regulatory protein PII
PMM1464	PMED4_16731	1396576	1397388	-	Core	MEG	PMM1464	FtsJ cell division protein:S4 domain:Hemolysin A (NCBI)	COG1189	J	Predicted rRNA methylase
HyPMM242	--	1397444	1397619	+	Flexible	VEG	Protein-coding gene	Conserved hypothetical protein (Katherine Huang)
PMM1465	PMED4_16741	1397682	1398977	+	Core	VEG	purB	Fumarate lyase:Adenylosuccinate lyase (NCBI)	COG15	F	Adenylosuccinate lyase
PMM1466	PMED4_16751	1399018	1400403	+	Core	MEG	fumC	Fumarate lyase (NCBI)	COG114	C	Fumarase
PMM1467	PMED4_16761	1400415	1403141	-	Core	MEG	PMM1467	putative DNA helicase (NCBI)	COG4581	L	Superfamily II RNA helicase
PMM1468	PMED4_16771	1403281	1404426	+	Core	VEG	bioF	putative 8-amino-7-oxononanoate synthase (NCBI)	COG156	H	7-keto-8-aminopelargonate synthetase and related enzymes
PMM1469	PMED4_16781	1404423	1405139	+	Core	VEG	PMM1469	conserved hypothetical (NCBI)
PMM1470	PMED4_16791	1405129	1405887	+	Core	VEG	PMM1470	Methylase involved in ubiquinone/menaquinone biosynthesis (Katherine Huang)	COG2226	H	Methylase involved in ubiquinone/menaquinone biosynthesis
PMM1471	PMED4_16801	1405884	1406546	+	Core	VEG	BioD	putative Dethiobiotin synthase (NCBI)	COG132	H	Dethiobiotin synthetase
PMM1472	PMED4_16811	1406550	1407851	+	Core	MEG	BioA	putative diaminopelargonic acid synthase (NCBI)	COG161	H	Adenosylmethionine-8-amino-7-oxononanoate aminotransferase
PMM1473	PMED4_16821	1407861	1408118	-	Flexible	VEG	PMM1473	conserved hypothetical protein (NCBI)
PMM1474	PMED4_16831	1408136	1408582	-	Core	VEG	PMM1474	DnaJ-like protein (NCBI)
PMM1475	PMED4_16841	1408674	1409393	+	Core	VEG	gidB	putative glucose inhibited division protein B (NCBI)	COG357	M	Predicted S-adenosylmethionine-dependent methyltransferase involved in bacterial cell division
PMM1476	PMED4_16851	1409390	1410589	-	Core	VEG	PMM1476	Aldo/keto reductase family (NCBI)	COG1453	R	Predicted oxidoreductases of the aldo/keto reductase family
PMM1477	PMED4_16861	1410596	1410961	-	Core	MEG	fer	Ferredoxin (Katherine Huang)	COG1141	C	Ferredoxin
PMM1478	PMED4_16871	1410965	1411357	-	Core	HEG	PMM1478	conserved hypothetical protein (NCBI)
PMM1479	PMED4_16881	1411344	1411559	-	Core	HEG	PMM1479	conserved hypothetical protein (NCBI)
PMM1480	PMED4_16891	1411678	1412448	-	Core	MEG	PMM1480	conserved hypothetical protein (NCBI)
HyPMM243	PMED4_16901	1412468	1412593	-	Flexible	MEG	Protein-coding gene	Conserved hypothetical protein (Katherine Huang)
PMM1481	PMED4_16911	1412664	1413710	-	Core	LEG	PMM1481	Predicted Fe-S-cluster redox enzyme (Katherine Huang)	COG820	R	Predicted Fe-S-cluster redox enzyme
PMM1482	PMED4_16921	1413741	1413893	-	Core	VEG	hli3	possible high light inducible protein (NCBI)
PMM1483	PMED4_16931	1413943	1418043	-	Core	HEG	rpoC2	RNA polymerase beta prime subunit (NCBI)	COG86	K	DNA-directed RNA polymerase, beta' subunit/160 kD subunit
PMM1484	PMED4_16941	1418077	1419981	-	Core	HEG	rpoC1	RNA polymerase gamma subunit (NCBI)	COG86	K	DNA-directed RNA polymerase, beta' subunit/160 kD subunit
PMM1485	PMED4_16951	1420020	1423313	-	Core	VEG	rpoB	RNA polymerase beta subunit (NCBI)	COG85	K	DNA-directed RNA polymerase, beta subunit/140 kD subunit
PMM1486	PMED4_16961	1423552	1424346	-	Core	VEG	tatD	possible deoxyribonuclease, TatD family (NCBI)	COG84	L	Mg-dependent DNase
PMM1487	PMED4_16971	1424353	1424646	-	Core	VEG	rpsT	30s Ribosomal protein S20 (NCBI)	COG268	J	Ribosomal protein S20
PMM1488	PMED4_16981	1424769	1426055	+	Core	MEG	hisD	Histidinol dehydrogenase (NCBI)	COG141	E	Histidinol dehydrogenase
PMM1489	PMED4_16991	1426052	1426747	-	Core	VEG	rpiA	Ribose 5-phosphate isomerase (NCBI)	COG120	G	Ribose 5-phosphate isomerase
PMM1490	PMED4_17001	1426813	1427955	-	Core	VEG	PMM1490	Trypsin-like serine protease (Katherine Huang)	COG265	O	Trypsin-like serine proteases, typically periplasmic, contain C-terminal PDZ domain
PMM1491	PMED4_17011	1428101	1428568	+	Core	VEG	PMM1491	DUF150 (NCBI)	COG779	S	Uncharacterized protein conserved in bacteria
PMM1492	PMED4_17021	1428605	1430008	+	Core	VEG	nusA	N utilization substance protein A (NCBI)	COG195	K	Transcription elongation factor
PMM1493	PMED4_17031	1430005	1430265	+	Core	MEG	PMM1493	Predicted nucleic-acid-binding protein implicated in transcription termination (Katherine Huang)	COG2740	K	Predicted nucleic-acid-binding protein implicated in transcription termination
PMM1494	PMED4_17041	1430338	1433847	+	Flexible	VEG	infB	Translation initiation factor IF-2 (NCBI)	COG532	J	Translation initiation factor 2 (IF-2; GTPase)
PMM1495	PMED4_17051	1433852	1434091	-	Flexible	VEG	PMM1495	hypothetical (NCBI)
PMM1496	PMED4_17061	1434244	1435791	+	Flexible	VEG	PMM1496	Dolichyl-phosphate-mannose-proteinmannosyltransferase (NCBI)	COG1807	M	4-amino-4-deoxy-L-arabinose transferase and related glycosyltransferases of PMT family
PMM1497	PMED4_17071	1435827	1436918	+	Flexible	VEG	PMM1497	Glycosyl transferase, family 2 (NCBI)	COG463	M	Glycosyltransferases involved in cell wall biogenesis
PMM1498	PMED4_17081	1437023	1438642	+	Core	MEG	PMM1498	Fe-S oxidoreductase (Katherine Huang)	COG1032	C	Fe-S oxidoreductase
PMM1499	PMED4_17091	1438677	1439033	-	Core	MEG	PMM1499	Uncharacterized conserved protein (Katherine Huang)	COG2127	S	Uncharacterized conserved protein
PMM1500	PMED4_17101	1439033	1440259	-	Core	VEG	PMM1500	putative aminotransferase (NCBI)	COG436	E	Aspartate/tyrosine/aromatic aminotransferase
PMM1501	PMED4_17111	1440558	1442375	+	Core	MEG	rne	S1 RNA binding domain:Ribonuclease E and G (NCBI)	COG1530	J	Ribonucleases G and E
PMM1502	PMED4_17121	1442320	1442949	+	Core	VEG	rnhB	Ribonuclease HII and HIII (NCBI)	COG164	L	Ribonuclease HII
PMM1503	PMED4_17131	1442935	1443453	-	Core	VEG	PMM1503	conserved hypothetical protein (NCBI)
PMM1504	PMED4_17141	1443506	1444351	+	Core	MEG	pheA	Chorismate mutase-Prephenate dehydratase (NCBI)	COG77	E	Prephenate dehydratase
PMM1505	PMED4_17151	1444352	1445287	-	Core	MEG	PMM1505	SAM (and some other nucleotide) binding motif (NCBI)	COG500	QR	SAM-dependent methyltransferases
PMM1506	PMED4_17161	1445288	1445944	-	Core	MEG	PMM1506	ATP-dependent protease La (LON) domain (NCBI)	COG2802	R	Uncharacterized protein, similar to the N-terminal domain of Lon protease
PMM1507	PMED4_17171	1446000	1446320	-	Core	HEG	rpsJ	30S ribosomal protein S10 (NCBI)	COG51	J	Ribosomal protein S10
PMM1508	PMED4_17181	1446430	1447629	-	Core	HEG	tufA	Elongation factor Tu (NCBI)	COG50	J	GTPases - translation elongation factors
asRNA_17181	--	1447331	1447687	+		--	Antisense RNA
PMM1509	PMED4_17191	1447673	1449748	-	Core	HEG	fusA	Elongation factor G (NCBI)	COG480	J	Translation elongation factors (GTPases)
PMM1510	PMED4_17201	1449853	1450323	-	Core	HEG	rpsG	30S ribosomal protein S7 (NCBI)	COG49	J	Ribosomal protein S7
PMM1511	PMED4_17211	1450350	1450727	-	Core	HEG	rpsL	30S ribosomal protein S12 (NCBI)	COG48	J	Ribosomal protein S12
PMM1512	PMED4_17221	1450922	1455487	+	Core	MEG	gltB	Ferredoxin-dependent glutamate synthase, Fd-GOGAT (NCBI)	COG69	E	Glutamate synthase domain 2
PMM1513	PMED4_17231	1455497	1455790	+	Core	VEG	PMM1513	conserved hypothetical protein (NCBI)
PMM1514	PMED4_17241	1455800	1456693	-	Core	VEG	lipA	lipoic acid synthetase (NCBI)	COG320	H	Lipoate synthase
PMM1515	PMED4_17251	1456993	1457679	+	Flexible	VEG	PMM1515	Site-specific recombinase (NCBI)	COG1961	L	Site-specific recombinases, DNA invertase Pin homologs
PMM1516	PMED4_17261	1457663	1457893	+	Flexible	VEG	PMM1516	hypothetical (NCBI)
PMM1517	PMED4_17271	1457896	1458795	-	Core	LEG	PMM1517	conserved hypothetical protein (NCBI)
PMM1518	PMED4_17281	1458799	1459554	+	Core	VEG	PMM1518	conserved hypothetical protein (Katherine Huang)
PMM1519	PMED4_17291	1459606	1460205	-	Core	HEG	psaL	Photosystem I PsaL protein (subunit XI) (NCBI)
PMM1520	PMED4_17301	1460235	1460348	-	Flexible	VEG	psaI	photosystem I subunit VIII (PsaI) (NCBI)
PMM1521	PMED4_17311	1460441	1460827	+	Core	NEG	PMM1521	possible Annexin (NCBI)
PMM1522	PMED4_17321	1460832	1461794	-	Core	LEG	PMM1522	Glycosyl transferase, family 2 (NCBI)	COG463	M	Glycosyltransferases involved in cell wall biogenesis
PMM1523	PMED4_17331	1461905	1464133	-	Core	HEG	psaB	Photosystem I PsaB protein (NCBI)
asRNA_17331	--	1463785	1464156	+		--	Antisense RNA
PMM1524	PMED4_17341	1464162	1466465	-	Core	HEG	psaA	Photosystem I PsaA protein (NCBI)
PMM1525	PMED4_17351	1466807	1468627	+	Core	VEG	cobJ	bifunctional cbiH protein and precorrin-3B C17-methyltransferase (NCBI)	COG2073	H	Cobalamin biosynthesis protein CbiG
PMM1526	PMED4_17361	1468725	1469528	+	Core	VEG	hisB	putative imidazoleglycerol-phosphate dehydratase (NCBI)	COG546	R	Predicted phosphatases
RNA_20	--	1469551	1469639	-		--	tRNAGly1	tRNA-Gly (RefSeq)
PMM1527	PMED4_17371	1469701	1470888	-	Core	LEG	alr	putative Alanine racemase (NCBI)	COG787	M	Alanine racemase
PMM1528	PMED4_17381	1470969	1471475	+	Core	VEG	mcrA	HNH endonuclease family protein (NCBI)	COG1403	V	Restriction endonuclease
PMM1529	PMED4_17391	1471482	1472576	-	Core	MEG	prfA	peptide chain release factor RF-1 (NCBI)	COG216	J	Protein chain release factor A
PMM1530	PMED4_17401	1472611	1472871	-	Core	HEG	rpmE	50S ribosomal protein L31 (NCBI)	COG254	J	Ribosomal protein L31
PMM1531	PMED4_17411	1472885	1473295	-	Core	HEG	rpsI	30S ribosomal protein S9 (NCBI)	COG103	J	Ribosomal protein S9
PMM1532	PMED4_17421	1473305	1473736	-	Core	HEG	rplM	50S ribosomal protein L13 (NCBI)	COG102	J	Ribosomal protein L13
PMM1533	PMED4_17431	1473853	1474659	-	Core	VEG	truA	tRNA pseudouridine synthase A (NCBI)	COG101	J	Pseudouridylate synthase
PMM1534	PMED4_17441	1474697	1475047	-	Core	HEG	rplQ	50S ribosomal protein L17 (NCBI)	COG203	J	Ribosomal protein L17
PMM1535	PMED4_17451	1475063	1476001	-	Core	HEG	rpoA	Bacterial RNA polymerase, alpha chain (NCBI)	COG202	K	DNA-directed RNA polymerase, alpha subunit/40 kD subunit
PMM1536	PMED4_17461	1476048	1476440	-	Core	HEG	rpsK	30S ribosomal protein S11 (NCBI)	COG100	J	Ribosomal protein S11
PMM1537	PMED4_17471	1476489	1476854	-	Core	HEG	rpsM	30S ribosomal protein S13 (NCBI)	COG99	J	Ribosomal protein S13
PMM1538	PMED4_17481	1476900	1477016	-	Flexible	HEG	rpmJ	50S Ribosomal protein L36 (NCBI)	COG257	J	Ribosomal protein L36
PMM1539	PMED4_17491	1477055	1477609	-	Core	VEG	adk	Adenylate kinase (NCBI)	COG563	F	Adenylate kinase and related kinases
PMM1540	PMED4_17501	1477609	1478928	-	Core	VEG	secY	preprotein translocase SecY subunit (NCBI)	COG201	U	Preprotein translocase subunit SecY
PMM1541	PMED4_17511	1478959	1479417	-	Core	VEG	rplO	50S ribosomal protein L15 (NCBI)	COG200	J	Ribosomal protein L15
PMM1542	PMED4_17521	1479422	1480042	-	Core	HEG	rpsE	30S ribosomal protein S5 (NCBI)	COG98	J	Ribosomal protein S5
PMM1543	PMED4_17531	1480058	1480426	-	Core	HEG	rplR	50S ribosomal protein L18 (NCBI)	COG256	J	Ribosomal protein L18
PMM1544	PMED4_17541	1480441	1480980	-	Core	HEG	rplF	50S ribosomal protein L6 (NCBI)	COG97	J	Ribosomal protein L6P/L9E
PMM1545	PMED4_17551	1480993	1481394	-	Core	VEG	rpsH	30S ribosomal protein S8 (NCBI)	COG96	J	Ribosomal protein S8
PMM1546	PMED4_17561	1481405	1481941	-	Core	HEG	rplE	50S ribosomal protein L5 (NCBI)	COG94	J	Ribosomal protein L5
PMM1547	PMED4_17571	1482017	1482373	-	Core	HEG	rplX	50S ribosomal protein L24 (NCBI)	COG198	J	Ribosomal protein L24
PMM1548	PMED4_17581	1482374	1482739	-	Core	HEG	rplN	50S Ribosomal protein L14 (NCBI)	COG93	J	Ribosomal protein L14
PMM1549	PMED4_17591	1482736	1483002	-	Core	HEG	rpsQ	30S Ribosomal protein S17 (NCBI)	COG186	J	Ribosomal protein S17
PMM1550	PMED4_17601	1483011	1483229	-	Core	HEG	rpmC	50S ribosomal protein L29 (NCBI)	COG255	J	Ribosomal protein L29
PMM1551	PMED4_17611	1483226	1483708	-	Core	HEG	rplP	50S ribosomal protein L16 (NCBI)	COG197	J	Ribosomal protein L16/L10E
PMM1552	PMED4_17621	1483720	1484451	-	Core	VEG	rpsC	30S ribosomal protein S3 (NCBI)	COG92	J	Ribosomal protein S3
PMM1553	PMED4_17631	1484451	1484837	-	Core	HEG	rplV	50S ribosomal protein L22 (NCBI)	COG91	J	Ribosomal protein L22
PMM1554	PMED4_17641	1484838	1485113	-	Core	HEG	rpsS	30S Ribosomal protein S19 (NCBI)	COG185	J	Ribosomal protein S19
PMM1555	PMED4_17651	1485158	1486021	-	Core	HEG	rplB	50S ribosomal protein L2 (NCBI)	COG90	J	Ribosomal protein L2
PMM1556	PMED4_17661	1486034	1486336	-	Core	HEG	rplW	50S ribosomal protein L23 (NCBI)	COG89	J	Ribosomal protein L23
PMM1557	PMED4_17671	1486333	1486965	-	Core	VEG	rplD	50S ribosomal protein L4 (NCBI)	COG88	J	Ribosomal protein L4
PMM1558	PMED4_17681	1486962	1487615	-	Core	VEG	rplC	50S ribosomal protein L3 (NCBI)	COG87	J	Ribosomal protein L3
PMM1559	PMED4_17691	1487908	1488378	+	Core	VEG	PMM1559	NADH dehydrogenase I subunit N (Katherine Huang)
PMM1560	PMED4_17701	1488368	1489378	+	Core	VEG	hycB	Fe-S-cluster-containing hydrogenase components 2 (Katherine Huang)	COG1142	C	Fe-S-cluster-containing hydrogenase components 2
RNA_14	--	1489483	1489554	+		--	tRNAAsn1	tRNA-Asn (RefSeq)
PMM1561	PMED4_17711	1489572	1490348	+	Core	VEG	PMM1561	conserved hypothetical protein (NCBI)
PMM1562	PMED4_17721	1490458	1491570	+	Core	HEG	recA	RecA bacterial DNA recombination protein (NCBI)	COG468	L	RecA/RadA recombinase
PMM1563	PMED4_17731	1491573	1491818	-	Core	HEG	PMM1563	conserved hypothetical protein (NCBI)
PMM1564	PMED4_17741	1491846	1493294	-	Core	VEG	dinG	Rad3-related DNA helicases (Katherine Huang)	COG1199	KL	Rad3-related DNA helicases
PMM1565	PMED4_17751	1493388	1494227	+	Core	MEG	tyrA	Prephenate dehydrogenase (NCBI)	COG287	E	Prephenate dehydrogenase
PMM1566	PMED4_17761	1494234	1495739	-	Core	MEG	PMM1566	Phytoene dehydrogenase and related proteins (Katherine Huang)	COG1233	Q	Phytoene dehydrogenase and related proteins
PMM1567	PMED4_17771	1495744	1496622	+	Core	MEG	PMM1567	Uncharacterized protein conserved in bacteria (Katherine Huang)	COG3001	G	Fructosamine-3-kinase
PMM1568	PMED4_17781	1496630	1496995	-	Core	HEG	PMM1568	conserved hypothetical protein (NCBI)
PMM1569	PMED4_17791	1497283	1498431	+	Core	VEG	thiF	molybdopterin biosynthesis protein (NCBI)	COG476	H	Dinucleotide-utilizing enzymes involved in molybdopterin and thiamine biosynthesis family 2
PMM1570	PMED4_17801	1498446	1499606	-	Core	MEG	PMM1570	ATP:corrinoid adenosyltransferase BtuR/CobO/CobP (NCBI)	COG2109	H	ATP:corrinoid adenosyltransferase
PMM1571	PMED4_17811	1499717	1500541	+	Core	VEG	PMM1571	ATP-utilizing enzymes of the PP-loop superfamily (Katherine Huang)	COG1606	R	ATP-utilizing enzymes of the PP-loop superfamily
PMM1572	PMED4_17821	1500557	1500985	-	Core	VEG	PMM1572	DUF206 (NCBI)	COG1586	E	S-adenosylmethionine decarboxylase
PMM1573	PMED4_17831	1501038	1502009	-	Core	VEG	recF	putative DNA repair and genetic recombination protein RecF (NCBI)	COG1195	L	Recombinational DNA repair ATPase (RecF pathway)
RNA_15	--	1502203	1502276	+		--	tRNAPro2	tRNA-Pro (RefSeq)
PMM1574	PMED4_17841	1502288	1502734	-	Core	MEG	PMM1574	conserved hypothetical protein (NCBI)
PMM1575	PMED4_17851	1502738	1505707	-	Core	MEG	ppc	Phosphoenolpyruvate carboxylase (NCBI)	COG2352	C	Phosphoenolpyruvate carboxylase
PMM1576	PMED4_17861	1505761	1506879	-	Core	VEG	PMM1576	Uncharacterized conserved protein (Katherine Huang)	COG2170	S	Uncharacterized conserved protein
PMM1577	PMED4_17871	1506880	1508400	-	Core	MEG	trpE	Anthranilate synthase component I and chorismate binding enzyme (NCBI)	COG147	EH	Anthranilate/para-aminobenzoate synthases component I
PMM1578	PMED4_17881	1508460	1508882	-	Core	HEG	psaD	Photosystem I protein PsaD (NCBI)
PMM1579	PMED4_17891	1508995	1510362	-	Core	VEG	PMM1579	conserved hypothetical protein (NCBI)
PMM1580	PMED4_17901	1510359	1511630	-	Core	VEG	rodA	Bacterial cell division membrane protein (Katherine Huang)	COG772	D	Bacterial cell division membrane protein
PMM1581	PMED4_17911	1511636	1512703	-	Core	MEG	mrp	MRP protein homolog (NCBI)	COG489	D	ATPases involved in chromosome partitioning
PMM1582	PMED4_17921	1512865	1513893	+	Core	MEG	hemF	Coproporphyrinogen III oxidase (NCBI)	COG408	H	Coproporphyrinogen III oxidase
PMM1583	PMED4_17931	1513923	1514483	-	Core	VEG	PMM1583	conserved hypothetical protein (NCBI)
PMM1584	PMED4_17941	1514652	1515293	+	Core	VEG	rnd	putative ribonuclease D (NCBI)
PMM1585	PMED4_17951	1515294	1515560	-	Core	VEG	PMM1585	conserved hypothetical protein (NCBI)
PMM1586	PMED4_17961	1515594	1516901	-	Core	VEG	PMM1586	Uncharacterized protein conserved in bacteria (Katherine Huang)	COG4370	S	Uncharacterized protein conserved in bacteria
RNA_16	--	1516866	1516936	+		--	tRNAMet1	tRNA-Met (RefSeq)
asRNA_17971	--	1517214	1517307	+		--	Antisense RNA
PMM1587	PMED4_17971	1517250	1517411	-	Flexible	VEG	PMM1587	conserved hypothetical protein (NCBI)
PMM1588	PMED4_17981	1517428	1518042	-	Core	VEG	PMM1588	possible Conserved carboxylase domain (NCBI)
PMM1589	PMED4_17991	1518177	1519220	-	Core	MEG	purM	phosphoribosyl formylglycinamidine cyclo-ligase (NCBI)	COG150	F	Phosphoribosylaminoimidazole (AIR) synthetase
PMM1590	PMED4_18001	1519318	1520850	+	Core	VEG	cmk	putative bifunctional enzyme; pantothenate synthetase/cytidylate kinase (NCBI)	COG414	H	Panthothenate synthetase
PMM1591	PMED4_18011	1520852	1521325	-	Core	MEG	wzb	Low molecular weight phosphotyrosine protein phosphatase (NCBI)	COG394	T	Protein-tyrosine-phosphatase
PMM1592	PMED4_18021	1521347	1522120	-	Core	VEG	pebB	phycoerythrobilin:ferredoxin oxidoreductase (NCBI)
PMM1593	PMED4_18031	1522121	1522831	-	Core	LEG	pebA	phycoerythrobilin:ferredoxin oxidoreductase (NCBI)
PMM1594	PMED4_18041	1522837	1523547	-	Core	MEG	ho1	Heme oxygenase (NCBI)	COG5398	P	Heme oxygenase
PMM1595	PMED4_18051	1523605	1524069	-	Flexible	MEG	PMM1595	conserved hypothetical protein (NCBI)
PMM1596	PMED4_18061	1524255	1525679	+	Core	VEG	icd	Isocitrate dehydrogenase (NCBI)	COG538	C	Isocitrate dehydrogenases
PMM1597	PMED4_18071	1525676	1527034	-	Core	VEG	PMM1597	Uncharacterized protein conserved in bacteria (Katherine Huang)	COG3395	S	Uncharacterized protein conserved in bacteria
PMM1598	PMED4_18081	1527047	1527901	-	Core	VEG	galM	Galactose mutarotase and related enzymes (Katherine Huang)	COG2017	G	Galactose mutarotase and related enzymes
PMM1599	PMED4_18091	1527912	1528817	-	Core	MEG	PMM1599	Predicted hydrolases or acyltransferases (alpha/beta hydrolase superfamily) (Katherine Huang)	COG596	R	Predicted hydrolases or acyltransferases (alpha/beta hydrolase superfamily)
PMM1600	PMED4_18101	1528860	1530227	-	Core	VEG	kefB	putative Na+/H+ antiporter, CPA2 family (NCBI)	COG475	P	Kef-type K+ transport systems, membrane components
PMM1601	PMED4_18111	1530381	1532927	+	Core	VEG	glgP	phosphorylase (NCBI)	COG58	G	Glucan phosphorylase
PMM1602	PMED4_18121	1533406	1533738	-	Core	HEG	PMM1602	conserved hypothetical protein (NCBI)
RNA_19	--	1533818	1533891	-		--	tRNAMet2	tRNA-Met (RefSeq)
RNA_42	--	1533930	1534303	+		--	rrnA	rRNA operon (RefSeq)
PMM1603	PMED4_18131	1534329	1535078	+	Core	MEG	rnc	putative ribonuclease III (NCBI)	COG571	K	dsRNA-specific ribonuclease
PMM1604	PMED4_18141	1535083	1535268	-	Core	MEG	PMM1604	conserved hypothetical protein (NCBI)
PMM1605	PMED4_18151	1535291	1535830	+	Core	VEG	rimM	possible 16S rRNA processing protein RimM (NCBI)	COG806	J	RimM protein, required for 16S rRNA processing
PMM1606	PMED4_18161	1535851	1537746	-	Core	MEG	glmS	Glutamine--fructose-6-phosphate transaminase (isomerizing) (NCBI)	COG449	M	Glucosamine 6-phosphate synthetase, contains amidotransferase and phosphosugar isomerase domains
asRNA_18171	--	1537773	1537988	+		--	Antisense RNA
PMM1607	PMED4_18171	1537828	1538073	-	Core	HEG	psaC	Photosystem I subunit PsaC (NCBI)
PMM1608	PMED4_18181	1538208	1538450	+	Core	HEG	acpP	acyl carrier protein (ACP) (NCBI)	COG236	IQ	Acyl carrier protein
PMM1609	PMED4_18191	1538457	1539701	+	Core	HEG	fabF	3-oxoacyl-[acyl-carrier-protein] synthase II (NCBI)	COG304	IQ	3-oxoacyl-(acyl-carrier-protein) synthase
PMM1610	PMED4_18201	1539744	1541750	+	Core	HEG	tktA	Transketolase (NCBI)	COG21	G	Transketolase
PMM1611	PMED4_18211	1541758	1543128	-	Core	HEG	thiC	ThiC family (NCBI)	COG422	H	Thiamine biosynthesis protein ThiC
PMM1612	PMED4_18221	1543322	1543537	-	Flexible	VEG	PMM1612	conserved hypothetical (NCBI)
PMM1613	PMED4_18231	1543556	1544716	-	Core	VEG	PMM1613	Zinc metallopeptidase M20/M25/M40 family (NCBI)	COG1473	R	Metal-dependent amidase/aminoacylase/carboxypeptidase
PMM1614	PMED4_18241	1544720	1545508	-	Core	VEG	PMM1614	conserved hypothetical protein (NCBI)
PMM1615	PMED4_18251	1545495	1546553	-	Core	MEG	ruvB	Holliday junction DNA helicase RuvB (NCBI)	COG2255	L	Holliday junction resolvasome, helicase subunit
PMM1616	PMED4_18261	1546573	1547100	+	Core	MEG	smpB	tmRNA binding protein SmpB (NCBI)	COG691	O	tmRNA-binding protein
PMM1617	PMED4_18271	1547126	1547377	-	Core	HEG	PMM1617	conserved hypothetical protein (NCBI)
PMM1618	PMED4_18281	1547405	1548943	-	Core	VEG	lysS	Lysyl-tRNA synthetase (NCBI)	COG1190	J	Lysyl-tRNA synthetase (class II)
PMM1619	PMED4_18291	1548994	1549740	-	Core	VEG	PMM1619	two-component response regulator (NCBI)	COG745	TK	Response regulators consisting of a CheY-like receiver domain and a winged-helix DNA-binding domain
PMM1620	PMED4_18301	1549913	1550452	-	Core	VEG	PMM1620	conserved hypothetical protein (NCBI)
PMM1621	PMED4_18311	1550453	1551202	-	Core	VEG	mreC	putative rod shape-determining protein (NCBI)
PMM1622	PMED4_18321	1551207	1552259	-	Core	MEG	mreB	Rod shape determining protein (NCBI)	COG1077	D	Actin-like ATPase involved in cell morphogenesis
PMM1623	PMED4_18331	1552392	1552763	+	Core	VEG	ssb	single-stranded DNA-binding protein (NCBI)	COG629	L	Single-stranded DNA-binding protein
PMM1624	PMED4_18341	1552760	1553419	-	Core	VEG	dedA	DedA family; putative alkaline phosphatase-like protein (NCBI)	COG586	S	Uncharacterized membrane-associated protein
PMM1625	PMED4_18351	1553422	1554840	-	Core	HEG	sam1	putative adenosylhomocysteinase (NCBI)	COG499	H	S-adenosylhomocysteine hydrolase
PMM1626	PMED4_18361	1554890	1555327	+	Core	VEG	PMM1626	Predicted ATPase or kinase (Katherine Huang)	COG802	R	Predicted ATPase or kinase
PMM1627	PMED4_18371	1555285	1556283	-	Core	MEG	PMM1627	Putative carbohydrate kinase (NCBI)	COG524	G	Sugar kinases, ribokinase family
PMM1628	PMED4_18381	1556373	1557287	+	Core	MEG	PMM1628	possible alpha/beta hydrolase superfamily (NCBI)	COG596	R	Predicted hydrolases or acyltransferases (alpha/beta hydrolase superfamily)
PMM1629	PMED4_18391	1557272	1558273	-	Core	VEG	PMM1629	Type II alternative RNA polymerase sigma factor, sigma-70 family (NCBI)	COG568	K	DNA-directed RNA polymerase, sigma subunit (sigma70/sigma32)
PMM1630	PMED4_18401	1558374	1559783	-	Core	HEG	mgtE	MgtE family, putative magnesium transport protein (NCBI)	COG2239	P	Mg/Co/Ni transporter MgtE (contains CBS domain)
PMM1631	PMED4_18411	1559826	1560155	-	Core	VEG	PMM1631	conserved hypothetical protein (NCBI)
PMM1632	PMED4_18421	1560152	1560523	-	Core	NEG	PMM1632	Integral membrane protein possibly involved in chromosome condensation (Katherine Huang)	COG239	D	Integral membrane protein possibly involved in chromosome condensation
PMM1633	PMED4_18431	1560527	1560856	-	Core	MEG	PMM1633	conserved hypothetical protein (NCBI)
PMM1634	PMED4_18441	1560853	1562820	-	Core	VEG	gyrB	DNA gyrase, subunit B (NCBI)	COG187	L	Type IIA topoisomerase (DNA gyrase/topo II, topoisomerase IV), B subunit
PMM1635	PMED4_18451	1562973	1563872	+	Core	MEG	miaA	tRNA delta-2-isopentenylpyrophosphate (IPP) transferase (NCBI)	COG324	J	tRNA delta(2)-isopentenylpyrophosphate transferase
PMM1636	PMED4_18461	1563924	1564496	+	Core	VEG	infC	Translation Initiation factor 3 (NCBI)	COG290	J	Translation initiation factor 3 (IF-3)
PMM1637	PMED4_18471	1564595	1565566	+	Core	VEG	PMM1637	possible transcriptional regulator (NCBI)	COG1725	K	Predicted transcriptional regulators
PMM1638	PMED4_18481	1565573	1566307	+	Core	MEG	cysE	Serine acetyltransferase (NCBI)	COG1045	E	Serine acetyltransferase
PMM1639	PMED4_18491	1566315	1569146	-	Core	MEG	secA	Preprotein translocase SecA subunit (NCBI)	COG653	U	Preprotein translocase subunit SecA (ATPase, RNA helicase)
PMM1640	PMED4_18501	1569324	1569779	+	Core	VEG	PMM1640	putative acetyltransferase, GNAT family (NCBI)
PMM1641	PMED4_18511	1569781	1570233	-	Flexible	LEG	PMM1641	hypothetical protein (NCBI)
PMM1642	PMED4_18521	1570206	1570637	-	Flexible	VEG	PMM1642	possible transcription regulator (NCBI)
RNA_18	--	1570753	1570824	-		--	tRNALeu2	tRNA-Leu (RefSeq)
PMM1643	PMED4_18531	1570887	1571363	-	Core	MEG	ribH	Putative 6,7-dimethyl-8-ribityllumazine synthase or riboflavin synthase beta chain (NCBI)	COG54	H	Riboflavin synthase beta-chain
PMM1644	PMED4_18541	1571412	1571609	-	Core	HEG	psbZ	possible Photosystem II reaction center Z protein (PsbZ) (NCBI)
PMM1645	PMED4_18551	1571753	1574500	+	Core	VEG	PMM1645	putative DNA mismatch repair protein (NCBI)	COG249	L	Mismatch repair ATPase (MutS family)
PMM1646	PMED4_18561	1574530	1575153	-	Core	VEG	cobH	putative Precorrin-8X methylmutase CobH (NCBI)	COG2082	H	Precorrin isomerase
PMM1647	PMED4_18571	1575216	1576217	+	Core	VEG	holA	DNA polymerase III, delta subunit (Katherine Huang)	COG1466	L	DNA polymerase III, delta subunit
PMM1648	PMED4_18581	1576257	1578017	+	Core	MEG	lysC	Aspartate kinase (NCBI)	COG527	E	Aspartokinases
PMM1649	PMED4_18591	1578026	1580065	-	Core	VEG	uvrB	Excinuclease ABC subunit B (UvrB) (NCBI)	COG556	L	Helicase subunit of the DNA excision repair complex
PMM1650	PMED4_18601	1580095	1580904	-	Core	HEG	PMM1650	conserved hypothetical protein (NCBI)
PMM1651	PMED4_18611	1580957	1581967	+	Core	VEG	mesJ	Predicted ATPase of the PP-loop superfamily implicated in cell cycle control (Katherine Huang)	COG37	D	Predicted ATPase of the PP-loop superfamily implicated in cell cycle control
PMM1652	PMED4_18621	1581964	1583967	-	Core	HEG	PMM1652	Predicted hydrolase of the metallo-beta-lactamase superfamily (Katherine Huang)	COG595	R	Predicted hydrolase of the metallo-beta-lactamase superfamily
PMM1653	PMED4_18631	1584044	1584952	-	Core	HEG	dapA	Dihydrodipicolinate synthetase (NCBI)	COG329	EM	Dihydrodipicolinate synthase/N-acetylneuraminate lyase
PMM1654	PMED4_18641	1584949	1585980	-	Core	VEG	asd	aspartate Semialdehyde dehydrogenase (NCBI)	COG136	E	Aspartate-semialdehyde dehydrogenase
PMM1655	PMED4_18651	1586108	1587529	+	Core	VEG	tig	FKBP-type peptidyl-prolyl cis-trans isomerase (PPIase) (NCBI)	COG544	O	FKBP-type peptidyl-prolyl cis-trans isomerase (trigger factor)
PMM1656	PMED4_18661	1587595	1588242	+	Core	HEG	clpP2	Clp protease proteolytic subunit (NCBI)	COG740	OU	Protease subunit of ATP-dependent Clp proteases
PMM1657	PMED4_18671	1588346	1589713	+	Core	HEG	clpX	Clp protease ATP-binding subunit, ClpX (NCBI)	COG1219	O	ATP-dependent protease Clp, ATPase subunit
PMM1658	PMED4_18681	1589771	1591510	+	Core	MEG	dnaX	DNA polymerase, gamma and tau subunits (NCBI)	COG2812	L	DNA polymerase III, gamma/tau subunits
PMM1659	PMED4_18691	1591512	1592813	-	Core	VEG	PMM1659	Glycosyl transferase, family 2 (NCBI)	COG1215	M	Glycosyltransferases, probably involved in cell wall biogenesis
PMM1660	PMED4_18701	1592842	1594380	-	Core	VEG	PMM1660	possible amidase enhancer (NCBI)	COG2385	D	Sporulation protein and related proteins
PMM1661	PMED4_18711	1594472	1594669	+	Core	HEG	rpmI	50S ribosomal protein L35 (NCBI)	COG291	J	Ribosomal protein L35
PMM1662	PMED4_18721	1594700	1595047	+	Core	HEG	rplT	50S ribosomal protein L20 (NCBI)	COG292	J	Ribosomal protein L20
PMM1663	PMED4_18731	1595086	1595643	+	Core	MEG	PMM1663	putative photosystem I assembly related protein Ycf37 (NCBI)
[truncated: 60 more rows]

## Sheet: RPKM
Sheet 3 Expression values of all Prochlorococcus MED4 genes in ten samples
Samplea	esl1d	esl3d	esl4d	esl8d	esl10d	amp3d	s6_5h	s6_10h	s24_5h	s24_10h	average
PMM0001	347.622	752.421	757.701	715.3	555.32	582.155	309.923	470.584	578.275	513.092	558.239
PMM0002	42.1503	43.3463	25.5892	22.3971	20.676	48.5701	21.0118	15.0869	20.4679	18.2606	27.7556
PMM0003	97.3245	98.7366	104.855	75.9541	71.5724	92.3486	122.304	109.44	89.4214	80.7589	94.2716
PMM0004	106.752	67.9145	111.205	62.6346	58.3818	89.1985	99.3985	67.0186	78.5916	81.7126	82.2808
PMM0005	303.282	100.245	255.636	120.671	95.2042	120.782	197.369	135.05	114.488	108.513	155.124
PMM0006	9.93602	13.1115	15.2657	22.0239	21.1655	19.5249	2.4856	6.24651	8.20452	8.15034	12.6114
PMM0007	86.7855	94.902	54.1135	45.6791	46.1058	89.8735	75.8996	77.8038	98.552	74.2263	74.3941
PMM0008	936.395	1566.09	1080.69	887.818	1091.11	1370.77	730.954	991.685	1066.46	846.095	1056.81
PMM0009	33.3657	72.3123	61.9986	40.7267	64.2188	69.2368	25.2999	28.1168	35.7483	33.7657	46.479
PMM0010	327.154	207.568	613.948	345.507	257.015	205.96	302.059	236.291	182.16	172.848	285.051
PMM0011	83.2252	43.598	63.6316	21.057	27.6155	45.906	43.0888	30.5319	40.1069	37.1814	43.5942
PMM0012	113.649	130.954	162.34	103.337	91.2929	127.157	87.1379	86.6263	87.8196	74.8813	106.52
PMM0013	716.772	303.339	648.338	457.838	584.976	437.668	675.822	488.769	316.817	274.386	490.472
PMM0014	57.0038	75.9457	67.0684	43.4999	65.4886	133.039	64.5839	51.1934	59.0542	71.6196	68.8496
PMM0015	228.169	179.089	212.322	135.925	180.93	190.382	254.915	190.973	212.385	250.623	203.571
PMM0016	2802.42	1169.07	3788.48	2808.65	1343.95	1183.01	1830.27	3231.17	1630.78	1564.23	2135.2
PMM0017	208.728	114.347	355.157	271.334	171.616	136.559	344.989	278.432	192.97	218.022	229.215
PMM0018	31.1848	102.27	109.059	128.473	91.6206	89.7514	10.5957	34.6161	99.0065	121.471	81.8049
PMM0019	32.6267	110.078	53.5829	41.1448	48.3408	82.7121	40.2235	46.5427	75.5098	65.6222	59.6384
PMM0020	370.804	492.437	399.33	247.219	401.62	462.675	283.056	388.512	454.404	371.206	387.126
PMM0021	79.8214	18.6495	42.8535	20.7632	18.3699	38.6807	18.4851	35.4653	31.1813	27.4765	33.1746
PMM0022	30.0241	26.8374	46.6472	19.3599	33.2338	31.486	29.5165	26.7289	32.4546	31.4665	30.7755
PMM0023	1045.28	446.413	579.855	219.808	370.469	373.068	892.94	739.946	825.114	887.425	638.032
PMM0024	1430.45	276.296	477.448	186.768	309.357	221.046	870.334	901.221	679.679	714.208	606.681
PMM0025	384.291	229.78	351.44	177.683	335.238	190.211	489.293	443.76	452.967	456.106	351.077
PMM0026	787.831	493.757	659.258	316.225	573.446	536.04	1337.4	1205.24	1127.19	1068.1	810.449
PMM0027	407.515	489.109	366.563	203.514	351.477	358.55	377.602	411.882	518.123	492.276	397.661
PMM0028	70.3076	70.4935	52.4916	33.8503	34.214	66.5838	63.3712	49.2521	52.49	51.6149	54.4669
PMM0029	175.636	76.2825	80.5121	38.1945	39.8493	59.2567	96.4273	53.528	64.7561	71.1434	75.5586
PMM0030	113.78	187.699	224.264	152.88	280.834	150.158	206.616	143.766	168.743	161.326	179.007
PMM0031	669.62	782.297	709.247	331.989	500.903	619.617	816.405	730.125	826.606	664.706	665.151
PMM0032	2306.12	707.222	2727.32	1455.41	1607.94	850.441	2215.64	1759.06	1346.71	1081.08	1605.7
PMM0033	492.767	306.709	344.427	207.145	209.633	253.583	507.822	276.408	250.094	294.199	314.279
PMM0034	9735.15	5624.02	10691.3	9775.04	12148.2	6678.52	5208.32	15228.8	12398.6	7330.21	9481.83
PMM0035	2341.51	806.484	1386.43	1238.2	829.506	787.281	1510.56	1010.97	871.704	879.126	1166.18
PMM0036	12.6531	33.3228	27.1583	11.2186	16.0691	26.812	9.1794	8.59105	14.7648	14.4215	17.4191
PMM0037	289.065	118.682	167.987	120.111	146.568	129.816	179.498	191.711	189.604	146.406	167.945
PMM0038	12.3558	20.7116	23.0551	14.0348	13.8834	26.0742	10.0455	3.4907	9.82474	8.21883	14.1695
PMM0039	130.911	187.08	219.12	135.796	150.469	207.294	120.974	125.261	100.485	103.435	148.082
HyPMM1	20.6438	12.9911	26.1018	10.0763	9.79372	16.0899	40.5129	30.8345	36.7997	28.1666	23.201
PMM0040	63.2443	30.142	52.4819	26.8074	21.1737	36.1669	45.3378	44.5313	33.7045	36.6049	39.0195
PMM0041	66.5931	62.2416	70.8732	41.5307	39.9584	54.9499	60.551	62.2242	83.5103	93.0886	63.5521
PMM0042	27.7269	23.5474	20.2588	12.2151	21.3524	28.4167	29.8112	27.4	37.5244	32.4454	26.0698
PMM0043	1049.59	593.114	668.173	566.346	587.81	409.036	605.089	747.387	735.393	860.123	682.206
PMM0044	123.444	61.041	110.143	58.8462	82.4742	70.5985	124.389	134.807	105.1	101.925	97.2768
PMM0045	210.724	60.9666	92.5515	104.916	52.9258	73.8479	49.8461	84.8068	67.1279	53.3571	85.1069
PMM0046	913.312	79.6789	1516.66	619.451	799.821	154.865	889.74	650.046	476.586	395.531	649.569
PMM0047	408.379	117.11	245.353	105.853	128.141	137.018	233.5	212.668	204.891	203.208	199.612
PMM0048	379.018	276.57	476.507	337.535	344.307	254.03	320.594	395.512	344.577	320.266	344.892
PMM0049	170.189	80.1521	134.782	55.1492	65.4103	57.541	105.252	131.855	90.3498	69.3276	96.0008
PMM0050	124.048	100.418	71.462	38.437	46.716	72.2847	63.7938	58.7529	56.1898	46.187	67.8289
HyPMM2	3970.21	4818.11	3599.95	2162.51	2542.94	5540.21	3711.06	3989.09	2991.61	2347.75	3567.34
PMM0051	6281.19	4496.69	4720.92	3430.41	3222.26	5332.43	3753.87	5575.22	3956.16	2508.28	4327.74
PMM0052	44.5609	22.2913	35.6036	15.0942	21.6645	33.472	42.8495	36.6034	34.6009	40.2756	32.7016
HyPMM3	8.06771	6.47824	12.9872	13.8669	16.2224	14.2463	18.3658	12.5277	13.6742	6.11276	12.2549
RNA_43	863.291	763.316	1427.84	1759.77	1592.26	1298.56	452.358	606.874	725.886	577.158	1006.73
PMM0053	208.05	126.573	169.267	81.6351	80.2241	98.812	186.308	111.325	74.9893	84.7636	122.195
PMM0054	575.809	331.787	641.811	279.424	355.325	318.454	545.484	552.248	455.303	360.842	441.649
PMM0055	1122.38	589.065	929.346	487.91	558.11	627.927	561.389	898.606	1078.44	747.82	760.099
HyPMM4	786.075	1500.24	609.835	389.407	439.342	1446.06	560.172	377.982	780.544	715.591	760.524
PMM0056	37.5048	120.025	50.1779	19.7183	29.2131	107.659	21.4666	21.0884	37.8866	40.1623	48.4903
PMM0057	109.309	58.0824	147.315	65.8873	81.4408	89.569	106.482	122.805	93.4595	64.1967	93.8547
PMM0058	123.479	75.1278	88.2097	76.0116	85.5701	107.566	136.786	129.799	110.543	99.5352	103.263
PMM0059	108.661	33.5896	73.3174	36.6211	48.2503	66.1358	92.8741	133.519	138.738	97.8752	82.9581
RNA_37	541.914	280.209	620.061	255.155	430.134	453.135	792.626	896.641	705.764	493.121	546.876
PMM0060	351.349	146.821	295.676	79.6938	129.438	160.014	490.761	321.369	309.447	333.621	261.819
PMM0061	1680.34	931.984	493.706	237.512	392.126	702.173	765.693	536.404	757.712	850.992	734.864
asRNA_00641	2796.05	3205.66	3540.47	2493.96	2992.68	2963.2	1487.42	1953.24	3158.41	2460.45	2705.15
PMM0062	4263.87	4747.22	4754.16	3229.39	3977.04	4536.13	1701.28	2635.66	4790.48	3824.37	3845.96
PMM0063	923.026	1121.35	1312.61	1340.32	1467.8	831.963	1155.6	1529.91	1130.86	857.751	1167.12
PMM0064	1326.52	789.281	934.498	954.367	1005.86	561.193	1117.47	1644.07	1125.76	958.841	1041.78
PMM0065	167.847	125.092	163.126	85.852	117.357	99.3143	276.41	254.964	206.385	197.254	169.36
PMM0066	54.0788	53.2799	67.6418	30.5887	49.6278	54.4919	28.5941	27.1984	43.266	46.8008	45.5568
PMM0067	42.9924	70.4393	45.2844	32.5206	32.355	57.5849	34.177	31.4928	58.5652	59.7871	46.5199
PMM0068	334.83	120.571	233.545	178.262	155.018	157.922	360.481	318.742	221.309	237.248	231.793
PMM0069	134.378	37.6302	74.2272	28.9998	30.1755	42.5527	75.5127	58.3267	56.6055	54.7581	59.3167
PMM0070	36.1342	66.5036	38.8702	27.4006	56.4598	62.9644	59.518	82.605	80.5286	81.2164	59.2201
PMM0071	4.11334	6.07063	3.51871	1.71779	4.54245	16.6113	7.70628	7.52736	17.8085	8.65723	7.82735
PMM0072	75.3807	139.792	87.2425	99.4716	94.1474	128.021	105.11	94.562	89.3651	91.1081	100.42
PMM0073	402.371	355.544	432.75	265.263	318.076	376.705	387.888	387.018	427.859	373.183	372.666
PMM0074	18.6024	8.76096	15.2949	9.10077	6.98573	14.1992	9.02571	8.82772	10.4252	8.33558	10.9558
asRNA_00771	1619.76	442.614	459.7	247.768	276.916	395.438	1317.44	450.492	611.775	938.159	676.007
PMM0075	808.443	322.332	292.389	145.831	207.934	268.733	769.909	506.818	675.873	768.733	476.7
HyPMM5	24.84	32.5462	34.1769	14.1674	11.4591	19.7948	24.3382	15.6163	33.4658	35.9259	24.6331
PMM0076	160.711	48.6354	87.2951	25.6811	75.6468	49.4549	107.2	102.381	110.164	101.208	86.8377
PMM0077	18.3212	20.5236	11.7036	7.93883	10.0968	21.767	13.7973	14.0764	21.8231	24.5932	16.4641
PMM0078	171.08	142.433	191.695	87.3244	104.212	117.21	203.111	134.535	153.975	168.31	147.389
PMM0079	1721.91	1332.4	1707.9	1196.72	773.603	1058.11	621.928	909.148	1284.52	1174.75	1178.1
PMM0080	1702.48	949.632	1041.12	703.405	460.212	812.225	672.378	815.886	1054.48	899.949	911.177
PMM0081	756.222	437.116	594.125	286.645	265.603	363.475	418.375	443.71	490.356	469.871	452.55
PMM0082	15.2572	19.0545	18.2479	9.10691	13.0341	18.567	22.4176	23.5114	22.4326	27.0818	18.8711
PMM0083	76.282	98.3163	91.266	56.2467	58.4287	87.0935	82.6756	72.4798	80.0043	64.4222	76.7215
PMM0084	34.3653	27.3513	26.918	15.9218	22.7409	35.0129	20.3714	22.3166	27.2169	16.4574	24.8673
PMM0085	695.041	620.821	516.035	295.682	392.553	415.53	469.627	453.65	579.99	565.625	500.455
PMM0086	996.087	2349.15	1295.89	1076.6	1157.12	3147.4	1443.73	1429.97	1452.02	1501.48	1584.94
PMM0087	375.255	805.142	438.463	411.892	327.433	1768.7	254.678	298.547	239.329	256.682	517.612
PMM0088	873.67	1339.55	1162.95	943.88	1204.04	2027.82	830.679	993.013	1125.19	1105.06	1160.58
HyPMM6	942.731	1000.56	638.184	544.579	646.237	1347.74	652.267	660.057	705.623	683.426	782.14
PMM0089	77.9108	81.6611	112.588	62.3534	70.3803	82.76	59.4695	75.9598	64.7187	61.3536	74.9155
HyPMM7	10.4725	20.3861	3.12193	2.11768	5.911	14.3011	9.08201	16.5473	15.3835	6.46542	10.3788
PMM0090	165.125	94.1752	129.788	56.1618	83.0627	70.0336	171.859	119.458	143.231	147.632	118.053
PMM0091	2520.7	1143.2	2305.6	1929.59	2196.14	931.025	812.04	2537.54	2388.98	2598.96	1936.38
PMM0092	392.37	320.061	686.512	550.597	534.207	334.102	508.876	635.643	414.171	391.745	476.828
PMM0093	397.129	544.1	563.884	388.789	944.856	736.328	865.617	1070.58	1091.91	691.116	729.431
PMM0094	357.051	308.297	317.532	152.551	227.004	225.614	190.639	308.414	297.79	287.973	267.287
PMM0095	59.8028	99.4893	86.8968	48.9419	72.1181	84.4817	76.2271	72.1129	83.6383	75.1731	75.8882
PMM0096	93.9008	66.9522	134.999	66.0992	74.3875	77.5082	112.185	118.126	107.8	103.411	95.5369
PMM0097	89.2775	39.7251	105.708	40.8619	65.8885	47.0933	49.318	92.3096	99.9765	123.152	75.3311
PMM0098	119.705	50.5843	78.9988	50.8123	47.4763	46.931	39.6687	54.8692	41.6105	45.5537	57.621
PMM0099	116.572	62.6314	67.0922	75.4203	56.1314	75.0266	82.4387	70.2367	56.0055	60.4112	72.1966
PMM0100	102.319	64.5388	62.6003	37.4987	35.9338	62.3556	94.3361	62.6505	60.1505	59.9182	64.2302
PMM0101	371.657	212.27	195.017	218.003	197.033	179.585	144.934	204.749	307.965	272.135	230.335
PMM0102	16.8358	19.9784	25.3322	12.7464	20.013	32.7445	28.0245	19.5633	15.5525	16.8605	20.7651
PMM102a	10.5401	16.2431	15.7104	7.10447	6.19702	31.4337	6.66502	8.61415	20.8421	18.7326	14.2083
PMM0103	38.2747	80.7384	96.3975	91.3393	78.9279	74.5444	87.1767	77.5125	92.7779	97.1407	81.483
PMM0104	38.0963	19.2053	28.4201	12.3944	18.2627	25.8431	16.8666	20.577	19.6589	21.5931	22.0917
PMM0105	52.075	45.449	48.1879	32.388	53.0252	50.3583	42.6053	36.7866	55.2692	51.1701	46.7315
PMM0106	5863.15	2861.6	5701.67	4570.49	6625.79	4404	8587.3	13756.6	8981.76	7365.48	6871.78
PMM0107	38.6469	45.0247	85.5342	52.2968	71.4723	48.6671	44.9095	45.6231	74.1054	65.3999	57.168
PMM0108	8.0208	7.08772	14.7239	10.2437	11.6158	18.487	4.11858	8.97029	21.8231	17.7696	12.286
PMM0109	30.6369	28.5147	32.3311	17.0367	23.0205	27.1581	23.0403	33.8023	42.191	41.3965	29.9128
PMM0110	87.3112	62.7504	65.8753	42.4703	68.7459	59.8696	100.868	120.4	147.478	155.345	91.1114
PMM0111	97.6647	75.0265	110.666	60.4881	92.5363	78.0133	24.1121	35.9395	64.134	43.9085	68.2489
PMM0112	14.1943	18.9299	31.4916	10.2116	21.6663	39.9109	36.6182	39.4869	27.7597	31.0234	27.1293
PMM0113	67.7687	23.4591	16.3543	13.459	23.4798	40.1744	40.7765	40.4404	55.1526	49.3549	37.042
PMM0114	125.332	78.4929	86.2369	67.5679	108.657	120.54	164.879	151.567	139.921	136.661	117.985
PMM0115	265.511	116.991	150.023	111.557	217.22	138.844	344.217	445.37	403.967	368.089	256.179
PMM0116	2371.44	1225.36	1876.46	1963.93	1801.12	1236.36	1699.79	3194.5	1956.64	1393.8	1871.94
PMM0117	2633.74	1502.08	1583.9	1896.16	1404.4	1375.59	1706.8	2889.08	1516.83	1379.22	1788.78
PMM0118	55.5461	166.763	98.0536	77.2671	61.8586	89.6232	108.399	69.8009	46.2274	49.4369	82.2976
PMM0119	250.906	84.5116	109.67	66.0716	78.5507	81.2037	122.33	129.893	152.126	160.63	123.589
PMM0120	203.82	70.2173	155.972	107.995	97.1039	68.9317	119.3	118.398	134.049	141.812	121.76
PMM0121	756.571	353.359	558.772	214.347	253.772	245.036	547.331	437.005	433.017	468.267	426.748
PMM0122	45.7824	54.5282	34.0484	34.9198	40.9716	55.1444	20.3742	38.4672	52.4127	47.1981	42.3847
PMM0123	121.84	95.013	106.049	131.939	135.13	121.389	148.679	222.027	179.649	161.241	142.295
PMM0124	140.378	143.994	155.847	79.1228	159.663	115.965	185.626	165.168	201.695	198.325	154.578
PMM0125	149.04	68.6957	103.955	54.8987	68.7543	68.8319	116.383	96.3004	98.2384	98.662	92.376
RNA_1	22.6904	25.3977	10.8227	15.2943	6.40359	132.49	45.5046	18.5443	61.5339	29.2903	36.7972
PMM0126	298.993	98.7491	266.259	200.132	153.197	109.841	255.684	214.5	159.91	143.864	190.113
PMM0127	627.466	221.953	1222.96	498.902	436.725	245.107	316.565	269.264	241.264	232.285	431.249
PMM0128	1170.54	1019.38	1388.14	1113.87	816.915	967.931	847.194	627.211	675.408	869.491	949.607
PMM0129	25.6402	16.895	18.5677	9.97956	14.5281	25.4029	8.20928	8.62312	16.3449	13.4672	15.7658
PMM0130	63.1532	70.8772	66.7483	40.9746	69.6949	66.0761	83.0581	93.705	97.3095	79.7502	73.1347
PMM0131	104.411	116.006	98.591	57.0244	84.8183	85.6338	109.858	122.364	134.595	120.779	103.408
PMM0132	254.133	171.501	480.49	270.446	242.895	153.27	115.522	166.43	164.444	166.871	218.6
PMM0133	300.5	174.877	165.796	112.235	73.0946	140.498	148.433	92.8944	108.537	82.0004	139.887
PMM0134	435.948	241.178	512.057	214.784	357.984	332.23	362.377	362.605	421.717	348.967	358.985
PMM0135	359.237	112.874	224.496	146.04	123.081	108.394	205.794	142.827	142.174	138.682	170.36
PMM0136	234.252	58.1307	239.259	70.6817	97.8834	67.3899	149.603	115.505	89.9201	90.9636	121.359
PMM0137	226.813	168.141	138.885	50.0877	68.619	110.635	175.421	109.058	132.432	129.922	131.001
PMM0138	232.911	144.16	224.767	113.666	122.318	110.254	220.162	248.405	222.503	204.644	184.379
PMM0139	30.2818	63.629	64.0384	31.801	41.2544	54.359	30.6047	43.0707	54.7283	48.4513	46.2219
PMM0140	92.0583	269.12	222.638	137.212	122.583	199.956	93.1176	144.822	162.259	169.556	161.332
PMM0141	16.5815	13.0598	12.6438	5.91185	7.57347	15.4106	6.17293	7.13244	14.5699	19.4697	11.8526
PMM0142	3103.53	1224.39	1286.43	430.776	1141.12	928.652	1440.2	1752.71	2398.94	2286.39	1599.31
PMM0143	473.758	287.585	362.935	157.85	272.882	255.417	549.514	527.81	386.567	327.224	360.154
PMM0144	253.443	203.405	141.037	106.712	241.796	162.083	355.63	415.894	345.057	374.697	259.975
PMM0145	2720.66	2752.77	3397.95	3537.42	3654.02	1804.53	569.72	920.311	1318.21	1484.19	2215.98
PMM0146	1029.04	642.478	1034.41	876.678	807.411	559.795	776.886	783.975	626.391	564.985	770.205
PMM0147	1295.55	474.367	759.426	574.606	458.642	565.845	507.721	665.823	628.884	553.608	648.448
PMM0148	75.7468	74.4889	85.7799	44.1081	50.5962	65.5328	50.6518	49.5737	60.521	54.5872	61.1586
PMM0149	247.911	263.005	168.631	130.36	219.478	231.745	209.211	210.129	260.35	237.04	217.786
PMM0150	305.902	361.579	300.107	289.155	242.4	294.733	257.069	243.551	243.886	234.788	277.317
PMM0151	78.5584	74.9403	77.3504	37.786	48.7534	98.371	85.8211	76.4214	73.8149	74.0979	72.5915
PMM0152	216.812	94.2065	168.619	87.423	96.0049	110.86	244.619	153.866	159.002	144.031	147.544
PMM0153	338.599	225.043	446.463	211.834	248.511	228.285	588.541	508.202	469.067	391.463	365.601
PMM0154	569.944	658.273	911.201	533.625	769.257	661.21	655.394	593.419	805.896	596.815	675.503
PMM0155	34.9347	16.0011	31.0387	13.1589	11.1157	22.0951	12.0665	5.03846	16.2542	15.5702	17.7274
PMM0156	24.8082	14.046	11.2556	8.80954	9.22117	24.9594	31.9762	22.0554	28.8184	14.2631	19.0213
PMM0157	55.6445	58.9482	57.3502	50.7715	54.5801	61.1125	40.5507	51.0229	73.8982	56.8429	56.0722
PMM0158	104.557	131.847	124.677	80.5706	113.343	98.983	127.511	94.0569	127.683	134.022	113.725
PMM0159	1488.32	643.273	890.464	727.982	875.239	540.594	1524.55	1324.97	1377.89	1539.16	1093.24
PMM0160	270.776	263.74	153.026	170.739	157.085	204.115	215.716	160.923	184.189	221.403	200.171
PMM0161	311.726	370.472	540.058	368.986	360.881	313.962	641.637	453.997	450.229	381.887	419.383
PMM0162	3.43624	3.76262	4.9437	1.66161	2.9251	6.54273	3.03668	2.62521	6.45726	4.65375	4.00449
PMM0163	214.725	323.233	221.449	133.022	171.419	306.842	156.917	191.213	305.303	239.024	226.315
PMM0164	1213.28	580.679	877.577	851.412	791.298	655.232	1062.38	966.486	828.706	751.943	857.899
PMM0165	28.6248	9.17374	55.5704	35.2947	36.5743	28.109	11.3525	12.5531	27.8086	26.7433	27.1804
PMM0166	417.938	267.682	417.269	175.453	147.803	237.292	179.5	153.324	223.76	208.097	242.812
PMM0167	299.292	386.055	252.617	118.401	139.864	278.011	208.595	175.131	257.017	239.851	235.483
PMM0168	278.801	199.784	272.51	194.67	134.147	199.338	165.242	215.812	216.552	186.126	206.298
PMM0169	484.66	291.303	588.968	469.933	347.849	298.538	394.89	384.623	372.116	410.913	404.379
PMM0170	72.6093	63.7291	68.0728	58.7495	73.1313	49.7466	55.7192	76.3078	76.5559	72.9381	66.756
PMM0171	115.186	55.1169	108.407	34.8772	35.6133	49.4975	60.9943	42.1899	49.1658	51.4812	60.2529
PMM0172	612.596	453.075	598.528	698.164	661.704	491.755	383.566	449.185	474.246	406.128	522.895
PMM0173	161.087	198.677	167.931	172.107	147.07	179.333	102.624	149.927	110.028	114.159	150.294
PMM0174	7.69015	10.5094	7.67718	5.4246	9.9366	17.4324	7.63358	7.45428	15.3077	9.03363	9.80995
PMM0175	7.10309	6.66663	9.07493	2.96387	5.84675	17.5202	6.59997	6.17377	11.657	11.2004	8.48067
PMM0176	161.354	62.3574	61.9652	15.8341	26.1166	64.1082	72.7302	51.5848	57.7132	68.9183	64.2682
PMM0177	37.3175	24.9095	17.3488	10.24	12.6148	22.2865	13.4281	14.4534	20.2692	17.3807	19.0249
PMM0178	181.405	103.082	138.938	54.9405	87.1969	107.069	206.999	163.576	157.431	179.81	138.045
PMM0179	202.025	112.867	244.084	134.302	196.176	106.193	225.02	201.413	202.338	188.417	181.283
PMM0180	31.811	38.3723	33.133	24.0242	21.7597	53.3645	37.1388	29.0897	31.2327	25.2294	32.5155
PMM0181	9.52254	30.8465	17.0324	7.22094	17.6361	22.2802	9.67755	5.3505	22.1926	18.5387	16.0298
PMM0182	2.00578	2.48913	1.43505	1.21679	1.06137	6.9421	1.63075	0.983567	5.60945	1.18202	2.4556
PMM0183	4.44014	1.90661	2.803	0.264075	1.38207	10.1466	3.39758	0.42692	6.64035	5.2772	3.66846
PMM0184	88.1164	73.9123	56.7783	26.5614	36.8769	63.5283	82.4683	58.4473	57.6687	53.909	59.8267
PMM0185	158.665	57.5844	101.145	51.963	80.4796	59.8343	123.532	154.582	113.445	112.319	101.355
PMM0186	47.098	24.8545	37.3822	15.8731	28.0373	32.4353	27.8413	28.3879	38.5003	39.3199	31.973
PMM0187	19.1742	23.6499	36.0159	20.0548	34.9229	39.4838	33.6215	45.2433	50.5312	32.1831	33.488
PMM0188	35.0485	46.6764	80.4399	24.0052	36.1614	40.6388	16.7499	15.7081	34.9189	28.3429	35.869
PMM0189	39.4548	23.2251	44.9341	21.8965	30.7539	27.2008	25.0346	32.9534	39.1094	26.9836	31.1546
PMM0190	168.059	50.8977	80.8477	65.8771	48.8539	61.8155	87.9631	125.758	68.2578	59.3059	81.7636
PMM0191	96.3253	96.8524	113.723	171.138	95.9041	102.706	87.5912	112.441	79.8343	69.741	102.626
PMM0192	9.21265	8.86718	6.89641	2.82888	3.97215	14.0749	10.0423	6.30229	14.5738	14.3052	9.10758
PMM0193	99.8098	57.3524	88.3574	51.0254	63.5204	61.6867	94.5808	98.9338	63.058	72.1987	75.0523
PMM0194	97.1056	31.7289	48.6459	28.5777	35.4967	36.291	61.28	46.5084	39.9225	44.841	47.0398
PMM0195	782.127	254.3	248.707	114.4	438.272	225.699	981.296	1145.39	766.197	744.604	570.099
PMM0196	114.27	51.3746	42.7141	44.6796	58.7345	55.9107	75.001	96.5522	116.259	94.8229	75.0319
PMM0197	37.4983	16.119	25.6186	8.44751	6.5264	14.6834	39.544	27.72	27.4795	20.0967	22.3733
PMM0198	43.2752	20.9895	18.8748	13.8016	15.0612	20.7198	24.7939	12.897	26.7467	20.0498	21.7209
PMM0199	49.4302	48.5189	57.277	33.5064	32.1165	47.6044	32.5439	26.6278	38.8137	39.2627	40.5701
PMM0200	198.697	147.465	180.932	66.2544	203.586	145.879	421.07	310.498	257.115	294.224	222.572
PMM0201	1984.93	1618.62	1285.44	573.121	2090.19	1585.03	3429.73	3235.93	2589.32	3060.31	2145.26
PMM0202	1432.38	2478.38	1561.79	863.853	2723.34	2256.17	3231.56	3559.33	3123.37	3687.8	2491.8
PMM0203	1559.56	1056.93	1019.03	556.04	1055.94	1040.18	1640.92	1713.37	1353.62	1508.63	1250.42
PMM0204	1504.34	1124.28	899.274	505.877	870.707	954.941	1502.43	1463.49	1327.96	1354.28	1150.76
PMM0205	756.347	683.333	1009.06	484.021	588.565	599.977	1157.8	965.615	778.374	853.838	787.693
PMM0206	104.83	270.982	121.349	48.1772	117.186	139.756	165.292	152.805	225.753	218.149	156.428
PMM0207	146.205	88.6373	162.587	88.9732	122.74	81.8912	181.334	217.694	201.758	200.027	149.185
PMM0208	699.728	483.06	809.065	513.89	448.845	537.616	517.669	581.509	515.828	449.025	555.624
PMM0209	397.458	207.535	248.883	150.853	182.571	204.5	239.795	279.526	251.946	210.154	237.322
PMM0210	41.0996	40.0029	34.6122	14.8903	52.5577	57.3345	27.0104	27.4316	51.6653	42.0973	38.8702
PMM0211	1044.87	770.051	1008.24	506.181	708.57	652.657	1111.45	1145.54	852.988	691.949	849.249
PMM0212	449.174	473.651	354.731	153.855	250.149	387.377	465.042	415.393	422.882	317.018	368.927
PMM0213	752.041	926.85	463.133	179.013	285.335	630.07	658.582	571.054	687.683	666.346	582.011
PMM0214	2337.18	2319.25	2323.94	1159.05	1029.93	2270.17	1599.35	1564.82	1645.64	1406.76	1765.61
PMM0215	449.895	303.423	542.139	223.975	209.133	321.769	280.672	258.155	288.509	226.117	310.379
PMM0216	30.762	37.6287	51.8002	10.0873	31.0892	53.244	49.795	32.1624	54.2532	52.9617	40.3784
PMM0217	18.8297	29.5674	18.9397	19.9511	18.0638	32.2454	16.19	20.0021	24.6442	15.51	21.3943
PMM0218	56.4493	22.5428	59.5908	29.768	44.6299	36.7449	74.9612	52.1955	37.1455	38.7638	45.2792
PMM0219	1207.58	173.783	298.068	159.462	290.366	1446.11	1039.85	1159.6	1444.03	1500.63	871.948
PMM0220	201.37	1219.79	381.825	546.681	443.128	675.615	811.507	827.226	759.329	879.829	674.63
PMM0221	2.64243	4.94814	7.80878	3.02015	6.44412	12.0913	4.67034	1.31454	6.7181	9.18848	5.88464
PMM0222	135.161	54.2573	51.1153	24.5536	36.0851	54.0588	90.7433	74.9793	95.1073	101.914	71.7975
PMM0223	19745.1	68614.4	11405	37166.5	68300.1	43469.9	49541.5	59298.9	60230.7	71431.6	48920.4
PMM0224	335.495	295.66	430.98	396.228	304.53	256.362	333.011	321.666	299.746	272.897	324.658
PMM0225	189.666	165.575	81.7771	73.2413	74.8681	95.7428	99.7217	94.6975	128.244	139.822	114.336
PMM0226	1131.54	695.3	818.94	742.312	1264.43	623.227	1318.56	1666.56	1262.09	1155.65	1067.86
PMM0227	218.198	201.807	166.15	37.4555	137.808	187.876	630.84	481.774	609.688	660.24	333.184
PMM0228	2846.29	3027.72	3179.91	859.9	1804.65	2765.12	3490.08	2822.1	3476.43	3626.36	2789.86
asRNA_02331	273.812	452.514	416.016	91.5946	216.525	274.647	208.547	180.521	313.133	335.916	276.322
PMM0229	164.108	79.3792	81.2864	36.356	60.6125	66.0972	120.461	91.2789	94.7241	96.7975	89.11
PMM0230	25.0208	34.0227	22.3766	8.43256	25.9605	41.5837	13.9605	15.6374	34.5089	39.2373	26.0741
PMM0231	1874.15	1262.97	1367.38	1139.1	934.084	1068.61	1278.4	1115.82	1266.99	1279.67	1258.72
PMM0232	321.647	281.757	189.112	130.404	132.453	194.349	112.629	111.917	139.801	156.304	177.037
PMM0233	366.152	227.885	450.818	220.022	259.317	184.344	284.543	420.382	302.769	284.36	300.059
PMM0234	306.184	174.497	425.41	207.413	243.954	162.665	233.287	387.51	248.916	242.669	263.251
PMM0235	422.69	318.293	496.96	386.167	317.958	412.124	298.478	306.701	275.333	211.763	344.647
HyPMM8	309.216	222.778	170.426	126.011	155.453	268.419	381.227	287.615	243.424	262.895	242.746
PMM0236	315.961	192.42	166.079	112.233	139.598	235.063	378.259	269.556	225.997	243.491	227.866
RNA_2	13.2822	18.4221	13.0664	6.71459	4.217	32.8359	26.9968	18.4539	20.2612	22.3637	17.6614
PMM0237	3.31928	3.63455	1.85532	0.839004	1.75641	12.4553	6.07197	2.88232	8.26313	4.71556	4.57928
PMM0238	189.153	105.925	86.5479	61.1774	76.5646	102.812	158.094	171.023	120.902	122.761	119.496
PMM0239	67.024	50.4555	59.9411	27.8828	29.1856	33.5335	27.9555	12.8384	32.9857	32.3271	37.4129
PMM0240	2.24743	0.757197	1.5461	0.524378	0.365919	10.99	1.5461	0.28258	4.98132	2.61975	2.58607
PMM0241	85.1918	13.8652	71.5301	46.511	43.9345	31.1342	95.5866	94.1872	56.7797	49.4553	58.8176
PMM0242	11.7691	18.4931	14.9853	7.66398	9.92204	25.9251	9.40636	13.8573	21.6383	18.3047	15.1965
PMM0243	418.953	428.136	386.416	332.081	336.955	578.238	574.256	581.021	422.649	414.261	447.296
PMM0244	142.468	333.415	217.93	225.8	254.591	468.054	262.22	233.771	226.712	243.121	260.808
PMM0245	71.853	185.651	107.55	113.178	200.312	268.453	54.1136	100.294	84.4489	87.3933	127.325
PMM0246	39.861	120.719	35.1185	90.4926	109.619	68.6611	75.8996	62.6117	71.3291	76.7213	75.1033
PMM0247	216.035	83.3501	197.514	85.7616	67.2377	80.6496	58.8508	76.2836	62.1986	62.7312	99.0613
PMM0248	29.3421	21.4193	29.3547	13.3249	17.3686	29.3317	28.5057	31.2967	30.9777	27.2143	25.8136
PMM0249	113.558	53.6201	78.1499	51.2183	67.0143	62.6173	58.0034	81.7676	74.0554	78.1864	71.819
PMM0250	100.906	32.0881	61.9122	39.4054	39.9282	38.2135	45.8664	50.3242	46.9045	59.0301	51.4578
PMM0251	872.938	71.5947	780.203	502.385	457.044	73.8679	443.188	546.92	891.324	755.427	539.489
PMM0252	262.747	116.788	138.677	76.5236	116.567	82.1454	239.634	170.482	153.313	171.468	152.835
PMM0253	135.931	142.987	75.5072	36.7064	92.0329	90.0496	125.617	112.474	158.128	184.804	115.424
PMM0254	22.6704	38.8747	27.3038	8.48735	14.5425	39.0125	17.4752	17.4355	22.5201	21.5162	22.9838
PMM0255	194.326	144.288	67.1321	48.9419	49.7438	122.518	80.9922	81.9893	81.0048	77.8121	94.8749
PMM0256	678.588	461.246	510.578	244.137	242.71	379.629	517.167	443.423	439.706	364.294	428.148
PMM0257	81.56	116.327	102.043	75.4427	75.2495	94.4783	83.9929	82.9966	66.5672	71.8319	85.0489
PMM0258	649.203	907.815	926.029	994.71	1275.16	883.846	601.956	753.81	707.132	636.866	833.653
RNA_36	51.5134	38.6785	30.2743	11.9048	12.461	41.5837	106.499	44.5064	73.5913	65.6708	47.6683
PMM0259	107.617	112.633	153.45	77.7827	105.659	79.9826	65.7094	97.137	97.4287	92.4191	98.9819
PMM0260	78.4026	58.3606	57.3372	11.7148	26.1593	68.473	90.1196	60.9201	66.7709	86.8142	60.5072
PMM0261	80.325	66.0285	39.5531	28.1393	31.4225	63.9379	46.9352	39.6363	35.7878	28.3019	46.0067
PMM0262	24.6405	29.0563	37.1623	22.2597	24.5342	30.1746	47.179	27.1686	33.1146	35.2281	31.0518
PMM0263	4389.88	18236.8	11636.6	16605.2	20132.2	10419.4	10469.3	11051.1	11132	11241.8	12531.4
PMM0264	94.4467	104.081	96.6719	59.0615	115.361	85.7346	176.359	160.922	177.893	165.152	123.568
PMM0265	2219.24	1483.68	1620.1	866.822	1019.09	1547.92	1225.96	1797.08	1828.41	1388.12	1499.64
PMM0266	555.784	234.015	602.289	360.262	331.701	216.631	336.477	328.672	317.529	322.867	360.623
PMM0267	539.459	246.365	234.369	89.9842	320.801	129.337	1183.96	582.328	639.983	763.798	473.038
PMM0268	1797.82	1714.87	994.104	747.558	2472.41	964.02	2151.35	2173.94	3600.74	3488.99	2010.58
asRNA_02731	5026.55	4843.22	3128	2498.54	7735.82	3128.48	7157.76	7309.84	11425	10623.7	6287.69
PMM0269	151.062	54.0527	77.5293	46.1978	39.2325	58.5262	79.3597	59.5768	51.6301	57.2567	67.4424
PMM0270	50.121	20.6007	29.3133	13.5234	17.2664	21.9058	40.869	31.9533	31.5143	32.5436	28.9611
PMM0271	41.6579	28.1361	18.5408	12.9899	16.9961	35.9556	33.1566	15.4321	19.549	22.042	24.4456
PMM0272	1000.31	2187.25	605.84	373.312	685.048	1654.81	513.713	579.53	1054.59	1037.22	969.162
PMM0273	343.648	422.765	227.18	96.4229	151.278	380.056	201.329	168.106	242.921	239.036	247.274
PMM0274	198.002	238.454	188.821	98.578	162.951	208.965	258.81	314.035	326.29	263.947	225.885
RNA_35	240.757	347.314	247.355	98.5278	198.68	297.597	460.225	397.044	386.206	381.243	305.495
PMM0275	87.7525	122.589	184.044	134.852	161.288	150.98	117.908	163.587	171.11	112.939	140.705
PMM0276	22.8347	33.4317	43.5967	42.6729	38.15	39.5069	15.7491	25.7917	35.2244	26.8918	32.385
PMM0277	37.6862	31.1523	77.1546	93.2794	88.7025	25.9685	31.8878	32.3056	33.0436	35.4101	48.6591
PMM0278	63.7382	34.3926	117.738	57.7354	64.6144	49.3909	28.5468	79.4475	76.5699	62.4455	63.462
PMM0279	122.906	78.6775	185.846	119.105	141.679	100.837	79.0182	174.626	139.894	121.3	126.389
PMM0280	169.589	114.511	48.9578	36.0561	229.092	87.4799	237.701	368.901	290.53	309.609	189.243
PMM0281	199.676	292.702	233.224	102.669	159.963	298.706	224.589	232.08	238.825	226.807	220.924
PMM0282	1059.79	1184.06	986.855	493.779	711.019	1288.25	888.549	853.864	1220.07	1098.19	978.443
PMM0283	316.107	66.6563	213.502	68.7782	54.3335	65.1443	98.3884	93.958	99.2934	107.591	118.375
PMM0284	67.1907	35.5996	56.9403	31.5018	44.5384	51.6055	74.2318	65.6894	69.7231	55.4254	55.2446
PMM0285	41.7617	32.3666	46.5669	19.0812	38.1007	41.1684	76.7183	73.4031	64.7455	65.7855	49.9698
PMM0286	65.4643	72.5983	96.0226	44.9068	54.3624	68.6094	61.7021	73.2304	72.3351	94.2925	70.3524
PMM0287	24.7181	11.9822	21.2424	8.98136	15.3277	25.3705	35.9536	38.0356	28.9668	42.7568	25.3335
PMM0288	422.413	190.77	231.149	104.061	139.191	207.28	295.943	288.973	267.003	216.024	236.281
PMM0289	214.867	318.963	326.062	119.882	210.91	201.327	296.212	269.879	253.773	257.841	246.972
PMM0290	188.173	183.669	195.998	107.161	108.931	137.891	152.448	138.464	164.654	141.288	151.868
PMM0291	120.11	94.1088	93.9439	57.9312	85.2069	89.8968	160.366	125.412	117.347	109.156	105.348
PMM0292	151.372	216.208	274.97	108.046	184.51	148.209	294.165	284.64	239.009	199.96	210.109
PMM0293	4164.96	1483.13	1482	1052.35	1434.61	1440	2493.24	2158.59	2061.39	1993.13	1976.34
PMM0294	4097.33	1072.12	1531.63	1103.32	1385.08	829.485	2408.89	2183.14	1980.27	1988.16	1857.94
PMM0295	294.753	211.645	240.218	49.7975	177.33	157.625	264.204	309.159	381.682	368.262	245.468
PMM0296	526.418	281.014	531.497	178.971	408.996	268.951	743.502	643.543	611.516	519.313	471.372
PMM0297	6498.11	27606.3	12659.5	9069.94	13329.6	23242.5	11131.5	14471.7	14817	12034.6	14486.1
PMM0298	6097.67	11950.7	3230.57	2252.86	3421.12	8077.63	4163.06	3686	5022.07	5118.16	5301.98
PMM0299	14652.6	12683.1	6564.23	3299.91	6782.36	9081.56	6369.66	6997.89	8542.45	9945.46	8491.92
PMM0300	15570.8	16918.8	5214.37	2856.33	5361.87	10765.8	6536.32	5687.24	8579.72	9772.42	8726.37
PMM0301	1753.59	1743.96	793.887	541.777	684.477	1186.58	975.674	875.775	1047.38	1069.63	1067.27
PMM0302	164.836	144.328	106.82	65.5293	87.4076	93.4874	78.2531	92.7065	136.915	127.314	109.76
PMM0303	33.5993	15.417	35.9802	15.7061	25.3988	18.7393	31.787	52.0668	30.619	30.4168	28.973
PMM0304	68.3595	65.4462	95.2613	63.8591	75.3598	72.459	88.9171	95.9964	82.0325	77.6084	78.5299
HyPMM9	33.5954	20.9642	37.7987	38.35	64.8005	32.9152	31.2787	56.2419	52.3498	36.4941	40.4788
PMM0305	1102.34	824.571	410.463	237.34	387.271	588.047	222.045	597.971	832.806	715.47	591.833
PMM0306	400.535	659.811	579.308	246.97	431.616	530.565	508.037	507.631	954.278	669.413	548.816
PMM0307	2114.75	3240.74	2976.24	1366.7	2101.66	2643.82	2717.49	2409.28	4668.37	3403.79	2764.28
PMM0308	319.55	158.636	219.925	116.006	83.3675	155.795	178.631	117.004	130.614	163.632	164.316
PMM0309	48.2334	37.1027	46.6149	28.0542	31.835	64.1082	81.1704	48.7451	36.2611	43.2259	46.5351
RNA_34	128.977	64.8599	134.572	79.6916	59.1489	138.676	173.604	113.608	59.5098	60.3233	101.297
PMM0310	264.758	95.2776	277.8	133.486	98.3966	122.149	179.187	185.48	181.075	155.95	169.356
PMM0311	1561.19	400.729	1693.44	945.856	589.594	548.233	731.425	673.401	646.181	568.457	835.85
PMM0312	1771.35	790.252	1198.46	435.839	1229.81	899.487	2578.15	2023.74	2095.87	2120.57	1514.35
PMM0313	273.42	419.724	489.456	494.619	618.827	318.137	408.619	370.145	542.46	396.947	433.235
PMM0314	1104.54	1788.48	560.812	242.485	617.073	995.425	650.258	639.274	1215.76	1218.85	903.295
PMM0315	3852.23	8523.86	7085.71	2924.52	4737.27	7578.09	4573.38	4955.22	6330.42	5492.1	5605.28
asRNA_03211	2841.6	5245.65	4594.61	2023.58	3538.12	5350.61	3576.48	3424.31	4363.46	3577.8	3853.62
PMM0316	182.423	182.666	127.457	105.872	335.315	179.291	237.84	320.495	287.328	276.337	223.502
PMM0317	966.701	2002.19	3051.36	1459.62	1762.87	1691.95	910.961	1040.81	1232.49	1253.71	1537.27
PMM0318	196.17	350.008	516.69	189.734	251.33	259.97	141.781	135.156	218.445	268.118	252.74
PMM0319	172.028	158.196	272.565	113.696	136.741	155.569	134.414	120.51	136.952	153.132	155.38
HyPMM10	67.9888	59.7497	42.5037	13.3478	10.4786	119.358	53.6664	45.8551	69.9249	56.6819	53.9555
RNA_33	897.028	181.096	305.741	212.591	142.48	277.802	361.577	422.811	279.467	250.878	333.147
PMM0320	873.348	685.087	845.991	724.523	613.308	558.16	967.7	1197.65	855.724	837.219	815.871
PMM0321	455.277	599.995	701.048	423.878	384.215	500.326	529.887	469.281	411.282	427.668	490.286
PMM0322	81.973	56.2416	76.1016	41.6892	45.0279	46.9933	47.9476	72.4991	71.5576	48.6808	58.8712
PMM0323	59.2976	73.3219	74.6766	51.9134	35.6771	51.2255	30.149	36.3116	53.5492	45.4818	51.1604
PMM0324	798.534	573.797	964.981	949.416	787.641	521.155	680.596	1024.13	882.726	631.604	781.458
PMM0325	4248.14	4377.9	3241.77	2338.82	2543.36	3905.74	2462.14	3414.6	3267.06	2796.94	3259.65
PMM0326	3085.22	3512.74	2628.3	2115.98	1826.57	2661.17	1823.42	1960.13	2373.64	2193.57	2418.07
PMM0327	877.072	633.611	680.609	529.676	451.032	594.506	667.85	689.927	550.979	486.341	616.16
RNA_38	1949.72	5891.13	9201.26	8219.56	16173.1	21952.2	4920.86	3534.14	1457.03	1551.6	7485.07
RNA_39	1916.59	6629.58	6841.23	8645.91	14746.4	29444.8	3023.56	2453.05	985.761	1317.54	7600.44
asRNA_38	61.286	122.71	61.6998	47.801	105.258	283.972	66.341	82.7161	99.4238	106.433	103.764
RNA_3	157.484	313.725	171.116	107.143	294.392	674.695	129.234	184.04	228.258	245.336	250.542
RNA_4	122.342	306.043	141.436	119.17	241.582	614.384	146.774	175.587	265.523	297.683	243.052
RNA_40	2360.57	6901.23	12577.1	10008.3	20671.4	23524	6909.76	4808.83	1974.98	1980.88	9171.7
RNA_41	879.836	1879.79	593.742	319.825	931.137	2560.76	1352.11	1068.15	1069.89	1103.49	1175.87
PMM0328	301.093	446.462	956.645	497.604	482.564	588.57	324.178	503.393	563.046	412.559	507.611
PMM0329	1108.85	1443.22	3366.94	1727.82	1641.7	2247.45	1213.97	1575.95	1863.6	1258.35	1744.79
PMM0330	166.801	93.3827	302.567	132.952	119.803	107.924	62.7517	147.537	118.949	95.1809	134.785
PMM0331	79.7294	43.2941	95.8648	43.3516	51.8359	47.5285	84.0966	95.0877	146.607	129.501	81.6897
PMM0332	3.8505	4.28314	3.2796	0.556158	1.35834	20.2038	2.98147	1.79824	5.59399	2.62416	4.65294
PMM0333	263.945	55.2421	91.9198	62.1281	57.8919	90.4445	75.7857	77.5855	65.8995	51.7313	89.2573
PMM0334	92.6837	75.7643	154.701	187.419	136.509	149.938	75.7012	64.2289	47.7793	68.6786	105.34
HyPMM11	12.1016	15.9011	30.3035	26.1024	44.3982	18.8051	24.9251	19.1213	21.8787	19.6967	23.3234
asRNA_03431	2798.65	2539.35	6170.69	2585.57	2902.64	2355.71	969.259	3680.8	1766.81	787.43	2655.69
HyPMM12	2907.4	2681.11	6527.44	2726.98	3031.3	2484.73	998.027	3842.39	1824.87	789.564	2781.38
HyPMM13	2404.65	2905.86	6196.63	2384.84	2968.63	2203.81	842.089	3473.25	1589.02	594.196	2556.3
PMM0335	646.974	852.265	943.589	870.575	1591.98	972.499	1038.37	1076.95	1458.57	1314.45	1076.62
PMM0336	292.146	665.51	306.346	916.365	2610.63	1005.97	1249.94	792.04	1441.16	1662.85	1094.3
HyPMM14	68.7471	46.2374	42.1394	20.3057	23.7069	43.1025	101.738	51.135	54.3331	92.9919	54.4437
HyPMM15	648.707	627.677	727.968	453.035	592.5	475.75	180.983	209.258	251.803	251.749	441.943
PMM0337	162.49	206.097	201.113	104.774	181.29	154.109	42.6987	89.3009	117.691	81.3056	134.087
HyPMM16	33.0042	92.7567	148.074	208.003	314.358	71.1018	22.8082	29.6709	59.6693	59.2752	103.872
PMM0338	3264.15	2927.13	3139.99	1193.69	1749.33	2033.51	208.387	721.004	491.041	294.024	1602.23
HyPMM17	3200.15	5558.38	2622.75	1158.95	1884.91	3795.58	276.066	921.545	1256.02	569.026	2124.34
PMM0339	88.879	83.4473	87.4287	56.9632	71.2039	96.3504	72.2606	62.3032	71.5287	77.6954	76.806
HyPMM18	8.83087	20.0555	14.9178	21.8254	177.57	33.96	32.7075	49.7189	46.5662	91.6914	49.7843
PMM0340	105.001	94.7403	144.648	154.519	144.253	88.9069	76.1774	93.2769	124.726	112.921	113.917
PMM0341	323.212	241.462	295.369	303.338	233.731	248.241	227.113	239.428	298.269	259.368	266.953
PMM0342	303.048	140.6	276.833	193.965	188.872	121.468	184.245	216.442	150.92	133.837	191.023
HyPMM19	1592.58	465.851	910.42	912.357	505.92	419.038	743.373	987.717	910.56	901.19	834.9
PMM0343	1490.36	514.738	1003.83	936.96	548.2	474.268	727.567	986.482	903.026	890.761	847.62
HyPMM20	0	0.540855	0.662614	0.749111	0	4.18666	0	0	4.39528	0	1.05345
PMM0344	68.9789	60.2918	30.4388	27.071	28.8161	40.7087	65.6743	39.314	52.3038	62.6558	47.6253
HyPMM21	1.34462	0.981552	1.20252	0.679749	0	5.22363	1.63981	4.3957	5.69759	3.39598	2.45611
PMM0345	455.987	248.941	246.324	88.0954	148.307	182.409	504.732	276.731	212.907	350.872	271.531
PMM0346	262.846	202.74	229.225	93.6014	96.0538	224.635	168.244	98.5075	122.76	135.092	163.37
PMM0347	96.2863	226.534	164.317	333.869	127.626	235.695	132.439	163.835	129.489	163.716	177.381
HyPMM22	82.9821	210.501	156.774	422.648	188.814	202.948	155.173	211.935	149.44	220.933	200.215
PMM0348	9350.27	14155.3	23976	204432	11894.3	33139.1	1621.56	3009.38	2695.96	2777.1	30705.1
PMM0349	16.4546	13.5369	33.636	31.689	14.3735	28.7795	18.0497	13.2345	10.4032	11.4339	19.1591
PMM0350	24.0573	56.8354	47.333	20.3433	24.0713	80.9462	18.8479	16.4441	30.3963	21.3578	34.0633
HyPMM23	9.07617	15.1439	0	2.62189	5.48879	14.6533	1.58124	10.0669	12.087	6.0036	7.67229
PMM0351	107.245	47.8253	36.5732	13.0793	26.4976	51.2865	49.1942	45.359	29.3524	30.5638	43.6976
PMM0352	64.1837	21.0749	25.0436	14.5322	11.4084	24.8556	33.1431	21.9747	22.1564	15.647	25.402
PMM0353	37.48	46.14	68.9071	32.7453	33.9989	35.6054	32.3832	29.6709	33.3124	29.1345	37.9378
PMM0354	22.6472	49.0916	85.0354	56.6328	41.8978	64.4745	41.6042	52.8425	50.6922	45.5546	51.0473
HyPMM24	21.282	43.4083	80.0506	27.2134	38.4215	50.4023	8.14249	33.7635	73.7346	93.7992	47.0218
HyPMM25	9.07617	14.0791	2.02925	13.7649	6.00336	32.0541	13.8359	5.5633	9.61468	0	10.6021
PMM0355	330.245	233.17	787.778	521.618	266.928	250.359	209.205	282.915	222.926	166.492	327.164
HyPMM26	365.182	189.411	556.732	273.139	307.372	187.799	80.7364	185.007	226.228	265.186	263.679
HyPMM27	121.592	75.7197	152.033	76.9087	98.1883	70.0102	31.3906	76.2967	85.4638	104.79	89.2393
Yfr9	4356.94	10138.1	19203.7	31467.5	5212.74	20243.9	194.809	1525.19	1645.18	515.369	9450.35
Yfr8	4356.94	10138.9	19202.7	31467.5	5213.93	20245.8	193.893	1525.8	1646.78	515.369	9450.77
PMM0356	254.477	135.193	234.161	113.72	108.334	97.9475	185.225	212.391	184.991	186.284	171.273
HyPMM28	32.549	40.6667	34.1475	13.2903	25.1727	31.3909	26.4631	17.9049	37.663	32.6716	29.192
PMM0357	12.9161	16.3089	30.1266	8.82366	9.7901	15.164	14.3325	12.981	9.023	13.3717	14.2838
PMM0358	98.9751	34.7649	63.9485	25.1223	21.183	34.6135	63.6345	71.8646	70.7757	59.2682	54.415
PMM0359	130.149	19.0014	41.0445	24.2401	26.0976	11.612	104.7	197.62	199.115	118.218	87.1797
HyPMM29	432.631	331.274	327.386	198.827	202.513	325.349	178.944	216.351	108.325	112.704	243.43
PMM0360	86.1943	45.8226	66.193	34.5751	28.5063	33.7498	59.6043	51.4934	67.8858	64.2825	53.8307
PMM0361	16.7117	11.1476	20.6147	11.3615	13.722	25.0327	10.3074	13.8935	16.8486	16.4947	15.6134
PMM0362	1.10014	10.4401	1.31184	0	0.776192	3.62632	2.38517	0.89912	3.72933	4.01343	2.82817
PMM0363	32.5116	41.1373	43.1292	69.03	51.3243	73.1024	46.2572	46.4992	44.5432	49.4951	49.703
HyPMM30	41.3704	12.3265	35.4884	7.68274	7.14819	41.1485	4.80501	5.52018	18.6033	7.81864	18.1912
Yfr10	36.3047	631.968	77.4239	69.1775	112.309	340.266	74.9265	143.79	107.684	57.601	165.145
Yfr2	128.611	592.91	102.585	94.89	149.599	326.542	96.0857	142.989	126.668	80.9615	184.184
HyPMM31	103.558	88.1949	50.565	43.3256	56.6875	41.1974	28.0649	23.834	39.8457	31.0648	50.6337
PMM0364	977.512	963.976	926.706	819.548	656.398	791.586	769.36	625.308	732.369	835.22	809.798
PMM0365	711.687	549.178	578.499	720.437	482.404	498.212	337.332	502.993	490.318	534.381	540.544
PMM0366	251.175	169.023	342.478	330.63	426.337	186.151	326.431	441.987	370.799	342.767	318.778
PMM0367	555.461	535.746	438.569	317.087	464.309	366.699	635.286	361.757	392.397	465.275	453.259
PMM0368	975.292	712.206	702.95	589.085	543.497	550.459	977.77	571.814	660.444	768.249	705.177
HyPMM32	219.643	327.298	237.829	203.721	302.569	307.719	176.361	232.175	254.597	200.957	246.287
HyPMM33	194.835	265.019	243.511	252.051	365.004	254.723	129.873	200.773	253.315	179.308	233.841
HyPMM34	119.387	211.506	539.47	936.014	1443.76	329.91	107.849	108.413	588.714	593.055	497.808
HyPMM35	405.16	744.173	812.741	1530.22	2100.58	1211.18	330.113	290.538	1566.9	1492	1048.36
HyPMM36	313.929	677.617	724.484	1373.97	1673.97	1039.31	268.542	257.148	1198.71	1151.84	867.951
HyPMM37	74.8784	222.506	211.719	651.539	206.516	182.174	48.5793	127.338	73.0715	76.4095	187.473
HyPMM38	197.333	519.779	331.489	1433.33	534.183	391.68	95.2146	289.531	179.143	188.805	416.049
HyPMM39	356.197	461.533	350.41	1193.31	552.4	436.903	134.774	349.893	214.788	212.793	426.3
asRNA_04001	260.765	293.56	118.946	80.4718	136.323	246.323	115.796	131.807	163.302	186.028	173.332
HyPMM40	271.882	258.541	119.05	83.2013	126.364	239.337	126.593	145.717	159.988	192.891	172.356
HyPMM41	464.04	549.794	511.815	411.112	435.91	392.575	825.926	540.551	531.989	584.602	524.831
PMM0369	62.1431	92.876	138.355	128.638	146.071	106.731	69.1378	119.218	129.443	64.1564	105.677
PMM0370	250.128	682.07	75.624	639.162	546.105	210.439	979.56	867.162	696.472	835.229	578.195
PMM0371	57.4476	73.0072	31.4729	43.0351	39.452	35.2718	56.7712	35.6961	52.575	53.9843	47.8713
PMM0372	167.511	250.048	53.316	81.1405	69.5632	73.3307	251.978	204.573	297.738	371.162	182.036
PMM0373	532.55	959.799	72.1757	140.625	165.888	172.052	802.53	519.642	942.55	1334.48	564.229
PMM0374	9.64343	26.5019	2.02925	6.88246	9.00504	20.0338	17.0642	19.4716	40.3816	34.3843	18.5398
PMM0375	3.36154	2.94466	6.31324	2.03925	3.20179	7.83544	3.00631	1.92312	5.41271	1.69799	3.7736
PMM0376	45.4546	331.381	181.61	220.835	209.288	175.75	9.83884	16.8859	84.7968	74.0488	134.989
PMM0377	218.653	757.412	442.746	531.826	425.256	566.774	200.578	246.134	477.937	393.856	426.117
asRNA_04101	325.355	1055.86	618.548	717.529	570.449	818.298	328.818	391.203	723.122	600.374	614.955
PMM0378	3729.41	1452.36	1851.39	1111.68	1634.81	903.432	3886.45	4111.22	3253.18	2848.81	2478.28
Yfr11	333.321	642.982	1219.19	344.4	675.342	781.173	39.8176	388.311	230.442	71.3839	472.636
HyPMM42	10.3728	39.4824	41.7447	24.7207	29.0122	37.6799	1.80713	10.294	17.5811	25.5738	23.8269
HyPMM43	30.5724	93.4541	102.531	58.9235	71.7876	87.727	7.7675	25.7669	43.7215	62.7362	58.4987
HyPMM44	35.1336	109.855	104.212	57.4278	57.6323	98.8506	41.8944	40.1993	48.1354	21.1975	61.4538
HyPMM45	1657.05	822.19	1143.34	839.004	621.148	636.197	829.274	958.654	687.861	424.982	861.97
PMM0379	1705.93	1099.55	1078.7	1014.5	754.533	919.065	808.564	873.399	757.064	574.209	958.552
PMM0380	172.913	84.4323	253.917	165.414	224.864	77.0942	114.66	165.853	116.757	106.385	148.229
HyPMM46	698.276	1055.6	1637.74	765.591	860.243	2051.79	1147.69	1112.47	546.214	524.744	1040.04
PMM0381	70.6291	25.5382	55.4909	20.0217	35.6272	42.8942	36.4931	45.8551	17.3414	30.0081	37.9899
PMM0382	16.756	18.3475	25.7439	23.2402	35.6934	41.5755	33.5336	37.0448	25.1233	21.5212	27.8579
HyPMM47	157.698	165.637	205.969	207.047	214.92	208.352	160.035	175.244	137.971	113.659	174.653
PMM0383	243.144	179.015	173.785	136.7	493.591	544.011	564.546	1101.24	275.724	232.449	394.42
PMM0384	94.1734	54.3129	79.6055	59.1725	53.9753	61.8219	58.9263	77.1445	57.6047	54.5729	65.131
PMM0385	244.344	137.095	457.362	382.722	280.083	144.417	324.504	304.112	206.578	183.629	266.485
PMM0386	32.2521	20.5852	17.8197	8.19493	13.0454	31.1297	15.1015	10.2123	9.87405	10.6618	16.8877
HyPMM49	94.9507	40.2625	61.8142	21.1768	25.1218	65.0944	75.4942	34.8063	69.2257	51.1356	53.9082
HyPMM50	87.0318	38.1192	84.9507	24.6386	21.5792	70.9581	59.4374	30.4838	55.2119	40.1935	51.2604
RNA_32	907.617	2476.82	1992.73	974.25	1253.5	2838.92	4661.15	2941.13	3812.54	4406.28	2626.49
RNA_31	632.233	1146.05	1351.78	625.8	789.984	1425.08	2710.48	1708.61	2079.02	2481.26	1495.03
PMM0387	290.437	255.103	358.695	177.04	246.734	209.333	203.202	217.385	326.925	294.826	257.968
PMM0388	195.831	193.085	172.737	75.4019	150.09	137.059	193.093	158.148	165.05	169.682	161.018
PMM0389	16.7117	21.1384	19.0686	8.73963	20.278	37.0403	24.7142	28.3758	29.6681	25.5911	23.1326
PMM0390	50.5108	105.843	78.0444	44.2301	75.4112	85.6899	85.2496	114.445	138.547	117.889	89.586
PMM0391	76.8805	55.7752	61.6823	35.0271	67.6353	82.2931	102.89	111.638	102.422	81.0373	77.7281
PMM0392	524.811	158.925	217.589	80.2728	99.1401	129.814	288.197	229.877	164.225	198.314	209.116
PMM0393	51.3976	341.845	207.577	63.1021	72.9577	390.988	127.684	43.673	46.3233	81.0455	142.659
PMM0394	17.3853	21.7739	17.6821	11.3738	14.7914	23.9578	10.2546	11.7012	15.1668	14.7797	15.8867
PMM0395	1312.26	2469.09	1653	975.588	1794.81	2706.03	1648.01	2049.77	1966.68	1648.85	1822.41
PMM0396	163.439	140.884	83.4031	47.2135	88.5552	149.76	122.126	126.515	146.4	124.073	119.237
PMM0397	329.075	102.806	192.555	86.5291	86.4237	118.724	151.756	140.117	167.992	142.526	151.85
PMM0398	21.7828	26.5019	20.7296	12.4237	12.2653	32.2513	21.5698	14.1508	19.0519	26.3319	20.7059
PMM0399	10.7264	23.8517	15.0534	3.00325	7.16037	21.0974	7.64746	8.63155	13.7053	19.7275	13.0604
PMM0400	334.562	575.023	973.543	469.089	468.546	593.346	303.339	370.506	511.52	422.877	502.235
PMM0401	15.1973	9.61464	11.024	9.56075	4.46762	27.7901	17.1608	8.55627	12.8792	6.11276	12.2363
PMM0402	62.1477	31.084	55.1755	18.3532	24.5371	36.1882	33.3325	29.3012	38.243	35.1341	36.3497
PMM0403	749.241	1999.03	2542.32	1732.35	1383.43	1440.5	1517.43	1461.24	1475.16	1194.04	1549.47
PMM0404	25.4831	16.8185	20.2925	6.70598	6.28044	30.3281	19.5831	12.2678	18.046	18.2207	17.4026
HyPMM51	8.31982	54.6602	140.695	37.4712	45.6256	36.328	1.84478	0	10.8966	14.0084	34.9849
HyPMM52	31.8364	22.017	14.9853	12.9884	13.0042	39.4512	15.8935	10.0425	17.5135	13.6362	19.1368
Yfr12	19.6833	30.6528	10.5619	10.6139	8.33238	49.1238	9.60176	8.57955	28.9135	24.3037	20.0367
Yfr4	5.73232	7.53212	5.12654	1.15915	4.85324	25.1034	9.32101	1.87395	19.4318	13.5124	9.36459
PMM0405	1140.41	993.821	943.639	641.155	741.131	1399.86	693.444	951.097	816.337	654.977	897.588
PMM0406	91.5846	93.1453	99.7419	111.392	71.9251	99.9062	57.4588	59.5001	54.8883	55.6668	79.5209
PMM0407	6749.58	7699.89	17448	24849.9	11186.7	7795.24	8078.37	11820.1	6864.96	6582.18	10907.5
PMM0408	46.1588	32.6136	28.89	9.13915	16.0743	29.0449	13.1921	15.9254	29.8251	33.5578	25.4421
PMM0409	146.996	196.1	126.692	46.0723	106.649	149.233	149.713	154.319	178.813	204.257	145.885
PMM0410	3115.23	3653.61	2220.46	814.413	2371.35	3132.14	5180.08	4356.95	4773.73	5567.58	3518.55
PMM0411	250.456	161.024	245.36	93.857	124.019	162.624	177.473	145.726	165.129	133.862	165.953
PMM0412	135.154	72.421	149.482	54.1511	71.1369	79.9765	115.436	92.5381	86.2084	65.6667	92.217
PMM0413	17.0178	10.8182	16.3609	8.96153	11.1813	19.533	16.1418	13.6185	15.1431	13.9089	14.2685
PMM0414	83.887	54.921	75.022	57.1683	75.2081	70.6008	47.98	130.805	101.596	96.1133	79.3302
PMM0415	60.2621	29.0579	41.4504	20.5891	31.4978	35.0805	37.0829	42.699	47.6341	40.2604	38.5614
PMM0416	269.888	111.008	345.509	219.131	237.054	117.088	205.725	265.583	252.87	228.133	225.199
HyPMM53	9303.35	109145	45579.3	21972.7	40615	100592	15069.1	15518.8	20678.7	23349.8	40182.4
asRNA_04601	10116.4	118739	49588.4	23905	44182.4	109371	16391.4	16875.3	22484.4	25384.4	43703.8
PMM0417	441.081	558.063	1074.81	588.147	678.78	502.254	313.147	349.571	482.723	519.233	550.78
PMM0418	817.741	1354.83	867.927	700.108	897.283	1743.12	704.797	605.721	910.252	874.05	947.582
PMM0419	48.3554	25.5554	29.4668	21.9005	25.991	30.5995	48.6775	31.915	26.4363	29.0228	31.792
PMM0420	153.166	124.423	131.165	84.857	120.617	133.872	260.558	281.259	174.193	174.361	163.847
PMM0421	97.2913	87.6088	107.215	72.2245	58.1851	91.5963	63.28	66.2793	72.8225	78.1685	79.4671
PMM0422	231.28	73.2352	237.568	149.612	140.65	94.5595	236.264	247.17	140.512	188.158	173.901
HyPMM54	95.0328	312.956	162.818	151.144	176.852	289.618	223.978	162.318	205.867	169.899	195.048
PMM0423	18.568	25.0858	15.1187	7.28525	29.0361	20.5538	19.8279	20.8376	25.3651	34.5301	21.6208
PMM0424	25.2754	13.0832	20.1384	9.75741	25.2901	31.486	13.0769	14.2721	25.3146	28.2425	20.5937
PMM0425	4.30981	8.63845	7.64339	4.20979	6.26186	18.0586	4.03848	3.52231	8.60485	7.25659	7.25442
HyPMM55	0.558533	2.85405	0.999018	1.69414	0	8.28475	0.908201	0.456476	3.31337	0.940424	2.0009
HyPMM56	1.57846	2.88064	1.41166	0.797966	0	12.8216	0.641663	0.645021	2.67539	1.32886	2.47813
PMM0426	102.366	44.5934	90.1397	52.9645	46.4918	44.9635	82.7541	57.1064	43.4109	42.8451	60.7635
PMM0427	52.6047	29.116	35.7811	15.3568	19.9949	24.6838	53.461	37.1391	47.4062	44.5982	36.0142
PMM0428	446.8	492.801	585.145	223.723	390.659	440.236	649.737	504.218	554.584	567.945	485.585
PMM0429	806.718	1574.63	1773.09	791.334	1294.86	1270.51	1094.41	893.596	1374.92	1146.74	1202.08
PMM0430	179.963	159.426	260.252	91.1926	96.0538	119.802	150.35	78.0021	109.247	117.121	136.141
PMM0431	59.732	11.5521	27.473	11.608	26.1069	17.3147	8.45131	19.9074	47.3338	35.3965	26.4876
PMM0432	90.3861	29.9746	113.302	70.3751	66.509	46.3347	83.2569	76.3259	61.9583	69.7697	70.8193
PMM0433	10.3105	22.6856	29.8706	13.8016	17.0592	30.7719	9.44529	21.1257	15.5065	15.1596	18.5737
PMM0434	282.828	235.624	249.395	204.21	228.012	172.896	312.824	330.915	320.299	311.777	264.878
PMM0435	710.913	404.324	384.43	234.139	298.203	295.378	416.433	353.301	412.957	404.624	391.47
PMM0436	421.901	330.528	358.267	187.03	271.686	244.509	514.794	502.294	427.594	403.47	366.207
PMM0437	8.19182	5.02857	15.9843	4.51772	11.4279	19.1996	17.2558	11.5641	18.7757	9.40424	12.135
PMM0438	16.7036	13.8108	21.0357	11.2015	7.75646	27.9307	22.8649	15.0444	12.5668	11.4794	16.0394
PMM0439	28.4042	16.4779	26.2436	11.2211	15.4283	27.1712	27.5284	14.0668	18.0138	15.757	20.0312
PMM0440	19.5234	13.291	19.3239	15.7472	12.4203	17.5087	9.98746	5.82662	9.29516	11.1729	13.4096
PMM0441	148.925	89.0797	161.065	98.9729	44.2552	67.1961	72.8641	49.0114	55.1711	66.0082	85.2549
PMM0442	116.34	65.1706	184.92	101.276	117.535	89.5183	150.132	133.384	124.327	126.284	120.889
PMM0443	809.163	118.585	1351.55	751.549	441.196	168.854	768.43	600.711	240.139	184.678	543.486
PMM0444	294.592	258.558	365.064	430.068	229.191	180.268	257.719	289.329	287.158	218.356	281.03
PMM0445	880.623	587.002	567.413	825.082	465.95	450.082	674.959	615.48	621.413	553.137	624.114
PMM0446	103.902	219.234	143.804	165.316	143.651	175.197	93.2854	94.2163	99.9926	79.7167	131.832
PMM0447	46.4281	63.3667	36.4225	24.0004	33.3725	55.3138	28.7597	20.0659	22.9766	20.2779	35.0984
PMM0448	218.373	232.628	222.889	311.178	217.953	258.127	213.884	196.47	128.334	129.69	212.952
PMM0449	58.5801	51.1276	79.5899	54.3558	67.436	66.1884	32.3898	56.1035	71.3358	63.4717	60.0579
PMM0450	122.908	86.9262	138.373	79.8198	74.4679	105.743	133.2	99.5865	103.936	93.5808	103.854
PMM0451	177.065	117.786	236.96	155.412	212.329	130.166	258.226	222.619	264.128	211.98	198.667
PMM0452	2083.09	1699.81	5898.42	4020.55	1327.26	1053.93	1900.82	1746.86	1190.29	1424	2234.5
HyPMM57	3721.83	499.561	1034.11	858.319	668.534	440.637	659.694	989.526	627.133	653.556	1015.29
PMM0453	929.981	461.981	991.445	366.477	296.922	486.812	487.023	446.844	511.839	456.623	543.595
PMM0454	261.102	123.518	194.664	104.876	135.676	128.216	250.363	233.129	212.896	215.038	185.948
PMM0455	228.557	95.7165	178.072	63.4479	62.7155	85.9182	231.568	152.025	117.041	97.468	131.253
PMM0456	70.0337	34.2018	51.7734	38.5666	29.0757	52.4128	36.2973	64.4541	42.5125	40.3731	45.9701
PMM0457	76.3556	74.8815	105.141	57.0224	58.5333	52.345	45.5762	55.0555	79.9479	72.1374	67.6995
PMM0458	13.9463	48.4791	53.4535	30.2157	50.1354	58.0101	55.6134	70.1971	56.0934	46.032	48.2176
PMM0459	92.0583	94.5445	117.761	71.0823	69.8296	106.135	76.1339	64.758	75.5744	74.8328	84.271
PMM0460	312.123	302.282	285.349	210.385	151.881	341.709	300.217	284.264	325.325	272.305	278.584
PMM0461	2244.38	1840.88	2255.82	1631.94	1222.12	2250.24	1897.04	1897.17	2349.32	2049.5	1963.84
PMM0462	1506.54	754.934	1633.2	972.618	1056.48	1034.61	1038.85	884.824	1087.67	995.287	1096.5
PMM0463	128.094	174.263	140.593	152.366	113.452	82.0101	68.5006	153.953	155.867	89.3847	125.848
PMM0464	89.829	135.652	109.082	117.374	77.9061	80.68	62.7664	103.086	114.555	74.4162	96.5347
PMM0465	274.58	406.667	300.423	232.474	494.622	600.701	246.65	394.589	489.089	519.584	395.938
PMM0466	73.3777	69.7837	97.1752	58.3937	81.0443	62.8644	74.5982	81.4774	90.673	71.0999	76.0487
PMM0467	226.07	595.791	272.732	209.326	274.973	282.492	318.778	301.521	385.502	460.935	332.812
PMM0468	2099.22	5906.39	2132.79	1318.98	2198.56	3244.73	1896.27	1940.48	3207.97	3332.81	2727.82
PMM0469	16235.1	10525.1	10438.6	5328.78	7333.11	10652.9	10960.4	10747.3	13260.9	10829	10631.1
PMM0470	136.168	140.972	205.176	113.615	125.919	125.846	170.071	153.757	137.546	109.499	141.857
PMM0471	161.883	196.375	312.439	175.108	195.257	134.102	228.39	206.237	214.36	144.802	196.895
PMM0472	193.958	135.623	159.256	105.439	87.8892	148.603	201.524	175.281	179.679	164.662	155.191
PMM0473	178.871	120.669	140.379	93.7968	136.441	119.383	244.143	295.409	254.036	231.557	181.468
RNA_30	928.713	597.367	346.18	130.953	272.585	516.677	653.352	621.887	526.365	535.279	512.936
PMM0474	849.99	2439.86	1155.97	448.634	1530.15	2020.12	2661.64	2219.2	2406.17	2834.67	1856.64
RNA_29	1207.01	2520.22	904.658	410.308	1245.8	2181.43	1508.98	1258.37	1796.71	1929.29	1496.28
PMM0475	609.738	584.194	832.877	329.902	512.128	690.457	660.363	493.717	610.944	719.103	604.342
PMM0476	241.091	245.464	771.668	426.579	325.65	215.603	341.303	235.063	213.278	231.751	324.745
PMM0477	2052.38	1392.49	3149.52	3417.5	2411.5	1713.98	1810.84	2314.86	2213.02	1934.69	2241.08
PMM0478	76.7279	20.9343	121.551	79.582	45.0404	33.4009	88.3015	103.973	73.5563	66.0075	70.9074
PMM0479	443.702	308.783	589.076	370.041	216.51	253.73	179.572	159.341	250.626	210.147	298.153
PMM0480	546.693	651.234	972.903	569.701	363.095	534.16	483.657	321.522	327.281	318.864	508.911
PMM0481	354.299	756.901	872.531	381.88	487.907	920.84	421.944	593.061	627.572	516.454	593.339
HyPMM58	136.676	90.4183	75.4405	53.4403	58.7623	80.3238	76.8298	71.9957	88.6812	89.8935	82.2462
PMM0482	1871.65	3437.56	3427.25	2933.51	3327.68	3424	2260.48	3665.08	2375.35	2534.98	2925.75
PMM0483	1467.16	907.476	1125.31	613.945	540.646	809.713	1269.28	847.058	643.2	774.588	899.837
PMM0484	153.072	173.672	231.421	80.1814	91.0127	126.034	86.4562	77.6495	131.905	119.22	127.062
PMM0485	340.31	500.591	480.134	441.96	651.613	440.857	290.991	435.174	576.181	462.47	462.028
PMM0486	59.3581	66.1222	88.3132	94.3355	99.7038	61.672	36.4529	56.6715	78.1481	56.543	69.732
PMM0487	62.6434	27.9309	109.5	96.8942	47.3677	35.888	54.3306	59.1964	62.5897	54.0859	61.0427
PMM0488	22.9353	15.2281	24.4284	11.8859	10.1238	17.584	22.0203	14.8826	16.8974	19.7937	17.5779
PMM0489	84.6199	53.4521	39.6086	27.0468	31.4161	49.5513	104.306	88.9571	95.0769	101.688	67.5723
PMM0490	32.6245	74.641	77.5676	41.6342	40.0005	61.8951	35.6624	24.3058	39.4491	36.3416	46.4122
PMM0491	79.7206	153.001	189.118	137.744	131.505	102.309	7.30306	20.8002	63.437	73.7312	95.8668
PMM0492	108.69	116.15	200.821	118.276	86.8042	105.739	46.0968	40.2939	84.894	72.8248	98.059
PMM0493	202.569	164.607	166.609	91.6199	97.4315	136.9	139.88	142.917	151.383	137.354	143.127
PMM0494	1778.19	718.391	1210.6	381.11	721.972	828.827	754.78	806.414	1276.99	1261.38	973.864
PMM0495	835.351	428.461	607.778	212.596	304.1	375.589	519.379	496.731	651.25	705.281	513.652
PMM0496	289.98	649.33	386.918	214.968	1081.13	380.45	1183.93	1370.47	1194.1	1173.66	792.494
PMM0497	35.3959	16.5855	17.9237	11.6551	14.9839	25.2041	27.9999	23.3771	20.9167	18.3624	21.2404
PMM0498	49.3901	28.8002	25.7809	27.8531	22.4906	31.5502	17.8379	23.0774	24.7637	22.9435	27.4488
PMM0499	228.274	170.263	410.351	221.011	152.203	192.729	168.296	164.283	167.869	167.404	204.268
PMM0500	2323.5	595.17	1560.3	731.433	739.343	612.251	908.175	761.051	965.944	981.667	1017.88
PMM0501	565.996	1145.23	724.411	460.937	596.478	833.196	495.007	501.974	694.022	744.053	676.13
PMM0502	876.637	942.938	693.951	402.792	556.856	692.197	739.684	722.389	815.94	826.241	726.962
PMM0503	35.3634	43.4827	61.4488	17.4016	39.133	32.9563	25.4717	25.495	64.8385	62.0332	40.7624
PMM0504	15.3212	11.9137	23.8298	9.76593	15.1571	32.2305	18.6848	10.0718	18.9118	24.6753	18.0562
PMM0505	55.9028	39.3229	39.6513	22.1971	40.8016	45.5376	96.9953	72.9958	58.6297	53.2838	52.5318
PMM0506	414.887	269.385	438.356	209.319	246.443	290.937	522.652	392.512	301.474	283.257	336.922
PMM0507	1623.52	1317.47	1323.19	938.528	932.117	1194.7	626.316	749.699	1433.61	1435.45	1157.46
PMM0508	335.139	112.534	196.267	110.791	155.412	125.144	225.868	255.535	273.831	279.651	207.017
PMM0509	1090.07	239.876	565.555	240.317	220.349	264.761	368.83	360.362	479.123	675.277	450.452
PMM0510	781.191	1299.84	697.109	456.024	752.158	811.836	172.585	389.213	926.629	816.592	710.318
PMM0511	206.718	401.728	248.035	130.579	208.484	313.324	173.551	199.914	233.358	189.395	230.509
PMM0512	3.83708	5.1711	1.84778	0.895279	0.93711	13.5513	3.83955	2.17104	8.50469	5.71518	4.64701
PMM0513	121.121	108.438	160.214	110.44	113.755	85.5522	67.54	111.558	157.194	124.391	116.02
PMM0514	58.4523	45.6492	51.6538	24.5002	32.7226	43.9248	46.9581	39.8215	53.8054	59.6652	45.7153
PMM0515	158.659	119.767	281.512	124.371	166.175	148.997	227.537	222.097	230.092	244.855	192.406
PMM0516	52.3332	32.1767	37.4135	12.6406	24.5966	34.7005	37.9219	21.0906	24.7902	29.3493	30.7013
PMM0517	0.504232	1.47233	0.450945	0	0.800448	5.6985	1.43483	0.206048	2.99123	0.848994	1.44076
PMM0518	75.6555	44.6539	53.9281	31.3639	31.053	54.0089	53.9788	56.0395	40.2499	36.1637	47.7095
PMM0519	1327.51	936.612	1944.1	1303.85	1397.78	959.626	1318.96	1544.93	1286.87	1215.23	1323.55
PMM0520	258.167	134.893	284.482	187.222	144.945	130.523	201.852	207.383	147.567	139.801	183.684
PMM0521	1801.94	310.637	525.699	269.381	411.509	366.152	972.755	952.713	1121.73	861.799	759.432
PMM0522	427.932	104.203	220.645	86.6897	150.58	155.715	336.363	319.941	351.398	287.3	244.077
PMM0523	82.4679	62.1424	141.768	72.3054	124.704	64.4398	155.343	111.138	108.347	106.71	102.937
PMM0524	37.9803	29.5598	28.3888	18.5415	33.2001	36.6238	57.7464	51.3536	44.1782	40.595	37.8167
PMM0525	251.076	403.207	268.773	201.136	184.659	161.186	411.725	273.018	248.412	290.824	269.402
PMM0526	662.746	486.319	817.665	515.638	502.616	439.86	652.827	665.426	651.914	549.836	594.485
PMM0527	4.92267	3.36889	2.75153	1.24429	3.25606	8.258	3.00168	1.50869	4.43253	4.14424	3.68886
PMM0528	23.7858	21.628	29.7313	10.8291	17.6651	30.4575	37.7721	22.2816	19.2146	16.5115	22.9877
PMM0529	45.5612	86.5261	80.5251	30.143	61.449	81.8547	66.461	54.8225	89.8558	102.014	69.9213
PMM0530	2462.82	477.23	1118.87	573.561	803.067	481.917	1799.93	1702.21	1477.88	1552.96	1245.04
PMM0531	386.522	136.395	251.567	111.085	179.83	127.349	461.945	337.87	310.561	364.467	266.759
PMM0532	960.023	1241.26	1438.92	872.507	1058.92	1084.85	1263.04	1254.13	1343.06	1310.28	1182.7
PMM0533	205.901	148.243	208.282	90.6554	102.088	155.411	146.987	99.1882	143.106	151.674	145.154
PMM0534	144.354	112.949	178.864	72.8666	89.8789	144.396	147.495	120.715	130.851	104.062	124.643
PMM0535	75.9937	42.5603	52.2791	30.1739	37.6075	55.8502	78.4189	85.6183	64.0109	54.7817	57.7294
PMM0536	389.063	521.454	292.87	167.78	545.679	522.936	1032.48	1241.13	1419.76	1144.6	727.776
PMM0537	61.9315	55.642	38.1977	23.419	49.722	62.8898	90.2858	107.809	108.311	117.415	71.5622
PMM0538	9.23151	26.7611	17.7026	9.51316	20.7608	25.0163	4.11355	6.16633	15.045	11.2839	14.5594
PMM0539	32.4149	34.6654	37.6862	20.3196	29.3307	33.5423	41.1123	26.4919	29.1187	26.4704	31.1152
PMM0540	1384.76	1880.12	2327.5	1163.07	1524.79	1498.3	462.144	938.45	2552.78	2478.29	1621.02
PMM0541	565.226	1012.78	1356.38	505.663	748.888	705.632	231.806	361.167	835.747	836.025	715.932
PMM0542	359.796	456.545	233.382	130.061	173.757	233.622	321.157	389.885	381.786	410.65	309.064
PMM0543	1779.42	1458.95	1181.79	684.773	1139.28	1261.46	1961.35	2300.2	1952.35	1765.68	1548.53
PMM0544	2524.04	3620.9	4227.63	4193.1	1918.82	2947.47	2328.95	2099.94	2110.78	1818.75	2779.04
PMM0545	3974.71	4407.03	5503.3	5341.18	3097.65	3732.17	2624.72	2697.22	2999.74	2526.73	3690.45
PMM0546	4090.33	4769.7	5833.43	3893.57	4178.26	5752.85	5492.95	5239.7	5414.74	4088.59	4875.41
PMM0547	63.0034	51.5601	68.4735	26.5657	47.0925	64.0583	194.901	63.6136	87.2728	125.109	79.165
PMM0548	338.597	181.592	319.545	248.143	307.372	147.056	712.462	491.387	435.133	379.084	356.037
PMM0549	5095.86	9226.68	12259.2	16968.8	19168.1	5589.2	15122.3	20074.3	29577.9	22184.4	15526.7
PMM0550	2397.42	2872.48	1991.7	3073.15	5636.08	1259.35	2640.85	4005.64	6362.63	5584.17	3582.35
PMM0551	1292	3872.53	2431.4	2246.82	6543.79	1333.45	2690.15	4300.2	6176.87	5403.89	3629.11
PMM0552	900.176	655.87	1282.74	1074.5	2252.57	265.438	1584.95	2754.56	2772.04	2074.63	1561.75
PMM0553	231.14	110.84	113.638	62.185	118.579	79.0919	147.177	167.03	176.759	163.786	137.023
PMM0554	284.727	268.89	222.534	163.735	218.01	271.127	186.717	224.032	242.679	233.521	231.597
PMM0555	104.008	111.021	96.5267	48.6112	95.5346	130.989	69.0048	63.3515	82.7382	65.2578	86.7043
PMM0556	11.799	14.9073	13.7989	10.5531	17.77	24.3611	13.6514	11.4975	24.9982	16.8101	16.0147
PMM0557	2085.61	917.105	777.525	511.475	684.51	792.242	667.229	1013.11	1206.39	926.163	958.135
PMM0558	180.969	198.461	314.271	260.868	219.384	158.753	150.512	118.004	159.237	158.185	191.864
PMM0559	64.2313	49.5704	63.0959	49.784	51.3324	66.9632	55.3285	58.9815	67.6375	57.7866	58.4711
PMM0560	548.772	339.862	516.333	226.016	224.659	323.509	433.319	308.66	306.673	423.931	365.173
PMM0561	100.126	52.0747	58.3775	37.1354	118.151	47.562	159.212	213.492	167.806	133.532	108.747
PMM0562	59.2771	51.6562	58.3325	27.3743	44.2824	68.5269	87.549	76.9433	62.0554	58.3647	59.4362
PMM0563	27.3877	24.0609	39.4459	13.6844	12.1331	40.9392	14.111	22.9039	23.4801	26.5422	24.4688
PMM0564	54.9041	18.1466	55.8195	17.9012	25.9298	37.7701	19.7746	18.5626	30.3123	37.0379	31.6159
PMM0565	182.149	178.602	177.175	115.024	122.137	169.997	184.224	161.208	197.2	209.731	169.745
PMM0566	19.8665	14.9514	19.418	12.1762	13.3033	32.4732	13.579	17.0985	19.071	15.0229	17.696
PMM0567	61.3233	49.7199	92.1811	50.99	59.971	63.3277	64.423	54.9557	66.8847	76.6752	64.0452
PMM0568	38.1199	36.2193	34.9934	25.2867	27.1085	58.196	31.8122	30.2479	29.9123	24.6208	33.6517
PMM0569	19.6045	20.9744	22.1711	13.9484	15.0393	37.952	14.4209	14.4964	17.8448	15.3692	19.1821
RNA_5	113.98	148.842	87.2108	35.8528	62.9934	150.281	188.425	83.8377	143.818	154.596	116.984
PMM0570	65.1622	95.135	49.9509	28.2357	35.466	93.3678	73.0345	32.3337	63.9006	79.1524	61.5739
PMM0571	163.88	107.989	232.132	142.709	159.431	168.239	121.1	157.783	124.793	136.252	151.431
PMM0572	114.749	53.9503	103.318	65.1539	54.0646	66.6725	99.7237	88.1651	85.708	74.1172	80.5622
PMM0573	7771.17	2458.05	5518.87	3481.92	3939.04	2918.59	10157.2	5307.23	6472.77	6256.27	5428.11
PMM0574	60.2418	80.6706	92.0523	38.3199	44.7547	82.8475	56.7625	33.2575	66.6054	66.1656	62.1678
PMM0575	445.156	323.224	337.122	191.765	321.376	270.093	652.398	1348.5	1154.19	901.203	594.503
PMM0576	419.972	501.416	524.944	344.453	295.692	411.728	563.884	566.359	412.77	457.479	449.87
PMM0577	859.879	1177.01	1657.87	1184.74	1091.27	1120.98	996.757	934.635	778.564	733.035	1053.47
PMM0578	441.707	294.147	737.113	345.074	362.062	313.726	635.27	688.045	577.781	480.347	487.527
PMM0579	52.2319	74.2053	99.9179	49.7313	44.6185	71.8011	37.8954	17.8026	32.5534	23.0707	50.3828
PMM0580	664.321	511.139	403.72	248.291	246.951	405.497	521.116	636.909	740.122	814.821	519.289
PMM0581	3664.91	2934.24	2002.48	1118.13	2520.39	3154.34	2754.87	2702.59	3433.54	3345.56	2763.1
PMM0582	294.201	135.661	148.779	49.5761	76.2573	106.795	94.2189	64.86	107.872	112.844	119.106
PMM0583	818.058	718.377	760.052	192.947	337.711	658.3	625.631	596.497	801.36	775.633	628.457
PMM0584	308.806	135.353	185.606	84.4491	176.535	156.135	428.087	398.612	462.034	444.086	277.97
PMM0585	184.56	68.6732	136.292	108.724	103.212	74.2972	89.5035	155.801	130.321	100.872	115.226
PMM0586	612.284	201.593	455.283	393.048	366.084	204.282	146.588	429.062	427.626	324.182	356.003
PMM0587	4.80503	13.4458	7.16208	1.6194	5.65022	10.7475	4.5577	5.89056	9.72779	7.41621	7.10223
PMM0588	20.6054	28.4716	19.086	7.44049	19.2108	35.5194	13.7611	23.0551	33.2616	21.8903	22.2302
PMM0589	14.5495	13.7649	13.0613	5.13611	6.60324	16.0685	15.2184	10.6725	10.7392	10.3429	11.6156
PMM0590	97.1171	95.516	155.134	103.148	115.968	116.363	82.5382	97.2963	118.914	96.727	107.872
PMM0591	18.9024	29.7873	38.6397	25.7855	31.4358	41.114	22.4423	20.598	46.0233	31.5742	30.6302
PMM0592	74.6263	70.0025	52.3097	32.9987	67.5287	51.157	11.0314	41.3595	89.3485	96.631	58.6993
PMM0593	439.62	227.475	187.345	175.99	329.785	140.006	411.026	572.231	525.204	478.92	348.76
PMM0594	487.949	202.325	198.285	97.2906	232.858	174.012	690.746	619.433	620.374	595.963	391.924
PMM0595	465.757	178.217	330.846	174.472	168.033	239.067	356.814	227.696	222.574	188.219	255.169
PMM0596	90.9715	35.6167	55.0831	25.1428	45.4173	47.5809	80.36	62.3433	57.7992	56.9758	55.7291
PMM0597	105.335	72.3722	92.374	39.6361	45.3362	70.8701	114.186	117.337	89.0749	85.856	83.2377
PMM0598	240.532	133.369	287.424	139.463	151.646	136.84	210.795	224.239	203.752	186.087	191.415
PMM0599	567.499	244.62	616.466	270.951	442.1	430.537	705.095	570.19	632.949	701.157	518.157
PMM0600	217.089	160.151	185.112	206.619	153.338	179.445	132.557	193.331	242.238	184.143	185.402
PMM0601	126.282	162.093	272.689	196.337	110.159	133.924	99.7286	98.3774	135.232	118.194	145.301
PMM0602	219.252	70.8796	282.027	240.679	100.047	119.065	184.97	191.988	145.751	119.019	167.368
PMM0603	64.1258	60.1074	86.47	44.2748	46.3435	82.0408	57.4101	47.7182	59.5251	51.2547	59.927
PMM0604	84.3687	66.1526	87.8892	44.444	51.3604	62.4931	70.3388	53.0873	66.3586	60.499	64.6992
PMM0605	643.524	565.921	625.226	381.357	272.351	614.077	523.461	287.257	352.867	356.217	462.226
PMM0606	124.925	121.637	316.855	179.203	139.5	117.565	225.082	201.762	151.626	139.026	171.718
PMM0607	56.0288	33.1161	38.5317	15.2061	12.5897	28.1684	42.9969	13.4502	21.6779	22.2093	28.3975
PMM0608	376.629	166.332	272.573	124.751	112.981	198.69	189.38	134.868	132.965	126.957	183.613
PMM0609	544.945	217.655	323.473	148.57	159.878	214.206	368.225	342.81	342.314	311.511	297.359
PMM0610	41.3095	25.2841	20.1771	9.55813	14.5447	23.6793	23.1223	22.4642	28.7473	28.6243	23.7511
PMM0611	178.538	183.923	184.202	182.553	181.435	153.632	161.554	155.739	176.671	167.761	172.601
PMM0612	132.261	44.6527	52.8259	54.0564	40.5217	43.4534	49.2575	53.9038	68.5579	64.6655	60.4156
PMM0613	63.6779	47.5102	69.6695	41.9741	44.723	55.4338	89.4909	92.1894	100.431	87.3052	69.2405
PMM0614	204.388	159.139	153.287	99.8839	140.571	185.174	165.605	180.879	169.81	144.59	160.333
PMM0615	426.185	238.517	175.986	86.0473	139.348	221.963	273.135	207.804	240.451	261.785	227.122
PMM0616	17.3022	34.4598	20.9298	7.98845	19.4754	36.0984	24.8004	18.9632	25.9358	28.2062	23.416
PMM0617	19.0428	7.20052	9.55664	5.40208	6.23444	15.773	7.68543	5.15043	6.85	8.18879	9.10842
PMM0618	162.923	450.451	240.705	216.387	490.942	288.487	713.862	773.642	568.809	772.585	467.879
PMM0619	561.212	293.325	441.88	224.237	246.63	304.266	506.425	450.361	466.764	348.362	384.346
PMM0620	78.635	53.9935	60.625	24.674	45.7551	46.6048	67.1164	87.2892	131.494	109.827	70.6013
PMM0621	122.846	140.626	141.614	74.7674	77.2684	112.509	75.8063	88.9033	124.998	111.541	107.088
PMM0622	175.21	250.232	150.341	76.0728	90.7639	215.924	142.235	118.039	188.838	150.604	155.826
PMM0623	50.4888	15.7162	56.6304	38.243	41.9063	30.7123	106.74	114.958	70.1916	63.5442	58.913
PMM0624	0	0.311787	0	0	0	4.2236	0	0.69814	1.08589	0.359574	0.667899
PMM0625	2.51617	3.41114	3.85759	1.09029	0.760822	13.2025	2.63018	0	6.09247	1.21045	3.47716
PMM0626	419.572	498.504	614.427	157.048	208.643	362.252	288.44	216.335	197.064	213.946	317.623
HyPMM59	192.599	303.649	184.903	131.894	128.94	347.271	86.5484	111.14	161.657	121.737	177.034
PMM0627	7812.6	17923.2	13987.2	7750.26	9560.43	16859.6	9011.07	8699.39	15215.6	13479.8	12029.9
PMM0628	25.5242	25.5182	39.3445	23.5626	27.8514	39.7527	38.1524	29.2822	39.4999	41.1076	32.9596
PMM0629	899.174	1041.89	2048.13	1661.18	1320.18	1210.3	1136.04	1961.04	1768.03	1286.52	1433.25
PMM0630	8.74613	10.4803	7.37911	4.50488	4.0168	17.7172	5.36664	2.15789	12.7263	11.253	8.43483
PMM0631	89.4579	129.581	133.101	74.6297	78.329	114.332	69.4698	61.9647	105.9	111.617	96.8382
PMM0632	24.4595	24.256	37.1457	21.1529	21.3272	34.9878	27.0151	32.9398	42.7609	22.6638	28.8709
PMM0633	66.2475	64.4591	71.0808	40.9946	42.0123	61.1125	77.5153	63.2241	85.975	74.3386	64.696
PMM0634	31.9568	33.3257	43.7444	23.5185	25.5377	25.8736	11.2233	15.102	27.3586	26.7204	26.4361
PMM0635	392.914	159.397	572.344	469.821	322.004	229.969	178.987	338.628	320.191	253.04	323.729
PMM0636	78.4649	113.132	135.109	55.257	67.7541	86.8562	35.2294	31.9042	54.2557	63.0994	72.1062
PMM0637	882.372	786.808	680.324	768.404	610.928	761.486	555.145	1200.79	961.926	771.381	797.956
PMM0638	155.725	149.893	186.248	215.045	149.98	115.601	68.7137	97.9809	125.64	124.122	138.895
PMM0639	102.534	37.1945	87.7602	37.8876	45.2689	40.5595	52.7498	52.8789	65.1133	65.6667	58.7613
PMM0640	276.814	178.068	217.836	77.3071	67.634	153.658	178.955	102.712	108.259	114.389	147.563
PMM0641	71.7842	130.703	85.4501	23.5255	75.9698	99.8922	124.64	108.434	157.89	143.511	102.18
PMM0642	3154	1884.69	3669.04	1807.73	1222.72	2162.83	1644.33	1537.8	1768.16	1396.97	2024.83
PMM0643	228.952	302.943	380.325	141.882	132.6	261.44	232.455	199.505	274.209	214.255	236.857
PMM0644	366.865	260.002	402.157	195.534	187.039	284.086	258.368	278.498	354.497	265.49	285.254
PMM0645	21.9873	20.8407	17.1486	18.3532	21.0146	32.5657	22.3799	30.9246	31.2003	24.6806	24.1096
PMM0646	98.6811	148.813	88.6506	81.8697	97.7489	118.914	100.703	102.903	104.97	85.0992	102.835
PMM0647	151.973	128.812	91.7412	26.4628	87.5653	359.006	449.612	351.221	450.772	508.567	260.573
PMM0648	145.153	79.9402	81.6729	29.4186	58.927	130.365	158.228	135.6	172.497	180.488	117.229
PMM0649	1129.12	528.025	825.264	377.983	327.312	624.04	474.319	694.638	663.242	537.768	618.171
PMM0650	551.1	180.365	330.754	161.614	129.085	287.795	226.152	336.413	245.693	208.01	265.698
PMM0651	38.273	104.411	48.5065	27.4193	53.2346	211.325	63.1227	74.1774	46.5211	36.8238	70.3815
PMM0652	37.1691	30.2879	29.6336	32.3366	48.4843	46.6056	33.0304	43.8	35.1622	30.3212	36.6831
Yfr13	143.421	141.693	279.675	198.433	236.235	217.079	184.99	261.751	150.789	151.608	196.567
HyPMM60	111.05	93.0165	180.803	82.0497	144.646	119.166	104.755	108.212	117.638	152.819	121.415
PMM0653	158.344	157.381	246.757	135.531	236.44	177.136	192.993	185.329	232.409	248.742	197.106
PMM0654	96.1448	20.836	66.0557	23.5427	25.4377	34.6626	20.1527	19.6442	34.7985	26.5589	36.7834
PMM0655	46.5727	48.9884	89.5332	35.5941	60.1549	51.8046	38.7591	54.5466	49.4136	43.839	51.9206
PMM0656	1.683	4.73875	3.65535	0.972356	3.30781	12.3971	0.195474	1.37547	3.87134	1.21446	3.34111
HyPMM61	26.0093	28.0841	4.84598	4.38286	21.7913	43.2491	44.495	32.7709	43.6248	46.9861	29.624
HyPMM62	35.5322	36.0877	7.59891	6.2479	28.6118	51.2865	61.5451	39.7717	53.6785	56.5755	37.6936
HyPMM63	11.4888	26.1664	27.1252	3.25247	14.5905	38.6272	14.9451	6.76047	21.8095	13.9278	17.8693
PMM0657	96.1887	68.8503	116.149	56.0057	48.7201	74.0218	55.6858	78.9186	74.2213	53.5654	72.2326
PMM0658	46.8496	20.1239	29.7736	12.4893	17.2179	45.1151	58.5431	42.8444	24.7668	30.6906	32.8414
RNA_28	22.993	36.2193	27.0567	29.3651	34.5794	187.196	25.581	44.5064	41.0226	20.3759	46.8895
PMM0659	273.011	289.825	152.73	83.2502	101.279	217.763	152.896	146.574	154.942	143.283	171.555
HyPMM64	2487.39	5120.17	2581.68	871.516	1682.86	2793.65	269.022	2392.33	1504.94	644.459	2034.8
HyPMM65	39.9351	37.6327	45.4553	16.885	23.0529	38.9778	36.0102	36.792	46.1504	62.3501	38.3241
HyPMM66	1362.79	4852.83	2597.65	2247.12	971.824	3975.35	31.5458	350.488	942.623	461.322	1779.35
Yfr6	12477.4	5955.43	8685.74	4064.94	8689.72	15085.2	6289.56	3934.8	5177.93	4739.77	7510.04
Yfr14	12114.1	5751.23	8488.47	3967.35	8412.03	14572.7	6129.25	3820.13	5006.96	4583.48	7284.57
HyPMM67	5077.24	4217.36	4725.32	4863.33	3680.44	2263.5	2377.62	4638.41	5107.32	3490.66	4044.12
PMM0660	7179.66	4832.68	6598.4	6570.87	4972.53	2650.29	3366.22	6738.34	7124.65	4841.23	5487.49
PMM0661	1049.63	1406.12	1846.6	1802.68	1683.9	1893.32	1624.18	1811.48	1203.7	1130.86	1545.25
PMM0662	395.596	77.3353	199.567	166.128	150.705	140.817	262.85	477.549	253.562	191.551	231.566
PMM0663	77.6627	63.391	71.7152	51.026	49.8917	72.1393	70.1693	49.1255	59.9561	56.6494	62.1726
PMM0664	197.336	134.041	196.251	125.454	121.924	134.029	239.543	227.345	178.585	246.005	180.051
PMM0665	98.5413	37.2435	78.3117	39.5112	52.9732	48.2196	91.3933	65.7492	72.2666	62.3461	64.6556
PMM0666	44.7085	28.3423	53.2116	35.6868	36.9985	36.6841	44.6847	28.8468	30.0548	38.9122	37.813
PMM0667	306.627	110.305	641.025	430.061	318.276	132.894	388.302	453.083	264.43	219.109	326.411
PMM0668	53.7534	19.8251	91.867	47.3769	49.4416	25.842	40.0418	51.0616	35.7755	34.1177	44.9103
PMM0669	57.092	13.1441	48.3094	18.9453	19.8305	30.1929	45.584	39.6011	32.2557	31.7962	33.6751
PMM0670	149.778	44.0055	72.3359	27.8286	26.9844	58.5621	70.4278	61.688	80.2803	63.2599	65.515
PMM0671	4.2754	5.3427	4.60126	3.80985	3.6811	15.3552	6.1861	5.44856	8.2905	4.14838	6.11391
PMM0672	21.6943	12.7123	43.8187	14.3245	21.8659	18.0337	40.6752	49.8134	46.1504	42.9881	31.2076
PMM0673	167.699	51.6875	130.087	42.9052	61.449	59.2682	168.596	189.815	146.5	154.539	117.255
PMM0674	101.082	97.4651	164.318	82.1702	65.3361	89.6213	107.503	77.5662	91.52	90.295	96.6877
PMM0675	38.6818	16.2482	18.9397	9.83208	10.7489	25.6433	22.6645	15.3653	12.4533	14.3723	18.4949
PMM0676	119.197	85.5763	138.029	126.393	78.6411	94.4885	78.8076	84.1895	92.1493	67.2253	96.4697
PMM0677	49.9822	33.2815	71.2032	49.5964	64.8698	46.8735	77.2921	89.8409	77.4183	63.6153	62.3973
PMM0678	336.741	365.552	396.43	222.525	293.389	323.526	312.294	479.405	450.106	403.843	358.381
PMM0679	93.5158	41.672	43.3281	27.2134	40.5413	47.5727	76.234	105.281	119.779	96.434	69.1571
PMM0680	74.5201	56.8894	41.0123	17.2493	77.1319	53.0218	76.8983	115.337	121.217	122.83	75.6107
PMM0681	22.679	30.6407	44.3267	31.3438	22.2593	32.6193	21.1151	19.5813	27.977	25.0207	27.7563
PMM0682	58.3468	61.1582	52.8052	21.1768	47.0769	67.9828	139.555	91.7028	86.2151	86.3175	71.2337
PMM0683	43.6205	91.8555	94.2964	85.0628	130.072	72.4729	87.583	107.772	117.178	108.474	93.8387
Yfr7	1661.93	3432.84	766.837	1178.78	1591.17	7615	790.104	1032.55	1369.83	1034.86	2047.39
PMM0684	1641.71	3748.9	2226.54	4650.52	5176.81	4326.97	3244.07	3643.74	3358.81	4033.64	3605.17
asRNA_07401	1259.63	3124.32	1633.84	3288.79	3748.75	3432.48	2229.38	2536.39	2439.94	2941.25	2663.48
HyPMM68	612.444	1825.75	511.019	729.341	1032.37	1511.28	456.223	564.393	781.213	952.793	897.683
PMM0685	154.177	627.441	425.88	417.595	465.05	565.817	192.049	217.715	286.892	323.103	367.572
HyPMM69	10418.6	5113.57	4655.61	7563.32	6110.9	4192.99	4845.03	6530.5	6582.63	6923.07	6293.62
HyPMM70	17015	7342.65	5861.48	10987.2	8605.64	6479.9	7726.1	10350.3	10543	10921.9	9583.32
PMM0686	164.264	100.36	183.099	31.2907	64.2458	105.095	142.744	90.4721	76.6652	54.1129	101.235
Yfr15	96.0272	56.7464	91.8276	17.2324	40.0346	72.5254	83.1419	54.359	43.3321	34.2968	58.9524
Yfr3	6.95196	5.07483	5.18108	2.34296	1.22622	18.0048	3.76807	0	4.90962	2.92632	5.03859
HyPMM71	0	15.6602	2.21373	1.66847	2.61965	19.2324	2.68332	0.67434	13.985	4.86242	6.35996
HyPMM72	188.292	224.143	216.27	252.59	168.013	156.467	138.077	152.881	173.129	148.157	181.802
PMM0687	77.6054	92.1488	70.2979	76.4437	83.1879	75.5182	93.6946	86.0185	93.43	102.347	85.0692
asRNA_07481	107.072	94.485	133.166	88.3082	91.0423	70.0544	34.222	104.493	140.235	103.873	96.6952
HyPMM73	144.521	118.749	54.946	37.4123	99.7482	62.1356	37.4633	104.419	194.069	127.545	98.1007
HyPMM74	247.39	207.851	437.855	334.029	220.1	223.096	75.0563	248.812	282.617	231.848	250.865
PMM0688	4044.2	3898.28	5131.49	5098.39	3859.19	2860.92	4314.42	5581.78	5827.15	5601.25	4621.71
asRNA_07511	5543.03	1121.54	3659.91	2782.86	2610.62	2183.09	1210.02	2539.71	2020.31	1270.02	2494.11
HyPMM75	5957.72	1168.37	3916.32	2957.4	2785.56	2322.04	1291.6	2717.96	2149.44	1334.27	2660.07
HyPMM76	143.144	76.8555	89.0553	50.3403	51.0457	68.5041	62.4064	50.0167	77.7965	62.0008	73.1165
Yfr16	10.26	19.5884	16.9399	0	6.682	57.9761	0	7.74025	14.7146	2.65772	13.6559
HyPMM77	358.341	409.798	923.536	737.527	307.372	297.272	42.0884	125.827	194.857	75.8435	347.246
HyPMM78	723.301	386.316	677.459	513.184	303.678	318.568	155.529	292.145	276.903	305.05	395.213
PMM0689	209.713	103.513	79.8333	41.8885	291.1	251.606	202.449	147.657	144.786	207.474	168.002
PMM0690	227.509	157.245	106.062	63.6245	543.878	369.263	406.016	257.148	261.177	376.274	276.82
HyPMM79	30.859	39.7529	30.8447	5.50597	24.974	14.7449	25.089	55.633	84.6092	116.906	42.8919
HyPMM80	1.34462	8.34319	7.81639	2.03925	8.53812	9.97238	4.91942	1.64839	7.97662	2.26398	5.48623
PMM0691	336.213	258.49	566.544	273.436	236.097	210.349	214.316	178.456	218.044	251.155	274.31
PMM0692	28.7412	55.2123	75.3079	29.5691	37.8879	47.3688	4.91942	14.4234	32.4762	36.5067	36.2413
HyPMM81	54.457	84.8889	122.263	45.883	48.6272	66.5122	2.76717	7.88134	34.6128	52.5315	52.0424
HyPMM82	30.4319	30.3992	48.2246	30.7686	40.6816	24.889	6.94506	16.5808	14.4786	21.5744	26.4974
PMM0693	23.9281	25.2973	24.3511	14.182	25.7599	30.3057	21.802	23.9391	19.2294	20.4916	22.9286
PMM0694	105.97	70.0748	120.658	39.848	72.8624	69.9992	102.244	89.1465	108.932	109.314	88.9049
HyPMM83	117.99	368.818	49.3785	41.2947	103.258	771.435	51.6539	62.4326	151.271	96.1486	181.368
PMM0695	31.3744	19.1948	42.3555	27.341	21.0291	29.3367	40.9344	25.6416	36.2113	28.9287	30.2347
PMM0696	125.999	68.5932	106.954	44.0477	87.2395	56.7169	164.598	139.279	77.8223	96.0062	96.7255
PMM0697	310.5	202.6	335.788	128.473	341.244	172.08	408.571	473.954	346.128	356.712	307.605
HyPMM84	75.402	121.297	90.536	55.7655	61.3267	118.847	89.1172	77.0303	66.2673	54.0744	80.9663
PMM0698	106.753	176.679	132.578	83.0265	105.659	142.87	110.687	100.669	90.1033	78.5926	112.762
HyPMM85	4.63464	5.07483	2.76324	0	0	8.72962	1.88403	1.26259	2.61847	12.3556	3.9323
Yfr17	54.8696	109.622	145.368	121.799	127.49	101.407	122.091	118.347	321.655	207.347	142.999
PMM0699	639.698	191.216	724.161	681.16	184.326	106.793	200.264	167.509	123.847	163.652	318.263
PMM0700	67.6791	82.7775	317.466	262.836	79.6891	64.583	79.0751	65.2028	47.1	58.8636	112.527
HyPMM86	15.316	25.2596	8.62433	9.75015	20.4114	24.4412	5.53435	2.31804	6.24954	9.07362	12.6978
PMM0701	418.551	97.5983	116.448	16.9414	73.5181	102.326	313.613	174.317	309.74	395.566	201.862
PMM0702	23.0774	16.8462	21.142	11.6664	24.423	22.2639	20.8217	29.4409	33.3905	26.7729	22.9845
HyPMM87	62.3493	31.1109	29.6448	29.5247	65.9848	34.5627	44.2748	42.5714	42.1374	41.8591	42.402
PMM0703	270.747	62.2121	44.2997	37.6397	193.084	66.2813	518.29	394.272	240.139	442.139	226.91
HyPMM88	1573.48	585.451	695.112	468.841	532.662	864.877	939.162	906.987	730.016	616.138	791.272
PMM0704	65.4928	45.776	59.2173	49.7414	50.3191	54.7833	58.1106	48.3839	58.2125	52.1842	54.2221
PMM0705	150.448	47.0054	108.227	88.0652	113.051	69.8594	81.0186	167.159	142.313	120.494	108.764
PMM0706	62.4668	18.06	45.8622	36.1314	38.2209	27.5849	43.5426	80.1813	60.0076	44.7684	45.6826
PMM0707	325.743	95.5527	187.66	153.898	154.039	79.7529	167.08	264.861	212.264	180.018	182.087
PMM0708	158.767	61.1877	89.0419	44.7616	84.2648	91.3183	135.598	123.83	101.842	94.0208	98.4633
PMM0709	300.375	128.473	120.268	94.9668	157.079	134.953	236.002	178.681	125.988	136.154	161.294
PMM0710	1780.16	2908.26	2980.55	1282.57	1184.31	2226.61	1388.28	1417.79	1897.49	1705.82	1877.18
PMM0711	18.5518	5.63732	7.22395	1.88468	1.50304	15.2982	21.0729	5.36834	5.64186	6.50134	8.86834
PMM0712	290.697	104.241	115.571	75.86	53.4242	99.154	110.757	61.32	105.487	93.8745	111.038
PMM0713	71.0124	47.719	71.6012	76.4269	72.5615	92.421	48.9922	94.1465	105.113	99.2203	77.9214
PMM0714	78.6125	99.1213	57.0109	49.7127	102.256	71.4781	79.253	170.316	154.804	120.089	98.2653
HyPMM89	109.869	81.598	60.664	61.8214	82.9096	114.045	127.387	255.326	220.227	225.207	133.905
PMM0715	39.5462	42.5923	64.9361	23.597	70.6682	29.3066	59.5601	66.7596	84.0597	115.706	59.6732
PMM0716	37.3194	41.8105	49.0046	26.7889	29.1144	29.2269	29.6999	31.4217	33.8246	44.8016	35.3012
PMM0717	18.8596	26.1577	70.4178	20.0217	21.9552	28.3075	21.4666	16.5695	13.1858	11.908	24.8849
PMM0718	0.202819	1.3325	1.08832	0.820256	0.214645	6.01686	0.49469	0.663038	3.43765	1.02448	1.52953
PMM0719	67.6264	53.2636	52.2036	23.0315	36.1614	72.1531	52.3774	54.3967	88.3796	77.3084	57.6902
HyPMM90	39.4868	81.0895	82.2697	111.435	53.7289	73.8649	43.04	44.3291	57.734	51.8732	63.8852
HyPMM91	39.2805	43.8802	67.0652	85.4478	34.6424	60.5349	10.6453	15.5651	22.1926	26.0544	40.5308
PMM0720	1.70846	0.623574	1.14593	0	0	17.1961	1.38901	1.04721	6.15339	0	2.92636
PMM0721	337.023	171.442	79.3026	38.9803	68.0027	161.575	115.976	144.416	178.339	202.316	149.737
PMM0722	648.364	348.942	218.951	136.002	207.87	298.514	292.895	372.028	380.643	411.436	331.564
PMM0723	37.4536	37.4884	23.1181	10.4544	17.7517	47.0667	28.8627	22.7227	33.7852	30.0802	28.8784
PMM0724	276.305	196.185	266.064	172.939	241.875	148.697	147.384	467.168	672.434	726.454	331.551
PMM0725	764.146	612.783	785.727	586.351	701.122	447.332	381.856	1198.6	1678.28	1744.06	890.026
HyPMM92	1759.32	7242.97	5407.88	3413.7	5416.67	10314.7	4102.21	4879.09	4509.21	3211.64	5025.74
PMM0726	2176.17	532.354	909.106	593.361	833.337	938.095	2001.39	2304.54	1103.73	1020.77	1241.28
PMM0727	247.716	52.5107	107.371	56.3401	50.0373	56.773	81.4107	117.58	77.8476	69.657	91.7243
PMM0728	22.8552	10.3633	14.5438	6.79913	13.6755	20.4587	21.2262	23.5643	23.1311	19.5741	17.6191
PMM0729	2.79267	1.60176	2.20022	1.2101	2.32218	11.0369	2.32456	2.49975	4.45163	2.07117	3.2511
PMM0730	9.43263	8.08668	9.6129	3.32687	9.17009	17.6636	12.2168	9.41223	10.9683	12.3733	10.2263
PMM0731	23.3198	24.5675	89.8204	34.0271	63.9424	25.8304	9.26431	11.4785	26.2754	39.0413	34.7567
PMM0732	30.6321	250.664	236.408	121.208	228.928	184.311	10.4538	15.7627	85.8911	76.4095	124.067
PMM0733	117.763	48.778	150.581	69.2322	70.279	52.9805	97.3574	127.132	104.496	117.312	95.5911
PMM0734	458.57	378.847	426.875	167.586	203.13	308.35	249.197	199.184	326.332	298.623	301.669
PMM0735	4.27114	9.74335	23.3961	3.2388	16.9507	12.4445	1.73627	1.30901	4.0721	5.84308	8.3005
HyPMM93	3.30042	2.75344	7.16828	0	1.99592	12.3221	3.44998	3.85337	7.59185	3.57239	4.60077
HyPMM94	141.536	147.873	163.752	81.9245	91.3207	167.982	66.733	123.414	186.831	114.725	128.609
HyPMM95	70.8527	92.3292	48.1784	38.4826	70.0263	56.2497	32.373	71.7845	122.075	79.3672	68.1719
HyPMM96	30.9482	23.0262	19.6938	26.4768	41.5708	34.8917	30.4843	33.5622	16.14	30.5638	28.7358
HyPMM97	306.861	128.724	49.4752	45.4461	63.1211	73.877	50.5997	100.316	120.87	136.082	107.537
PMM0736	442.483	478.393	473.978	365.182	303.76	326.568	309.797	420.972	386.559	351.353	385.905
HyPMM98	143.373	137.001	336.787	99.5429	170.618	99.9653	64.5361	63.3651	127.761	177.684	142.063
PMM0737	86.5344	91.486	145.884	42.489	58.4218	47.4225	49.329	51.2129	56.6871	91.0633	72.053
PMM0738	15.3286	21.496	7.93664	4.89419	8.96502	20.2297	16.3981	14.1761	15.0416	39.3933	16.3859
HyPMM99	21.7828	31.4237	8.34893	1.04876	14.2709	22.3463	17.2882	15.2593	20.2183	49.3387	20.1326
PMM0739	96.4221	102.873	125.334	68.2819	118.57	83.5474	119.97	154.097	153.835	138.687	116.162
PMM0740	404.538	508.837	238.408	70.2666	206.378	345.818	517.804	376.397	319.097	337.075	332.462
HyPMM100	353.25	392.06	211.3	54.1857	176.861	266.609	462.894	356.051	287.647	311.945	287.28
PMM0741	66.6141	169.953	102.319	25.4251	80.5442	84.2228	20.8511	15.3799	65.7679	86.0833	71.716
PMM0742	334.298	390.668	382.695	338.37	340.918	399.228	326.33	352.738	403.719	419.67	368.863
PMM0743	1139.96	436.575	799.794	423.965	1245.03	379.987	909.83	1021.37	875.026	877.008	810.853
PMM0744	34.2877	84.6589	66.7399	31.6083	43.7578	42.3826	71.7415	60.9903	72.6442	98.0588	60.687
PMM0745	13.902	20.3612	25.3409	20.9495	13.8692	21.3277	13.1744	11	16.4341	12.151	16.851
PMM0746	72.5223	111.473	60.8095	33.8016	51.8737	67.9516	55.6355	51.6573	101.228	89.2726	69.6226
PMM0747	63.1581	54.537	63.7287	16.9881	49.0589	40.0544	55.9838	59.9549	63.0596	61.1276	52.7651
PMM0748	60.6264	29.4466	29.391	28.3095	28.3767	32.7664	57.972	47.5123	46.9548	41.4509	40.2807
PMM0749	173.559	93.4327	83.5722	45.9767	55.378	83.9294	68.5958	51.47	79.429	75.3179	81.066
PMM0750	123.677	134.489	172.983	96.7161	124.511	105.127	124.067	100.955	104.429	107.671	119.463
PMM0751	189.51	275.62	212.991	126.27	335.804	364.647	404.376	483.043	426.43	384.492	320.318
PMM0752	167.168	95.9611	117.989	63.8164	110.117	128.552	160.219	156.306	132.318	136.139	126.858
PMM0753	1535.3	1124.81	1782.29	1088.23	1513.15	1801.79	2374.38	2010.3	1305.57	1518.96	1605.48
PMM0754	481.907	253.16	677.975	285.439	454.918	402.915	688.449	690.561	451.951	447.431	483.471
PMM0755	12.1692	12.5107	8.43444	3.17849	8.80046	19.698	21.6839	33.6492	28.2747	32.6128	18.1012
PMM0756	46.6331	14.0437	23.1518	11.8321	9.5702	22.0426	24.0745	20.0342	21.2626	18.0994	21.0744
PMM0757	263.962	109.595	154.542	192.508	77.6819	81.185	83.3938	73.4647	92.8383	103.303	123.247
PMM0758	385.243	242.69	340.67	446.134	213.603	260.642	216.751	276.432	216.09	220.448	281.87
PMM0759	116.366	174.89	122.712	68.0673	101.036	111.571	103.942	119.013	152.512	156.21	122.632
PMM0760	3132.18	2232.73	3513.21	2413.45	2115.26	2167.49	3387.69	3052.23	2687.47	2438.22	2713.99
PMM0761	12.7959	13.5768	13.7058	5.86701	10.5502	18.1815	17.9035	8.63376	7.81784	10.1462	11.9178
PMM0762	445.08	205.709	291.24	126.182	235.452	272.689	443.877	384.784	356.866	356.289	311.817
PMM0763	51.0534	53.0038	88.0189	49.3243	72.9409	64.5088	78.6338	62.3553	50.7174	54.9193	62.5476
PMM0764	52.1413	24.866	54.6479	27.6431	31.4645	34.191	30.0024	26.2521	32.6662	20.3759	33.425
PMM0765	736.12	411.495	558.966	286.776	300.42	373.903	753.561	623.09	654.115	586.048	528.45
PMM0766	1630.4	707.769	1182.51	467.424	520.825	827.606	1595.41	963.835	1196.25	1255.42	1034.74
PMM0767	1316.75	475.368	1757.55	673.354	875.182	851.756	2059	1395.78	1564.88	1322.48	1229.21
PMM0768	108.328	68.6363	64.8613	22.0746	41.4315	80.4159	133.64	88.8077	101.304	105.213	81.4713
PMM0769	709.202	815.056	1080.92	535.557	625.951	841.123	680.451	634.491	997.719	876.02	779.649
PMM0770	251.139	107.913	238.877	136.349	171.069	113.199	414.042	220.117	206.002	240.827	209.954
PMM0771	22.7273	16.8061	18.7417	9.25122	22.9592	23.35	15.7181	24.7258	28.3907	33.2971	21.5967
PMM0772	61.6981	71.251	62.9845	41.9216	68.6548	48.6241	25.1616	49.938	62.8789	72.9857	56.6098
PMM0773	11.8201	18.2843	27.1826	6.26001	21.1467	27.2335	10.2965	12.6504	20.9883	14.6896	17.0552
PMM0774	187.812	182.343	225.189	157.444	236.43	181.289	261.59	261.528	236.356	221.533	215.151
PMM0775	362.672	283.871	772.539	437.071	526.414	293.179	778.384	596.784	494.809	403.631	494.936
PMM0776	106.975	52.6179	121.204	56.1288	83.744	53.0293	88.8361	38.0249	66.1639	74.3323	74.1056
PMM0777	1004.85	431.625	1247.84	949.43	949.079	529.511	882.734	793.481	780.869	833.444	840.286
PMM0778	43.9369	33.1274	89.1027	30.5539	35.2561	46.187	44.1909	28.6594	36.798	37.2496	42.5062
HyPMM101	10.641	11.4232	81.73	16.4546	39.084	16.8008	42.2392	43.4833	40.8458	30.0368	33.2739
PMM0779	57.4824	42.2768	85.8085	27.0928	50.3139	75.4034	56.9247	56.1629	97.0624	60.3999	60.8928
PMM0780	47.9156	66.3741	36.4169	30.4234	36.3447	77.1608	84.162	56.4015	79.5506	86.322	60.1072
PMM0781	8792.73	6030.52	7857.27	3027.05	7467.83	6604.64	14376.9	12740.4	14100	14544.9	9554.24
PMM0782	49.5243	25.2056	57.172	21.2458	27.8765	37.2106	43.0717	55.5524	65.0454	52.49	43.4394
PMM0783	150.525	49.1304	81.4199	35.0123	38.7171	63.9109	49.724	52.4947	60.1139	62.5382	64.3586
PMM0784	404.555	341.54	665.873	297.285	344.876	367.145	537.342	493.166	501.827	446.982	440.059
PMM0785	4422.39	1791.71	4272.37	1276.16	1589.63	2402.77	3804.38	2876.2	3435.44	3673.87	2954.49
PMM0786	252.206	87.2046	129.056	48.7027	58.8128	115.323	194.661	151.587	161.484	169.211	136.825
PMM0787	21.9933	13.6734	20.9866	9.04361	8.79797	22.7445	11.5499	11.6104	16.6766	12.6685	14.9745
PMM0788	66.5753	35.3848	102.351	41.4854	37.1444	44.9645	43.498	31.7257	65.1135	63.5828	53.1825
PMM0789	15.182	30.5173	65.92	25.1383	33.0658	23.0012	14.1322	11.5087	29.8346	38.1584	28.6459
PMM0790	750.229	554.171	1452.36	949.036	951.738	528.051	412.572	627.068	1024.59	936.891	818.67
PMM0791	771.713	235.204	267.221	174.114	124.112	193.674	456.341	410.904	354.022	287.34	327.464
PMM0792	22.1747	23.415	42.5221	42.9632	37.33	22.9478	16.603	34.6442	41.0809	27.8721	31.1553
PMM0793	65.3859	38.349	35.7401	17.8316	25.7136	32.7333	42.7875	57.6552	75.2876	63.9707	45.5454
PMM0794	328.547	244.52	162.699	89.6367	78.9658	190.27	143.669	178.845	147.885	126.477	169.152
PMM0795	241.181	162.245	201.83	135.495	110.009	137.175	65.1437	91.5905	86.1589	80.7878	131.162
PMM0796	117.848	93.2743	145.599	79.2916	101.157	85.945	86.2436	158.322	118.02	97.5415	108.324
PMM0797	34.4126	73.2903	78.5791	27.0217	53.1894	67.7417	7.30702	12.081	69.2507	73.2734	49.6147
PMM0798	2.20636	2.92839	1.25567	0.811192	2.75956	13.8842	3.75072	1.80321	6.28938	5.74126	4.14299
PMM0799	250.395	224.876	416.037	247.589	175.345	248.388	228.03	264.711	231.808	202.41	248.959
PMM0800	373.996	537.61	1345.62	689.265	1037.99	720.047	793.198	1790.62	1292.21	926.616	950.717
PMM0801	215.683	132.63	232.147	110.119	125.219	120.99	200.041	204.999	204.041	208.112	175.398
PMM0802	152.713	43.7646	76.5532	43.7783	45.4713	73.8714	43.8686	43.962	58.5701	61.1276	64.368
PMM0803	28.6941	35.2858	48.1962	29.8435	50.6119	34.7237	40.4702	28.158	43.6664	43.811	38.3461
HyPMM102	259.446	170	490.981	227.401	320.492	76.9298	221.734	123.75	185.352	231.092	230.718
PMM0804	1421.77	1087.72	2381.58	3382.15	2882.86	1687.19	484.869	1028.38	2194.77	2146.57	1869.79
PMM0805	75.9778	383.868	143.931	146.447	293.509	94.6421	206.007	327.91	267.07	274.444	221.381
PMM0806	477.616	3382.92	589.973	999.005	2044.64	346.893	2085.74	2363.24	1251.24	1363.08	1490.43
HyPMM103	252.431	154.042	207.999	116.428	147.683	101.772	193.241	188.225	229.791	252.629	184.424
PMM0807	44.6723	42.3636	67.7122	30.8389	36.4219	29.2657	36.7585	38.9362	50.5539	48.8566	42.638
PMM0808	81.7473	85.0344	104.914	36.9561	67.7822	68.1494	57.8952	62.5041	111.835	77.4144	75.4232
PMM0809	17.3631	76.5098	59.8542	14.3634	42.7648	28.988	24.1265	18.3186	39.5957	43.3208	36.5205
HyPMM104	20.2354	46.9214	29.8068	12.6366	27.7139	60.5349	30.9681	21.8884	30.767	24.5512	30.6024
PMM0810	929.986	1155.11	721.185	880.584	1616.42	1081.42	1075.12	2331.72	2280.48	2867.75	1493.98
HyPMM105	450.783	520.762	444.271	448.43	443.769	357.296	198.253	325.886	408.688	382.047	398.019
HyPMM106	755.548	743.553	692.244	635.783	736.533	615.438	368.121	528.479	579.348	563.988	621.904
PMM0811	51.0534	27.3301	31.9608	36.7064	52.5294	36.0608	63.645	60.0373	46.6312	31.7577	43.7712
PMM0812	61.0038	138.375	98.4688	58.3693	109.281	104.885	103.308	106.524	152.826	178.623	111.166
PMM0813	95.7825	141.249	171.666	101.528	143.468	160.952	93.2596	230.423	175.11	138.512	145.195
PMM0814	33.2055	123.783	37.6155	14.3245	66.0663	95.3804	42.475	89.3747	79.9191	85.7277	66.7872
HyPMM107	55.2948	25.6865	39.9607	18.6356	157.233	51.2865	109.438	90.8387	67.6873	75.7041	69.1765
HyPMM108	4.79496	1.50011	6.12605	0.692574	1.44987	3.38685	6.12607	2.23932	7.54661	4.6134	3.84758
HyPMM109	296.488	215.107	148.271	91.1543	566.077	1198.82	326.158	388.689	387.664	520.603	413.903
PMM0815	75.1422	132.51	47.5695	46.0965	404.766	817.603	116.693	99.3632	123.068	182.672	204.548
PMM0816	100.151	281.468	125.394	140.497	1485.63	2383.35	390.839	484.284	478.833	735.287	660.574
PMM0817	302.366	548.211	187.851	259.567	2361.28	5283.98	1055	1133.85	1060.58	1612.02	1380.47
PMM0818	375.148	555.804	159.635	236.553	1995.78	5484.1	1292.99	1246.18	1106.76	1733.65	1418.66
HyPMM110	30.47	139.608	74.2127	100.943	120.753	192.324	48.4914	39.7379	80.7633	86.7793	91.4083
HyPMM111	70.292	299.979	154.741	228.049	265.681	411.929	110.53	75.7556	153.835	176.229	194.702
PMM0819	225.815	544.614	217.861	332.56	389.21	642.364	301.954	156.069	215.984	261.015	328.745
PMM0820	47.3539	33.0314	43.7613	14.3634	26.1712	85.8492	21.3888	15.9105	17.8359	9.74497	31.5411
TibPMM1	49.4147	150.177	28.8605	110.119	203.848	184.489	57.3932	156.597	221.351	225.832	138.808
RNA_27	171.151	65.0501	118.909	57.2048	74.8471	191.825	110.399	119.069	110.282	82.165	110.09
PMM0821	113.649	34.8146	134.611	59.9614	92.4742	54.3128	189.474	165.678	88.2878	70.6194	100.388
PMM0822	64.4683	48.8277	38.1746	22.4688	39.353	43.3604	48.2998	49.0919	66.3821	59.4605	47.9887
PMM0823	412.926	247.274	356.02	202.364	295.679	210.721	370.111	348.311	416.29	365.171	322.487
PMM0824	319.754	224.582	346.174	219.032	278.331	232.716	344.775	282.919	311.425	299.755	285.946
PMM0825	182.282	188.694	189.791	109.919	126.616	164.653	155.901	159.657	187.371	169.907	163.479
PMM0826	1392.11	751.203	908.72	476.31	498.565	657.261	387.229	524.893	828.51	690.596	711.54
PMM0827	131.761	149.537	238.83	142.411	192.677	147.903	94.7252	149.479	185.463	155.437	158.823
PMM0828	74.4553	269.96	400.623	276.231	450.639	198.192	107.56	351.525	492.271	357.441	297.89
PMM0829	152.448	158.553	165.854	82.1525	84.3278	170.289	142.983	109.436	149.706	148.85	136.46
PMM0830	54.9092	39.5171	42.8671	12.1484	22.0138	54.9368	67.9615	44.6648	55.7309	34.4794	42.9229
PMM0831	434.542	631.364	395.644	323.901	391.405	640.851	507.238	560.483	636.042	546.419	506.789
PMM0832	98.5229	69.5792	73.6555	43.5808	56.614	62.9755	123.072	81.9883	105.782	99.3593	81.513
PMM0833	35.1227	35.377	39.5657	18.0971	44.4975	38.286	66.1719	53.1317	47.2237	48.6177	42.6091
PMM0834	52.9011	16.3142	39.552	19.4496	25.1486	25.9763	19.2432	37.6089	39.2379	39.2963	31.4728
PMM0835	6.14387	2.03861	6.49361	0	1.1822	5.12865	7.7197	3.19533	6.15339	3.29148	4.13469
PMM0836	10.0504	21.2614	9.35521	5.80667	13.2413	12.1697	6.83716	5.19661	7.82211	6.73439	9.8475
PMM0837	5.96309	2.43254	0.941104	0.354652	1.48489	14.3701	6.13145	5.16016	8.32343	8.71142	5.38729
PMM0838	82.9399	59.2522	49.0981	26.5599	51.8534	54.4138	75.1111	116.995	186.603	197.049	89.9876
HyPMM112	306.573	172.753	141.898	104.002	130.918	186.151	226.84	406.602	508.225	455.061	263.902
PMM0839	49.3459	41.5619	49.4224	32.2591	57.7306	40.0184	52.5354	92.0761	80.6451	74.2189	56.9814
PMM0840	9.19106	10.1758	11.5077	8.67325	8.10581	10.9281	2.98901	3.38023	10.3855	9.41416	8.47506
PMM0841	16.1109	13.8551	18.8492	10.2644	15.5321	27.7477	24.2233	29.4906	27.6809	16.8147	20.0569
PMM0842	72.1264	61.8769	64.1442	38.8226	67.9831	74.4849	122.713	163.618	135.484	136.69	93.7942
PMM0843	105.169	95.6858	123.515	84.2316	82.586	113.802	148.453	134.363	117.821	122.641	112.827
PMM0844	1834.27	1034.66	1353.53	762.949	885.66	859.148	910.936	1276.91	1511.83	1238.5	1166.84
PMM0845	61.5601	55.5964	109.05	44.2871	96.0538	60.3453	17.0041	30.7997	73.406	68.9346	61.7037
PMM0846	9.07617	6.79983	8.97144	4.34681	8.08874	18.0515	7.7675	11.517	14.3714	11.4614	10.0452
PMM0847	47.8339	42.4389	61.0751	63.9882	69.7818	45.8113	10.0516	22.6943	32.2222	28.6226	42.452
PMM0848	79.1442	50.3536	49.0268	31.9346	33.0425	45.9014	75.8575	71.8037	60.9186	51.9584	54.9941
PMM0849	10.6583	25.7725	15.7872	12.46	13.7471	22.5849	17.6016	17.1493	22.8635	18.7869	17.7411
PMM0850	21.908	25.8165	27.4299	13.2903	26.8288	37.1385	18.5751	6.3946	16.7096	19.2341	21.3325
HyPMM113	206.657	366.949	133.619	67.7657	106.398	343.225	112.39	136.943	250.869	219.824	194.464
PMM0851	109.059	136.856	63.8972	40.6707	47.6427	90.4694	41.9135	38.8096	72.3639	65.162	70.6844
PMM0852	2453.73	2092.68	2121.74	2009.09	2653.2	2991.32	3025.58	3847.15	4480.4	4060.5	2973.54
PMM0853	7435.07	6129.58	6135.37	5755.44	7475.27	8868.66	9684.92	11789.4	13843	12838.9	8995.56
PMM0854	176	112.395	121.769	73.0364	103.771	95.4718	117.713	128.929	161.671	137.459	122.822
PMM0855	53.472	42.2181	27.9376	11.8087	24.7208	41.8442	40.957	40.9413	65.4692	72.1447	42.1514
PMM0856	5972.58	6294.41	5273.81	3195.72	4856.48	5509.09	5299.35	6329.65	6704.36	6851.3	5628.68
HyPMM114	14.6947	16.4059	14.6879	3.49585	11.8924	15.8744	11.9472	22.6064	35.1622	34.93	18.1697
HyPMM115	69.1518	34.0739	79.8818	25.6362	109.166	24.0151	40.7609	64.0516	46.883	31.0489	52.4669
PMM0857	108.914	49.0104	126.314	45.7573	183.16	36.1816	76.4195	104.458	73.7564	51.9166	85.5888
HyPMM116	38.8524	53.4687	91.1385	38.6384	67.4062	50.8366	66.8005	56.7392	78.2668	51.4758	59.3623
HyPMM117	1.2966	2.36624	2.89894	0	1.3722	7.78456	3.68956	5.82822	7.69174	9.27829	4.22064
HyPMM118	315.571	407.212	695.566	715.07	518.691	232.269	189.019	338.363	421.862	430.244	426.387
HyPMM119	345.922	255.518	511.525	503.502	498.03	145.634	111.383	222.812	349.466	365.035	330.883
HyPMM120	5.69485	3.11787	0.636629	1.43947	1.50673	8.04495	3.47253	5.81783	10.2557	5.39361	4.53801
PMM0858	8.26448	21.1153	18.2138	27.4552	33.1112	61.0852	38.8754	49.4516	23.0127	25.3456	30.593
HyPMM121	261.58	993.482	913.269	812.248	683.706	683.163	975.559	1162.49	941.942	782.119	820.956
HyPMM122	103.507	424.594	375.801	324.11	276.308	284.258	404.439	479.785	392.77	327.098	339.267
PMM0859	8.7315	7.38028	4.52087	6.0403	4.37714	11.6855	4.85715	1.87791	7.7891	2.70818	5.9968
HyPMM123	32.6742	38.6928	16.8834	24.2262	22.2845	109.24	14.7583	16.6157	16.6142	20.1721	31.2162
HyPMM124	259.413	346.934	322.319	93.4346	475.03	413.556	315.558	222.802	370.882	533.477	335.341
HyPMM125	379.442	152.172	406.375	229.119	221.853	139.384	304.687	188.075	162.767	161.199	234.507
HyPMM126	268.339	131.933	260.45	158.795	154.521	116.51	217.524	129.649	135.107	124.913	169.774
RNA_6	51.4316	78.4015	106.874	50.4714	48.0269	86.546	105.768	70.4685	60.252	91.6914	74.9931
PMM0860	70.4223	21.3931	71.1951	45.5514	31.015	29.0418	44.097	21.0914	25.2067	15.8343	37.4848
PMM0861	1550.66	780.15	2307.26	3322.85	951.893	671.533	287.786	185.443	298.824	349.191	1070.56
HyPMM127	67.1907	94.5366	113.396	209.829	55.0517	97.9802	45.3761	79.2701	50.0537	38.3188	85.1003
RNA_26	150.125	88.1009	123.73	132.441	80.9967	177.77	107.695	185.243	111.011	80.5397	123.765
PMM0862	20.971	24.5266	33.6781	22.343	21.4779	37.2703	15.0333	16.7705	32.4869	24.1093	24.8667
PMM0863	482.277	103.69	738.604	325.343	407.94	170.254	472.748	417.663	387.193	299.124	380.484
PMM0864	1920.34	395.762	1454.57	772.933	1008.47	577.34	1117.97	1145.02	1208.41	978.914	1057.97
PMM0865	45.1637	24.7267	36.9732	13.6991	19.8542	36.9312	35.0244	31.5165	43.4271	35.0972	32.2413
PMM0866	14.7001	8.45459	7.17086	4.05347	8.95716	11.4844	13.038	16.5648	22.0843	14.0631	12.0571
PMM0867	369.499	206.477	422.846	244.471	241.11	255.932	336.73	357.732	454.354	384.435	327.359
PMM0868	6.61756	12.4123	5.42505	1.76563	4.86348	13.1787	6.65056	5.18303	10.9047	11.5291	7.85301
PMM0869	2103.22	1768.11	1443.07	837.8	1678.61	1786.37	1486.99	1392.53	2332.88	2265.02	1709.46
PMM0870	4712.35	2838.15	2204.83	1196.07	2518.68	3605.44	3269.07	2630.67	4442.75	4300.56	3171.86
PMM0871	125.079	61.7733	68.57	27.1056	66.7936	59.6159	183.275	144.168	146.012	178.586	106.098
PMM0872	463.65	575.059	336.807	377.678	1090.62	718.32	803.703	1058.86	800.312	784.716	700.972
PMM0873	114.07	36.8518	157.345	101.214	92.5299	55.7627	224.081	195.934	104.225	102.723	118.474
HyPMM128	33.8433	70.9712	96.3036	95.81	456.5	33.032	14.0078	35.7057	58.4051	85.993	98.0572
PMM0874	34.7319	34.0602	47.5886	37.634	122.755	29.1611	15.1312	21.6373	35.7652	42.4804	42.0945
PMM0875	147.99	267.042	230.003	169.522	230.529	161.298	202.335	232.611	313.541	225.612	218.048
PMM0876	723.15	174.411	200.512	112.103	104.88	187.127	389.299	185.243	235.326	274.661	258.671
PMM0877	79.6134	61.9792	57.3046	34.7273	45.2837	62.5851	71.9387	70.6903	78.7966	77.8385	64.0757
PMM0878	131.054	307.335	240.583	157.055	230.529	268.708	171.97	176.469	252.39	241.905	217.8
PMM0879	28.0589	25.8425	23.5823	17.3811	23.4969	26.0343	23.9022	27.8135	33.5078	25.339	25.4959
PMM0880	172.447	135.331	100.861	80.7202	49.0942	123.586	83.0835	55.3583	70.7925	79.2394	95.0515
PMM0881	112.181	195.452	98.2159	50.2878	77.6115	129.114	36.6005	28.7808	68.4565	77.632	87.4332
PMM0882	19.4509	46.5901	33.0117	19.4427	27.6612	41.0604	15.7691	26.5097	38.9153	35.9136	30.4325
PMM0883	567.957	429.558	453.159	527.402	509.851	459.691	280.86	403.743	467.733	375.391	447.534
PMM0884	71.2479	106.173	107.145	61.2539	72.0404	73.7244	26.9338	45.0627	83.6477	78.3197	72.5548
PMM0885	8.06771	13.8235	12.8269	7.13736	10.1983	17.4912	5.73932	11.4471	14.6238	12.5462	11.3902
PMM0886	6.89116	5.76662	5.56166	4.92818	2.49028	8.42904	3.14296	2.74731	9.40102	6.50895	5.58672
PMM0887	37.5117	27.6542	43.9274	16.992	23.0922	30.6932	43.3312	27.0909	31.3965	29.1568	31.0846
PMM0888	76.6573	60.2988	92.6528	60.4953	57.4315	59.6854	62.0155	64.0975	87.2624	81.7874	70.2384
PMM0889	77.0471	63.0924	80.3197	32.3905	47.5908	61.9439	83.6359	92.1906	103.404	97.3131	73.8928
PMM0890	124.69	138.645	113.854	64.0795	57.8875	157.558	84.4609	129.606	144.552	132.868	114.82
PMM0891	183.513	69.3406	62.4158	25.8118	36.1408	42.0362	98.658	40.2387	65.1866	79.2705	70.2612
PMM0892	201.532	151.934	195.454	110.432	125.743	141.329	147.415	231.467	187.486	193.455	168.625
PMM0893	358.085	237.875	290.977	143.269	207.197	173.868	418.083	331.411	430.365	498.592	308.972
PMM0894	501.8	590.484	579.755	408.548	650.008	765.434	612.973	817.577	888.87	642.258	645.771
PMM0895	24.9421	33.7849	50.0653	23.2568	39.0081	51.8738	64.666	47.1111	62.4734	61.8275	45.9009
PMM0896	550.351	208.302	206.803	215.329	159.07	178.441	138.464	181.333	232.026	209.956	228.007
PMM0897	224.097	160.086	238.733	163.526	120.457	185.278	179.448	178.605	156.976	134.416	174.162
RNA_25	86.3801	10.0524	21.2722	7.59444	2.64976	49.518	99.7455	47.0643	20.1577	13.701	35.8135
PMM0898	65.058	75.2654	82.5988	36.1191	53.7901	63.5953	75.7984	49.3725	57.8419	46.946	60.6385
PMM0899	52.4686	38.395	44.0556	14.2675	26.0669	44.6718	52.045	28.6225	43.5956	41.3637	38.5552
PMM0900	13.8033	8.21283	11.4146	8.02953	7.70432	17.4962	5.99554	8.03588	10.9768	13.2921	10.4961
PMM0901	706.998	857.493	1664.62	1621.38	522.956	557.004	623.705	1015.17	675.904	799.183	904.441
PMM0902	353.856	233.485	673.199	449.77	258.251	255.459	309.737	294.832	291.702	276.622	339.691
PMM0903	53.2333	56.726	58.0048	34.8505	72.3102	78.8026	43.114	58.0084	79.1644	76.066	61.028
PMM0904	19.051	18.3677	26.3602	15.9909	25.1071	21.581	16.6578	21.7391	33.204	32.3795	23.0438
PMM0905	7.77957	4.25923	4.92819	2.94962	4.45964	14.1954	6.32497	3.97379	5.4941	3.27469	5.76392
PMM0906	14198	21288.6	25735	12956.5	11167.6	29407.6	18187.2	10641.1	14166.8	12988.2	17073.7
PMM0907	941.588	1124.21	906.918	566.016	728.744	1101.66	722.183	998.953	1030.02	876.433	899.672
PMM0908	78.613	44.7542	55.7137	39.0631	57.9313	50.4384	86.4822	68.9821	68.4774	63.5655	61.4021
PMM0909	41.0401	102.88	59.0879	21.8871	74.6953	89.0347	32.8165	47.7315	57.5208	66.0633	59.2757
PMM0910	653.484	911.038	860.229	594.013	828.335	683.82	268.188	578.743	770.497	751.606	689.995
PMM0911	258.753	635.564	467.835	250.939	347.889	376.956	246.597	199.065	282.217	303.693	336.951
PMM0912	395.277	232.258	290.527	182.057	192.622	247.369	352.369	361.916	382.809	328.164	296.537
PMM0913	74.1147	77.8251	66.9951	38.1389	49.3857	79.1188	69.9757	58.7629	61.7591	55.1639	63.124
PMM0914	3.42138	20.3968	13.9392	6.91849	24.7427	9.2638	3.55435	4.50501	6.28226	3.52044	9.65443
PMM0915	3.30042	0.688361	0.421663	0.476707	0.498981	4.32938	0.383331	1.54135	3.59614	1.7862	1.70225
PMM0916	23.406	12.6426	23.3952	10.184	19.9393	14.741	21.3273	30.1447	31.7495	26.4154	21.3945
PMM0917	67.1755	45.0705	43.1734	25.8776	32.6708	39.494	52.3102	57.9903	56.128	60.2657	48.0156
PMM0918	142.376	56.6758	114.812	98.6209	84.2496	63.3358	82.6818	86.153	100.641	75.673	90.5219
PMM0919	259.096	301.652	196.863	95.2509	134.621	229.166	199.816	139.641	213.811	180.442	195.036
PMM0920	889.618	1371.22	467.157	1929.49	990.124	679.546	1424.83	1262.77	1166.48	1275.1	1145.63
PMM0921	172.757	67.0076	68.9024	46.3002	117.011	47.1341	131.818	138.998	141.598	177.218	110.874
PMM0922	1301.84	297.445	675.336	339.858	619.265	261.863	770.555	1548.82	1266.15	1151.36	823.249
PMM0923	435.656	169.934	393.127	183.532	287.642	149.355	263.255	572.369	562.537	473.326	349.073
PMM0924	62.6811	49.8668	51.9489	31.0132	34.8146	57.2525	59.274	58.0097	66.6827	71.7313	54.3275
PMM0925	32.6845	11.9296	43.1058	28.9678	24.0819	17.8261	12.6139	40.5756	49.2622	42.6674	30.3715
PMM0926	287.361	459.067	665.596	300.495	565.252	412.683	859.231	814.945	697.471	756.842	581.894
PMM0927	15.3356	30.8427	26.1237	17.8258	19.542	28.2223	10.0933	10.4871	18.0358	18.268	19.4776
HyPMM129	1.24473	2.27159	5.00936	1.25851	1.31731	28.1343	0.505997	1.52593	11.0761	1.57185	5.39157
PMM0928	11.3897	14.0304	23.1309	7.67716	15.1928	21.8722	7.52382	3.29677	9.2502	6.59219	11.9956
PMM0929	221.332	116.456	353.349	132.279	142.562	110.419	205.161	200.69	194.015	180.998	185.726
PMM0930	996.497	467.581	1063.53	556.192	596.471	538.43	545.066	612.506	763.358	689.269	682.89
PMM0931	11.9874	4.2503	18.6845	2.7703	9.78661	19.1115	3.06303	8.11752	9.28814	4.03673	9.1096
PMM0932	144.755	46.6535	133.192	68.722	88.5045	58.0865	125.705	120.011	96.626	98.722	98.0976
PMM0933	38.0024	30.6964	40.4099	16.5047	21.6985	29.4252	17.4126	12.0605	16.0475	18.6901	24.0948
PMM0934	35.3817	95.2272	191.231	62.2143	168.664	57.3714	7.75434	24.642	217.455	186.75	104.669
PMM0935	24.2031	23.4292	36.9383	17.8212	27.8417	27.3157	17.9666	62.352	110.36	75.5236	42.3751
PMM0936	42.4962	52.3875	32.7198	54.3483	49.4416	70.5687	33.1775	44.1614	45.7927	46.2011	47.1295
PMM0937	24.175	30.1913	39.7753	36.3658	28.4373	41.1125	15.2719	22.5114	22.986	27.0181	28.7844
PMM0938	40.8428	15.6919	49.3429	32.8426	31.5966	35.0908	22.5258	21.8628	20.8487	35.3896	30.6035
PMM0939	24.0605	25.7993	35.9588	22.9753	20.5971	32.7811	21.8222	20.8876	26.4623	23.6318	25.4976
PMM0940	20.6054	12.087	15.2468	4.4643	8.82657	16.4602	14.16	7.01678	17.5663	13.2168	12.965
PMM0941	3191.79	1210.47	4638.06	4243.26	3909.39	1899.1	3375.71	4279.04	3253.86	2437.21	3243.79
PMM0942	122.611	39.7529	223.144	144.99	186.519	86.4877	121.018	121.516	117.054	76.2705	123.936
PMM0943	3729.3	2451.43	2209.99	1797.39	3065.61	2726.16	2304.58	2243.45	3545.72	3802.13	2787.58
PMM0944	486.824	655.789	599.679	536.554	906.129	647.794	432.051	625.878	1022.54	1033.22	694.645
PMM0945	131.581	153.625	172.365	160.488	135.76	154.255	156.215	190.622	192.703	162.806	161.042
PMM0946	125.008	116.335	96.6009	57.6707	80.6456	131.865	134.255	106.142	108.731	114	107.125
PMM0947	247.858	337.327	419.68	234.287	332.038	406.81	237.59	287.918	331.979	376.953	321.244
PMM0948	36.3047	53.6833	66.5255	30.2892	71.6485	51.3463	55.6617	80.5749	87.4241	76.8013	61.026
PMM0949	173.764	192.999	78.8156	27.4598	40.4746	179.894	57.4558	40.9957	51.2	48.7621	89.182
PMM0950	275.749	169.734	149.452	58.0018	60.7119	152.881	83.5926	50.9615	78.9137	80.2591	116.026
PMM0951	103.578	68.8632	73.7136	33.4308	37.4131	61.988	75.147	70.2446	90.4436	70.9946	68.5816
PMM0952	229.648	150.999	359.697	144.265	170.216	166.83	401.476	430.487	444.69	289.556	278.787
PMM0953	39.6051	671.917	569.011	321.83	720.306	173.545	32.498	32.9677	89.8147	56.188	270.768
PMM0954	21.0218	20.0813	35.4806	23.3988	30.6316	35.9094	27.3865	31.3023	33.7274	28.5157	28.7455
PMM0955	81.7229	46.8964	82.3059	58.0052	58.1857	79.3569	70.0865	64.9586	115.218	117.601	77.4337
RNA_7	943.431	113.887	691.043	160.715	228.971	332.669	776.604	694.06	1020.3	1286.16	624.784
PMM0956	31.4097	15.9805	51.195	21.1715	22.3046	31.982	21.3359	19.3361	20.2808	20.1469	25.5143
PMM0957	305.272	496.697	461.885	504.812	465.19	399.814	291.674	224.925	296.422	372.681	381.937
HyPMM130	1023.79	2087.17	1577.23	2015.59	1934.74	1354.53	725.45	809.028	1343.49	1702.74	1457.38
HyPMM131	845.267	1182.22	581.602	519.476	700.775	638.852	896.404	828.206	1034.71	1294.97	852.248
PMM0958	10.0316	53.3525	19.2245	70.998	67.7432	44.2009	25.6328	21.4724	25.0994	31.3681	36.9123
PMM0959	20.0302	11.6309	16.2849	9.43551	11.0808	19.8554	7.03215	8.2781	16.3962	13.7968	13.3821
PMM0960	207.804	158.418	179.907	94.7793	103.652	126.59	126.326	156.658	149.013	125.562	142.871
PMM0961	133.138	146.529	168.269	156.973	115.002	107.605	100.487	82.9369	113.197	109.164	123.33
PMM0962	196.88	222.124	124.077	55.4635	128.228	193.045	288.093	232.58	276.602	314.381	203.147
PMM0963	130.124	72.0666	105.379	61.3062	73.1357	79.2242	155.298	134.144	131.704	128.529	107.091
PMM0964	76.6809	83.2209	74.3428	43.9105	72.8932	72.1367	84.6876	70.4338	88.5628	85.9785	75.2848
PMM0965	222.86	189.974	324.359	187.893	359.488	160.207	287.275	174.5	238.52	272.351	241.743
PMM0966	272.163	60.1184	136.954	152.861	88.0601	47.07	69.8293	70.8917	95.1917	81.2299	107.437
PMM0967	59.727	44.9677	171.976	48.3104	49.3283	55.9189	38.0858	47.6649	37.7143	41.6062	59.53
PMM0968	181.999	129.848	178.22	91.2051	73.1519	104.589	88.2918	69.9664	79.9404	69.9363	106.715
PMM0969	169.661	65.4676	135.98	81.0449	80.0765	83.1502	118.943	103.701	111.644	101.678	105.135
PMM0970	1076.35	3376.94	298.706	1712.52	1500.27	753.271	2301.01	1851.87	2206.9	3038.94	1811.68
PMM0971	80.8133	121.909	12.9872	23.3586	32.4338	41.3623	153.869	110.515	170.537	199.101	94.6886
PMM0972	105.945	54.7519	65.9642	66.0522	57.4802	47.9712	99.6864	84.0807	66.3235	64.6759	71.2931
PMM0973	94.5074	39.3322	76.7896	84.0461	42.3856	33.3769	87.0269	74.1774	61.4118	53.4866	64.6541
PMM0974	279.102	43.2753	294.405	286.837	126.451	62.3229	211.099	185.662	110.216	91.5624	169.093
HyPMM132	25.4133	18.993	8.65815	12.8473	13.4475	31.1993	37.3876	28.6819	31.2797	39.7329	24.7641
HyPMM133	11.1707	10.8726	14.1528	9.41191	0.985167	22.3557	9.83884	3.80397	7.88897	9.40424	9.98847
HyPMM134	3.82154	3.25462	2.84808	1.93192	0	8.09787	1.5535	3.6438	6.47726	3.21724	3.48458
HyPMM135	8.61467	10.7804	2.75153	2.48857	7.16333	10.8658	4.50252	8.04636	11.4724	19.6851	8.63708
PMM0975	227.729	147.166	321.975	192.709	277.392	324.62	1082.94	473.611	445.655	729.826	422.363
PMM0976	37.0748	14.6965	42.0117	16.1286	49.2494	30.228	68.7824	75.9756	52.2106	59.1826	44.554
PMM0977	25.1657	25.0965	24.597	14.7382	17.6099	24.2834	12.1867	18.7691	28.3196	34.0369	22.4803
PMM0978	3.97296	5.40039	8.08639	3.32436	3.76966	12.1926	2.22766	2.12735	5.68899	5.53608	5.23265
PMM0979	38.9246	18.3054	22.4264	11.7309	16.24	26.172	18.5619	14.0708	15.8593	22.3714	20.4663
PMM0980	241.713	121.7	483.176	170.975	241.651	108.309	52.0423	62.4651	132.379	163.275	177.768
PMM0981	94.3118	83.0263	35.4633	140.324	111.72	39.1746	160.435	217.331	118.186	137.03	113.7
PMM0982	84.3924	179.004	136.708	213.799	186.715	135.864	96.0581	121.286	170.568	142.095	146.649
HyPMM136	1.11707	2.85405	2.49754	0	0.5911	8.28475	5.4492	0.912952	5.68005	7.99361	3.53803
PMM0983	197.779	159.605	127.207	69.5779	114.118	137.976	79.2981	145.255	192.868	145.748	136.943
HyPMM137	2412.3	1762.02	2527.68	1337.3	920.559	1667.16	1246.47	609.457	1122.99	937.565	1454.35
HyPMM138	254.617	464.313	684.86	341.615	291.491	363.109	120.034	98.9031	187.884	189.088	299.591
PMM0984	8.64397	9.78046	12.7553	12.2355	9.14798	22.1326	5.97358	8.12419	8.60742	10.3699	10.7771
HyPMM139	127.066	62.4077	105.259	52.0995	54.5338	58.7313	29.5165	31.1066	49.1279	59.1557	62.9005
PMM0985	113.04	64.8493	87.5654	42.8242	39.8769	77.3183	41.3678	42.7082	50.579	53.9497	61.4078
PMM0986	10.0716	14.7043	18.4335	7.81492	14.625	24.4852	12.5683	11.1027	23.0256	15.972	15.2803
PMM0987	437.502	193.149	370.906	121.94	304.767	698.018	279.156	429.977	577.272	282.845	369.553
PMM0988	8236.25	1376.91	1889	701.391	1895.81	1159.72	4248.52	6250.41	6259.55	7397.81	3941.54
PMM0989	19.2307	13.6445	19.288	7.63203	4.56493	12.3138	14.6121	10.5758	17.5158	16.795	13.6173
PMM0990	14.2224	7.17191	10.209	4.541	4.4561	12.1607	7.53128	8.56481	8.564	8.03481	8.54561
PMM0991	1.18385	1.82441	2.82331	0.93096	1.80971	7.1541	1.39027	2.58008	4.01308	1.32886	2.50386
HyPMM140	4.61012	2.52399	4.12293	0	3.65919	18.7237	5.15368	6.12258	11.7207	6.79195	6.34288
PMM0992	236.115	186.887	366.288	107.4	232.806	254.723	298.226	314.732	365.101	309.713	267.199
PMM0993	97.6954	52.8901	144.922	88.2215	54.2518	56.6793	74.7414	107.605	96.5264	59.2911	83.2824
PMM0994	82.9821	39.0645	123.126	26.6956	28.4419	42.2947	58.2664	63.9659	82.1118	71.6463	61.8595
PMM0995	25.6873	95.0068	77.4946	25.9715	40.5963	58.3021	23.112	29.9509	58.6314	59.3975	49.415
HyPMM141	320.459	330.764	69.9312	35.2947	84.9707	184.434	154.962	225.956	388.729	459.632	225.513
PMM0996	623.687	964.819	1027.95	691.882	766.256	871.629	1361.94	748.771	862.926	938.539	885.84
HyPMM142	279.796	281.925	267.022	165.179	206.019	213.989	523.664	402.092	296.53	358.861	299.508
HyPMM143	3550.41	2841.14	2653.22	1794.85	2662.91	2001.49	2371.92	3759.08	2649.11	2361.25	2664.54
PMM0997	2208.87	1641.93	1492.8	1011.7	1451.82	1089.12	758.807	1853.6	1302.93	1034.02	1384.56
HyPMM144	172.842	103.703	119.991	65.4332	92.7128	91.4238	273.349	192.861	111.029	152.819	137.616
PMM0998	76.0906	49.7364	50.926	44.5003	81.5799	45.6661	120.29	111.368	100.098	143.817	82.4072
PMM0999	306.833	208.168	218.374	110.119	143.151	229.962	189.001	211.047	375.158	332.258	232.407
PMM1000	85.7787	90.1584	273.75	97.1641	125.435	50.5323	16.4945	13.9628	35.8948	39.5531	82.8724
PMM1001	44.0517	54.9998	32.3322	27.0307	68.162	35.0851	69.7775	81.1916	86.8941	108.316	60.7841
HyPMM145	14.0123	31.1514	30.1896	17.3873	26.9625	31.0418	24.3382	18.7395	22.6704	26.2741	24.2767
PMM1002	27.5832	19.3433	26.0491	12.3199	17.8859	24.818	37.8286	49.9631	48.2723	39.6627	30.3726
HyPMM146	9.65061	5.03201	9.86372	4.64638	2.91809	13.9577	21.2967	9.38954	7.7891	13.5409	9.80848
PMM1003	12.1016	42.5637	9.83881	6.11774	22.1215	17.8726	5.81386	8.09208	10.2557	7.4094	14.2187
HyPMM147	48.5698	148.267	122.413	76.3891	333.333	147.276	89.3473	299.115	218.279	168.927	165.192
PMM1004	187.002	97.264	161.178	115.564	82.9355	102.573	106.667	144.181	156.432	115.845	126.964
PMM1005	261.752	523.167	305.841	210.269	300.257	463.795	236.497	296.343	491.892	428.648	351.846
PMM1006	90.2309	50.6791	37.2149	21.6804	51.6781	49.637	90.9661	60.383	76.6475	116.714	64.5831
PMM1007	323.987	82.3452	732.706	487.671	519.377	280.359	429.966	443.21	180.481	136.991	361.709
PMM1008	62.6325	59.6799	76.8328	48.7551	52.7929	58.1378	43.2609	59.1154	60.8293	79.7925	60.1829
PMM1009	63.3469	40.5689	83.4077	46.2867	54.7591	54.7457	48.646	65.7807	65.2332	59.335	58.211
PMM1010	22.637	37.4144	17.9529	12.5234	16.2726	22.023	26.044	20.2461	32.9387	44.5872	25.2639
HyPMM148	57.4274	126.245	34.2391	21.3565	39.1201	76.9298	74.0596	64.1971	82.2317	86.69	66.2497
PMM1011	865.114	693.897	873.866	258.288	197.262	394.969	486.303	551.084	1044.58	1055.2	642.055
HyPMM149	0	0	0	0	0	1.29839	0.747254	0	1.94728	3.48195	0.747487
PMM1012	49.9847	29.5746	32.9386	19.6832	15.3129	28.8022	13.0472	8.60027	16.4982	17.2752	23.1717
HyPMM150	1.62558	1.18665	2.90759	2.73929	5.1611	12.2475	2.64327	2.21425	7.34733	4.10558	4.21782
PMM1013	81.2533	19.2454	98.5638	89.1442	106.574	58.3079	34.0846	111.619	96.3299	38.5686	73.3691
PMM1014	54.2699	30.8733	36.0384	14.8844	19.2768	27.4938	35.501	33.0357	28.2295	29.4085	30.9011
PMM1015	146.025	112.878	78.8854	48.9419	48.0981	83.9579	109.539	85.0567	61.7618	92.8233	86.7968
HyPMM151	0	0.616323	0	0	0	10.7344	0	1.38004	5.72409	4.26471	2.27196
PMM1016	2.59319	2.9747	6.29483	5.61833	5.48879	6.27998	1.80713	3.63318	3.13949	5.92563	4.37553
PMM1017	3.20925	5.12468	7.71341	4.66435	6.15593	17.8511	5.54454	3.93427	5.94941	6.92329	6.70702
PMM1018	398.205	55.5145	162.34	85.3908	110.411	107.972	474.75	354.177	512.351	539.531	280.064
HyPMM152	111.334	64.0463	64.9361	81.9777	79.4045	19.2324	9.83884	5.43967	25.1264	28.5262	48.9862
PMM1018a	75.157	54.8636	73.4804	66.3292	71.4505	17.0955	63.1757	154.601	117.67	121.719	81.5542
HyPMM153	9.90127	18.0695	32.4681	27.5298	35.8019	8.74202	63.058	176.003	126.564	145.178	64.3315
PMM1019	43.1343	45.3943	36.6471	33.799	76.4626	34.0218	103.454	87.544	70.6726	113.177	64.4306
HyPMM154	8.47109	8.83397	6.49361	0	4.48251	15.386	8.36301	0.989031	13.3324	23.4322	8.97838
PMM1020	22.0209	8.25469	34.0649	15.6454	19.5257	36.9936	10.1614	19.4564	29.7582	27.0565	22.2937
PMM1021	18.1523	32.1809	27.9586	15.7313	24.2422	35.6156	22.9573	24.3726	28.081	42.2071	27.1499
PMM1022	1088.51	536.892	689.107	368.014	708.811	502.917	755.216	1641.62	1682.37	1539.26	951.272
HyPMM155	1756.06	763.048	854.501	529.86	983.491	651.406	1361.02	2496.98	2368.06	2221.43	1398.59
HyPMM156	81.224	194.497	245.712	54.7486	127.638	172.331	326.433	511.447	541.029	427.634	268.269
HyPMM157	0.533892	4.67681	1.90989	1.0796	5.65022	11.6903	0.868133	2.61802	3.61964	2.6968	3.53433
PMM1023	6.48298	2.83949	10.4362	4.8068	3.20179	8.24248	1.40555	1.4129	8.05801	5.09396	5.19801
PMM1024	34.6911	25.913	54.1135	28.9573	30.7372	28.7774	29.5165	40.88	41.3645	44.1477	35.9098
PMM1025	26.9616	22.2148	29.3645	18.0833	27.4036	28.4716	57.2968	47.7789	57.2356	55.2845	37.0095
HyPMM158	0.930889	0.679536	0	0	0.985167	11.1778	2.2705	0	8.67786	4.70212	2.94239
HyPMM159	6.31386	9.21805	3.76441	0	6.12517	8.17611	7.27219	2.58008	11.5933	11.0738	6.61171
HyPMM160	16.9296	4.53141	10.0937	3.4234	1.79168	13.5524	4.12925	2.30603	8.60837	7.12627	7.24922
PMM1026	196.65	48.5868	77.9726	40.8776	123.124	67.0222	82.9593	161.167	103.722	93.5437	99.5625
PMM1027	637.39	233.872	194.808	237.646	249.938	342.351	398.017	591.889	550.951	541.011	397.787
Yfr5	1105.05	441.301	337.084	415.731	433.861	581.728	646.71	998.144	921.972	887.037	676.862
Yfr18	64.3111	56.7898	34.3234	28.3164	29.6395	32.2372	1.68666	29.6709	26.3717	22.7045	32.6051
HyPMM161	8.15003	3.78599	2.65046	1.49822	0.784113	12.0366	6.62616	9.68847	10.6743	13.0988	6.89931
HyPMM162	129.558	44.6895	278.843	186.411	224.502	35.1966	21.4139	68.6504	69.3765	16.1808	107.482
PMM1028	418.597	177.212	440.471	318.417	281.449	157.258	118.777	246.305	211.291	111.576	248.135
HyPMM163	2185.69	2765.93	4716.48	3170.24	2784.38	2401.05	3472.11	5595.09	3543.22	3206.7	3384.09
PMM1029	350.347	353.695	521.094	353.247	309.564	321.955	434.331	629.069	410.265	363.976	404.754
PMM1030	264.859	412.586	205.385	177.971	176.681	266.729	194.764	269.511	347.294	324.393	264.017
PMM1031	439.141	271.167	302.732	180.155	148.614	279.409	305.555	399.964	241.951	274.585	284.328
PMM1032	28.6455	54.8489	26.0978	17.3465	57.3891	31.3778	52.37	2151.83	796.566	1219.33	443.58
PMM1033	494.801	495.755	520.564	285.062	404.486	467.919	473.242	537.81	535.332	521.541	473.651
PMM1034	560.897	1210.65	1020.84	672.302	395.162	751.247	194.166	278.061	162.515	105.949	535.179
HyPMM164	1263.15	3114.89	2311.39	1632.8	876.408	1734.9	57.5063	398.511	195.211	66.3972	1165.12
HyPMM165	36662.5	12398	45897.9	39084.1	4690.56	14821.8	141.559	1134.16	3330.99	1254.99	15941.7
HyPMM166	29.5816	53.4946	137.689	59.8179	73.997	28.4925	10.3854	19.7806	22.7903	13.0179	44.9047
PMM1035	21.6496	6.56469	18.766	6.06161	8.81228	10.3514	7.31143	8.43853	14.1133	15.1417	11.721
PMM1036	10.3728	9.02812	22.1211	8.47072	8.02208	28.1794	5.18972	2.60843	25.6955	17.465	13.7153
PMM1037	10.5697	17.4443	25.0703	11.1513	7.29523	49.3389	9.7143	6.76047	34.2721	15.4753	18.7092
PMM1038	31.1829	29.416	27.416	23.5317	19.2905	31.7615	24.1276	20.4372	25.0859	22.257	25.4506
PMM1039	36.4185	21.3511	20.6615	16.6847	14.2123	32.7173	28.2211	15.5331	24.0156	21.6533	23.1469
PMM1040	27.8294	20.7768	27.3773	27.2421	19.01	28.5024	32.0876	27.3965	28.7301	18.6365	25.7589
PMM1041	97.5572	148.275	95.2397	70.4011	120.584	75.8778	237.343	176.048	132.377	156.581	131.028
PMM1042	374.799	788.47	1000.88	531.076	464.834	751.362	372.795	342.331	491.382	432.31	555.024
PMM1043	12.4041	7.72972	5.68191	2.4471	4.48251	9.18884	35.4198	26.7038	16.6654	20.6306	14.1354
HyPMM167	0	0.407722	0	0.564714	0	7.89023	0	1.36943	2.36669	0.940424	1.35392
PMM1044	30.9592	17.4782	27.8867	9.79589	12.8465	25.7219	25.5327	18.7491	21.4236	23.8135	21.4207
PMM1045	53.6846	39.4709	99.4767	70.6794	73.5731	27.0073	13.8162	29.9866	47.4597	77.0598	53.2214
PMM1046	44.3625	41.4335	84.8921	43.242	44.7002	30.3341	37.1476	46.3156	43.524	46.8148	46.2766
PMM1047	5.50493	8.90179	7.9768	4.50904	5.45718	12.6986	2.03953	4.49905	6.25969	5.57305	6.34197
PMM1048	16.6086	11.5023	12.4731	3.87517	8.11246	16.92	19.0429	12.9647	11.6391	9.14225	12.2281
PMM1049	114.457	33.178	71.3802	27.8801	32.9223	42.0863	62.8071	86.4648	66.877	55.9947	59.4047
PMM1050	408.115	184.295	415.367	187.751	177.092	170.955	216.454	290.571	166.566	179.518	239.668
PMM1051	55.2099	55.6296	89.3246	59.5422	74.7183	63.7536	78.416	55.445	86.346	82.818	70.1203
PMM1052	121.186	80.9988	150.222	322.345	55.1971	80.9027	16.4212	35.5216	35.5337	39.819	93.8147
PMM1053	37.8662	87.1998	42.0688	20.9187	32.6376	49.0807	9.99753	12.6022	19.5188	11.8311	32.3722
PMM1054	278.719	82.0217	402.974	163.32	133.503	140.226	321.879	491.824	413.991	273.72	270.218
PMM1055	456.459	200.115	814.832	343.908	245.665	245.624	671.237	455.527	455.826	424.862	431.405
PMM1056	12.4431	10.3657	14.1393	5.77238	9.1406	17.7848	6.90306	2.99102	5.08647	4.1902	8.88167
PMM1057	72.3404	54.9669	60.3666	33.1717	36.4293	69.9016	59.033	39.781	28.0321	31.243	48.5266
PMM1058	927.584	924.916	966.737	480.854	576.323	666.725	692.162	459.158	719.178	735.823	714.946
PMM1059	178.189	240.41	280.617	137.087	165.644	162.102	141.709	93.4029	152.422	149.232	170.082
PMM1060	236.685	450.018	326.414	152.528	235.005	335.479	271.523	238.232	389.964	430.712	306.656
PMM1061	6758.38	3587.82	2438.41	1608.29	2087.93	2685.66	3323.34	2216.25	2241.72	2430.39	2937.82
Yfr1	8374.28	5312.16	4949.58	3438.17	3620.16	4736.88	6288.66	6418.81	4319.34	4209.31	5166.74
PMM1062	188.167	132.988	157.068	42.5719	93.0831	164.5	259.182	245.091	186.346	215.364	168.436
PMM1063	324.065	232.38	295.729	147.545	239.825	237.407	349.267	320.467	301.041	302.574	275.03
PMM1064	122.663	128.902	95.2343	45.1562	73.7998	87.2125	116.751	115.452	95.8802	99.0297	98.0081
PMM1065	102.863	70.0694	97.4042	39.9043	45.2617	64.7881	88.9409	105.759	107.043	88.1603	81.0195
PMM1066	387.073	268.459	362.135	335.995	344.67	304.906	252.212	285.21	331.575	252.5	312.473
PMM1067	611.637	239.326	226.285	94.1478	106.466	183.809	250.778	155.829	202.216	247.077	231.757
PMM1068	82.887	58.4013	49.1981	22.1285	38.891	44.3926	58.2515	52.4529	61.0326	69.1576	53.6793
PMM1069	301.608	161.316	297.968	175.675	210.355	191.681	262.095	269.916	236.669	210.88	231.816
PMM1070	295.383	202.33	187.581	134.387	122.54	171.921	272.415	199.022	193.801	190.897	197.028
PMM1071	213.744	105.676	115.262	55.2891	64.356	79.9749	180.604	140.566	127.683	140.02	122.318
PMM1072	25.5304	18.6368	24.578	13.9721	20.4089	25.4778	20.8837	30.9471	25.6722	22.9393	22.9046
PMM1073	166.633	129.701	159.348	93.0347	124.472	94.0056	163.837	178.709	176.095	189.369	147.52
PMM1074	333.031	222.762	265.752	236.93	236.807	201.562	371.978	371.705	359.271	368.691	296.849
PMM1075	2910.15	1510.82	4486.11	3044.46	2664.44	1751.83	3620.43	3746.94	3143.29	2823.48	2970.19
PMM1076	923.234	153.829	345.54	173.484	236.11	169.905	449.014	713.926	651.95	407.574	422.457
RNA_24	1653.11	2365.57	1008.73	686.36	1141.59	1128.65	1664.25	1105.95	1560.26	2017.21	1433.17
PMM1077	183.762	416.641	197.333	216.401	246.495	239.245	253.383	184.867	215.616	279.827	243.357
PMM1078	144.015	85.2161	125.567	112.147	136.492	87.8388	85.7773	220.647	283.192	242.484	152.338
PMM1079	404.044	520.663	609.826	304.389	355.987	296.555	307.213	283.388	354.971	330.38	376.741
PMM1080	750.26	724.332	1143.42	691.452	718.552	719.942	828.863	725.24	817.827	679.86	779.975
PMM1081	97.6001	57.2901	81.6505	53.1411	64.1117	69.0396	87.0359	85.8526	84.2299	86.8687	76.682
PMM1082	1.78182	1.62588	0.796763	0.225193	2.59286	11.6417	3.07841	1.45624	9.43772	2.81262	3.54492
PMM1083	99.7886	76.2469	107.092	68.7665	128.326	56.1555	96.3957	117.557	113.276	133.475	99.7079
PMM1084	45.1861	54.3118	47.448	17.3292	32.4851	44.3529	30.1499	29.7346	51.1682	44.8619	39.7028
PMM1085	144.711	131.861	125.558	89.4559	93.2326	97.821	133.134	146.384	142.109	111.675	121.594
PMM1086	45.5019	39.8412	46.9705	23.4921	26.8951	42.1404	36.7973	35.3084	37.6383	37.2878	37.1873
PMM1087	97.575	168.015	182.711	140.49	116.949	144.726	170.63	212.98	182.832	185.476	160.238
PMM1088	1258	1242.07	1652.06	1971.61	1346.07	1197.81	1493.3	1763.57	1250.53	1278.42	1445.35
PMM1089	1.25189	0.182772	0.223918	0.506296	0.529952	8.8425	0.203562	0.204627	2.12186	1.47549	1.55429
PMM1090	314.931	261.605	304.973	182.811	297.809	258.952	308.312	355.015	434.97	417.75	313.713
PMM1091	166.366	145.448	115.005	64.2672	95.8598	152.219	230.07	149.554	111.362	121.123	135.127
PMM1092	161.576	74.5548	167.93	144.406	151.294	84.82	105.524	124.553	116.757	111.507	124.292
PMM1093	187.034	121.625	248.149	138.632	171.868	125.698	152.941	137.758	175.353	153.729	161.279
PMM1094	59.8852	22.1559	31.9461	15.8156	20.8786	31.9098	30.4656	33.8688	36.4059	39.9	32.3231
PMM1095	127.597	30.6864	79.936	42.2875	47.8584	43.0387	82.8534	113.305	78.0869	70.6006	71.625
PMM1096	112.181	81.7142	70.7804	68.7634	76.2027	81.0327	83.5317	126.596	127.17	114.614	94.2587
PMM1097	706.307	263.826	387.019	251.806	219.579	176.169	417.216	326.38	321.207	261.626	333.114
PMM1098	859.601	439.704	1527.75	905.228	1025.81	505.834	722.837	1053.16	1038.14	815.199	889.326
PMM1099	96.1982	50.8514	97.6789	58.1341	50.5136	52.1977	72.4179	64.513	68.4578	66.506	67.7468
PMM1100	0.390373	1.7098	0	0	1.2394	9.92642	2.22167	0.638085	4.96241	0.985929	2.20741
PMM1101	60.3649	61.5398	35.4794	14.794	67.1891	48.3892	83.4227	94.6168	103.871	112.72	68.2387
PMM1102	18.0556	10.0735	14.4174	2.93391	7.02916	14.5752	23.3825	27.194	23.8266	19.9235	16.1411
PMM1103	4.38056	5.38799	5.63496	2.3662	3.23884	9.76987	4.87876	3.13874	6.48395	4.39512	4.9675
PMM1104	25.735	15.5992	31.2351	7.2019	13.6178	19.8005	21.8572	18.0279	18.1097	19.9245	19.1109
PMM1105	6.45111	2.555	4.84873	1.63063	3.8131	10.7614	2.00869	1.59853	5.7579	6.03765	4.54628
PMM1106	59.937	51.5037	54.8282	23.2012	31.5346	33.3846	22.5551	15.1154	31.3475	52.1891	37.5596
PMM1107	472.568	95.9169	421.134	295.494	263.967	135.405	373.217	394.413	233.263	181.72	286.71
PMM1108	111.806	76.4568	84.3308	51.8113	70.3828	81.4684	117.413	129.318	147.845	127.529	99.8361
PMM1109	478.526	338.604	457.834	188.609	349.677	339.091	507.747	368.835	508.8	485.444	402.317
PMM1110	980.698	412.328	339.861	138.245	231.028	427.943	283.665	339.097	467.898	453.694	407.446
PMM1111	528.771	396.792	406.452	203.585	342.948	302.733	139.384	197.806	295.42	295.733	310.962
PMM1112	213.794	79.2112	93.7967	50.1655	63.609	121.378	305.66	144.399	105.975	155.196	133.318
PMM1113	1991.3	1149.6	942.234	315.437	588.037	955.681	1497.42	913.527	1021.94	1097.07	1047.22
PMM1114	14.6078	25.8746	13.6404	9.9911	22.7346	39.9064	42.9649	22.8238	34.9542	41.7765	26.9274
PMM1115	65.4708	54.5919	63.3553	59.8714	53.1714	61.2749	61.7968	74.8441	82.1605	62.3295	63.8867
PMM1116	1518.55	1010.79	793.09	550.051	541.898	849.222	524.905	504.028	505.859	475.264	727.366
PMM1117	12935.6	6221.15	5217.37	3507.82	3533.79	5547.49	3825.04	3718	3762.25	3512.48	5178.1
RNA_8	514.316	575.312	401.792	188.12	203.314	553.467	418.151	301.655	376.895	435.534	396.856
PMM1118	128.075	53.0038	73.9551	34.6672	89.6502	77.6421	211.535	98.9031	138.451	170.648	107.653
PMM1119	4886.93	12689.8	5978.73	5905.98	9455.22	8297.45	9233.71	7871.13	12604.4	13294	9021.74
PMM1120	16.142	9.79793	12.2152	10.0435	8.07227	18.418	8.46076	11.0179	9.57083	7.5165	11.1255
PMM1121	12130.6	28878.5	9076.87	8986.74	26021.3	12447.7	29567.1	28888.1	41534.8	46430.3	24396.2
Yfr21	2.65644	4.65399	6.17685	2.68584	4.49813	25.5182	1.7278	0.868418	2.70149	4.47275	5.59599
HyPMM168	9.07617	22.7159	6.95744	9.83208	5.48879	40.2966	20.0291	22.2532	37.9093	20.1939	19.4752
TibPMM2	25.2116	15.4594	15.3321	9.17661	9.60538	32.0541	31.9762	23.0774	28.2031	34.8088	22.4905
PMM1122	82.1077	109.551	122.699	80.242	68.3546	65.45	43.9316	47.784	71.0144	85.8274	77.6962
RNA_9	6777.69	3837.76	5290.1	3690.49	2185.35	3383.87	9380.27	7199.21	6653.15	7137.06	5553.5
PMM1123	7668.16	5161.44	6005.9	5594.84	4664.54	3402.04	6538.1	5439	6948.36	7379.4	5880.18
HyPMM169	1278.56	1200.65	1113.8	891.328	962.209	739.195	723.155	764.349	1367.12	1441.81	1048.22
PMM1124	118.949	56.6667	65.3321	40.2129	70.6737	77.868	314.303	184.659	203.737	244.2	137.66
PMM1125	21.7828	28.8576	36.0756	25.6945	26.8951	61.8288	21.6454	19.7806	31.1088	16.3007	28.997
PMM1126	53.1064	25.0822	34.0625	11.4708	17.5527	28.5434	44.2748	31.9669	32.6441	39.9785	31.8682
HyPMM170	21.2987	28.6221	22.9441	26.4286	29.2004	44.1064	44.8651	34.0227	29.1261	30.1563	31.077
PMM1127	171.34	63.346	104.531	71.3985	70.2833	78.9625	88.5496	68.0261	60.4083	42.3048	81.9151
asRNA_12751	81.8786	62.4016	111.22	77.8385	88.2878	73.838	98.1791	70.2844	75.9355	69.5814	80.9445
PMM1128	146.073	118.791	153.555	103.21	169.959	95.0309	103.481	154.638	125.602	135.2	130.554
HyPMM171	25.2287	48.0628	20.3613	27.3743	23.4436	42.5939	13.5076	19.1101	24.5093	29.0097	27.3201
PMM1129	49.9723	69.2167	112.301	69.0945	72.7749	67.2759	17.3627	32.8126	52.4848	48.9021	59.2198
PMM1130	1.18385	0.288064	0.705828	0	0	10.0343	0	0.645021	2.34096	0.332215	1.55303
PMM1131	232.091	194.663	120.596	61.1774	53.9731	153.554	120.174	111.266	180.207	148.089	137.579
HyPMM172	2.23413	11.4162	8.49165	2.25886	4.1377	9.46828	0	5.02124	4.26004	12.6957	5.99838
HyPMM173	12.6516	46.1776	57.0651	19.4655	35.5108	45.07	13.4166	10.3399	20.5113	18.5235	27.8732
HyPMM174	24.8082	60.071	31.9269	18.3532	28.1758	105.565	14.7583	19.2861	46.6632	33.1108	38.2718
HyPMM175	33.4385	66.2548	32.4681	28.0128	19.2108	191.65	18.642	29.6709	97.9685	46.65	56.3966
PMM1132	586.116	514.734	923.968	498.51	441.577	457.29	834.777	615.829	446.067	523.243	584.211
PMM1133	155.473	144.648	172.254	79.8575	132.569	114.122	118.291	151.073	194.936	140.453	140.368
HyPMM176	49.7508	30.9189	21.0441	12.2355	14.2302	32.7664	37.1689	36.2645	18.2323	26.6018	27.9213
HyPMM177	398.161	80.3746	278.906	116.739	151.167	152.178	103.55	644.492	129.625	57.1192	211.231
PMM1134	826.025	307.914	680.156	882.09	412.338	367.73	321.334	341.369	298.154	350.696	478.781
PMM1135	180.997	429.024	142.107	258.009	3029.73	1325.27	1954.93	2228.76	2352.11	3427.13	1532.81
Yfr19	25.2362	11.635	11.8786	4.02876	12.651	21.5779	11.8786	11.9407	25.8893	39.1366	17.5853
HyPMM178	6.55501	11.0425	5.86229	4.07849	4.26906	25.2871	4.91942	3.29677	10.683	18.2534	9.4247
PMM1136	4.75418	2.83949	1.15957	0.436981	1.8296	13.1269	2.10832	2.8258	8.42429	3.63855	4.11437
HyPMM179	3.51336	2.13725	4.18943	1.18408	5.57732	9.92642	5.71287	6.69989	7.93986	4.43668	5.13172
PMM1137	0.366714	2.94466	0	1.48309	0.776192	19.9448	1.78888	0	7.76944	1.2349	3.63086
HyPMM180	46.8935	56.8687	75.0824	58.1185	49.6278	42.7388	3.07464	29.0528	17.3064	19.7391	39.8503
HyPMM181	110.284	162.512	118.845	47.7876	68.1438	101.605	15.5936	52.6239	101.009	129.175	90.7579
PMM1138	335.419	132.874	104.451	55.8664	76.4208	133.218	139.311	186.748	201.338	174.482	154.013
PMM1139	144.808	88.5643	184.995	97.158	108.101	87.2885	199.528	150.953	127.413	143.753	133.256
PMM1140	16.2015	15.8415	14.6223	8.34066	14.0001	24.1997	16.7069	21.4408	22.2328	18.989	17.2575
PMM1141	57.0712	39.0271	78.1736	49.4383	46.6825	45.981	47.8371	43.4532	37.0077	41.661	48.6333
PMM1142	80.2288	133.949	82.1723	28.2776	70.6766	128.47	89.7156	92.8957	104.76	107.086	91.8231
PMM1143	24.7532	41.1984	18.8905	9.00976	14.3207	37.2993	22.2716	28.3223	35.5219	24.7289	25.6316
PMM1144	47.974	23.3712	47.2749	19.9667	27.5495	29.7293	35.3549	44.0173	48.0945	33.5026	35.6835
PMM1145	237.231	305.353	447.639	226.982	267.908	251.775	375.396	324.646	244.145	212.032	289.311
PMM1146	402.285	398.064	475.87	294.022	243.336	215.507	337.8	314.392	283.429	255.316	322.002
PMM1147	359.58	401.184	471.347	256.264	271.295	308.467	378.861	335.982	340.069	304.016	342.706
PMM1148	1203.7	4716.65	3639.96	3091.52	2168.53	3455.33	925.412	1029.87	1454.02	1265.63	2295.06
PMM1149	340.069	847.054	1220.22	983.64	1003.34	405.423	1241.56	1155.29	943.261	1083.66	922.352
PMM1150	597.247	464.62	891.28	1054.41	626.296	421.075	812.315	1087.09	660.317	670.139	728.479
PMM1151	1193.16	724.782	1232.33	838.062	758.501	807.331	1323.93	1132.83	770.211	727.349	950.849
HyPMM182	56.758	85.8512	74.9967	92.0246	142.322	109.074	57.3701	68.5357	115.268	123.116	92.5316
PMM1152	641.609	683.6	884.932	532.987	707.866	731.512	703.799	860.088	924.351	724.105	739.485
PMM1152a	3484.29	3343.42	5074.42	3321.93	4271.87	4213.59	3544.31	5557.84	6471.59	4332.82	4361.61
PMM1153	121.477	66.6045	182.335	104.737	91.4905	60.3857	139.446	125.906	103.669	112.575	110.863
PMM1154	404.123	299.396	688.88	429.151	369.725	242.805	420.99	386.909	324.372	361.177	392.753
PMM1155	11.0138	20.2486	15.1396	11.3419	8.4182	18.4401	6.96457	8.66792	18.6676	15.797	13.4699
PMM1156	229.93	216.717	187.128	148.207	165.46	189.843	117.749	267.358	256.722	206.881	198.599
PMM1157	6124.57	12156.8	6663.64	4643.62	9317.7	11610.9	9306.91	9903.57	9243.03	10913.2	8988.4
PMM1158	6133.52	10325.9	8023.28	3993.92	7844.41	9425.76	6207.88	7483.96	7151.08	8097.94	7468.77
PMM1159	27.0982	24.0926	35.7304	12.8209	25.7369	35.0908	21.1841	13.2029	34.4472	28.5165	25.7921
PMM1160	66.8433	16.6286	123.251	61.4653	40.1543	25.6433	60.5957	51.7205	43.0134	43.9279	53.3244
PMM1161	99.4057	51.1108	71.1205	38.4544	64.0359	49.7601	87.8468	87.5999	102.19	76.7733	72.8298
PMM1162	126.374	50.7184	76.9434	40.1153	39.3773	46.7788	78.0254	67.8544	66.8403	75.3704	66.8398
HyPMM183	85.2738	62.865	212.175	87.9247	90.2459	80.5079	120.812	91.0829	79.4217	103.064	101.337
PMM1163	48.1939	40.2953	91.3283	40.141	38.6462	47.0876	34.6949	32.6207	37.6041	43.969	45.4581
HyPMM184	165.507	56.9011	149.926	70.1741	46.3318	95.7851	102.44	72.8683	63.7962	64.7233	88.8452
HyPMM185	327.932	85.1537	329.471	169.692	123.453	142.93	296.617	225.694	154.844	153.32	200.911
HyPMM186	209.488	76.6406	245.266	128.473	98.1306	112.969	223.368	184.842	126.81	133.82	153.981
RNA_23	253.706	239.452	124.907	367.928	555.982	88.6955	1237.61	1550.92	790.53	751.869	596.16
PMM1164	149.264	2220.1	299.544	2614.66	3078.45	255.079	3689.31	4438.98	2722.38	2636.1	2210.39
PMM1165	115.299	116.243	138.605	106.322	138.98	83.5617	229.618	185.699	166.566	177.27	145.816
PMM1166	101.653	119.87	105.396	30.4946	42.5592	62.3329	104.216	97.9141	102.714	94.5126	86.1663
PMM1167	133.117	180.022	145.668	44.643	49.8441	97.9526	124.448	89.8147	120.019	122.806	110.833
HyPMM187	14.6493	19.5277	5.69615	5.79575	5.39249	22.4941	12.9458	6.76706	25.3693	31.1	14.9738
PMM1168	28.0306	36.9794	40.6228	43.1941	62.1893	21.7073	50.5213	57.5478	52.5185	60.5589	45.387
PMM1169	746.459	1111.46	799.031	595.361	867.764	981.324	739.353	1153.55	1021.69	1085.01	910.101
PMM1170	272.703	480.454	370.316	303.293	439.103	254.778	373.785	539.41	464.34	499.162	399.734
PMM1171	523.617	1818.33	761.608	1378.69	1250.79	585.692	1269.72	1689.21	1330.36	1241.76	1184.98
PMM1172	20.0046	14.0622	17.493	10.1879	7.84113	22.6079	12.6499	8.59852	12.9347	11.2275	13.7607
PMM1173	15.1602	17.765	22.8347	10.4876	10.9776	22.8253	12.3256	12.064	22.6526	17.1292	16.4222
PMM1174	137.474	176.679	86.5815	64.6033	147.539	237.286	82.2527	141.629	213.728	152.819	144.059
PMM1175	277.412	88.2048	174.361	193.199	176.416	77.9085	140.034	218.795	244.022	213.013	180.337
PMM1176	34.5759	41.0148	33.6276	23.16	26.5291	31.4435	17.218	19.4274	42.4877	39.2963	30.878
PMM1177	56.025	70.2609	72.9723	29.7554	40.9106	55.8444	64.6716	50.273	52.3345	51.2781	54.4326
PMM1178	252.939	87.783	115.996	47.6681	67.685	101.73	145.884	162.337	90.4464	82.7316	115.52
PMM1179	848.651	464.627	385.481	211.354	317.895	336.384	1035.71	755.475	571.149	511.311	543.804
PMM1180	495.76	390.854	566.508	238.048	387.346	345.994	643.46	516.824	583.433	669.347	483.757
PMM1181	144.651	120.087	169.95	62.2289	113.464	87.5477	139.973	108.021	162.248	232.094	134.026
PMM1182	1025.61	662.133	820.664	358.079	686.785	605.555	839.53	1285.43	1846.82	1605.24	973.584
PMM1183	4222.39	2654.22	2735.79	1126.73	1764.88	1286.62	1228.79	2210.49	2858.65	2711.54	2280.01
PMM1184	792.838	635.026	600.909	305.793	442.439	312.256	301.068	354.682	425.057	479.616	464.969
PMM1185	234.665	372.179	306.094	185.66	297.071	243.983	359.332	238.873	363.184	423.906	302.495
PMM1186	1210.57	909.643	865.531	676.075	956.494	758.366	1874.45	1962.26	1340.55	1348.43	1190.24
PMM1187	19.0804	34.8481	25.2972	13.5116	20.8215	42.8437	34.8283	29.3676	28.439	26.0011	27.5038
PMM1188	275.916	178.342	183.196	89.9955	124.395	165.143	187.795	266.271	268.505	210.71	195.027
PMM1189	207.441	181.023	103.537	61.4833	119.747	130.638	182.346	222.038	220.411	230.757	165.942
PMM1190	2251.25	999.988	1524.71	767.201	1306.71	1088.95	2440.52	2408.05	2216.14	2095.28	1709.88
PMM1191	1263.42	933.55	1577.62	757.108	1188.14	1210.31	1570.22	1360.92	1059.88	1073.2	1199.44
PMM1192	103.017	105.079	121.497	57.2807	86.1425	91.2214	170.519	146.276	157.754	154.474	119.326
PMM1193	99.8379	88.9838	127.73	71.1187	61.1009	87.3474	43.3524	57.1784	85.357	79.5932	80.16
PMM1194	11.4385	30.4953	15.1221	11.0622	17.3686	15.4562	2.42602	5.28387	31.6099	30.5638	17.0827
PMM1195	10.278	21.6614	10.6744	7.71003	12.2809	14.1682	4.04336	5.69032	26.6928	28.1913	14.1391
PMM1196	242.554	187.531	345.658	199.544	180.961	178.922	238.865	270.213	252.53	231.744	232.852
RNA_10	91.2523	50.4969	46.0696	28.2739	20.2492	67.5735	69.4037	50.5208	39.9139	83.0178	54.6771
PMM1197	27.4284	18.2128	33.7554	18.4341	19.7185	18.6394	20.4795	17.7111	31.7835	31.1024	23.7265
PMM1198	46.1339	25.171	35.0202	14.5864	16.6102	22.3959	14.5005	26.1726	29.625	28.3616	25.8577
PMM1199	27.9869	27.7877	23.454	10.0918	17.1913	24.6756	5.64871	15.5153	35.2452	41.1911	22.8788
PMM1200	135.058	110.091	101.182	31.3967	67.6605	84.4292	122.985	103.009	131.001	155.895	104.271
PMM1201	28.4214	24.9875	21.5217	16.1508	24.9191	51.5796	47.1421	41.285	51.8643	37.8991	34.5771
PMM1202	73.8832	51.516	66.8728	45.0781	52.9813	43.5486	47.4336	64.5473	90.6816	70.7793	60.7322
PMM1203	140.593	106.815	117.371	45.0442	80.6746	93.8359	205.389	172.683	178.38	182.367	132.315
PMM1204	210.312	130.853	184.789	66.387	142.58	123.709	346.588	290.798	345.527	338.709	218.025
PMM1205	182.613	179.683	168.266	64.0527	145.522	169.246	212.888	216.079	268.442	274.081	188.087
PMM1206	34.8963	38.0394	37.1564	8.62285	15.5673	37.0833	11.2595	13.8763	30.5017	26.3481	25.3351
PMM1207	15.2982	12.5009	17.3571	11.0812	16.4318	24.0305	20.049	17.3547	18.4795	14.9936	16.7576
PMM1208	400.771	131.547	194.99	72.5926	69.2231	100.209	186.663	164.516	137.42	129.512	158.744
PMM1209	105.623	42.8836	99.545	29.4458	40.7437	49.1026	104.93	100.506	104.472	88.7525	76.6004
PMM1210	321.859	252.001	388.857	126.326	169.19	210.62	367.576	379.649	369.383	361.135	294.66
PMM1211	177.884	70.3084	299.891	146.448	115.561	74.227	127.854	169.941	151.462	127.598	146.117
PMM1212	91.7832	87.6513	168.244	57.8404	61.8736	65.4958	57.7553	96.9765	123.201	114.581	92.5402
PMM1213	4.69053	9.86117	4.86602	1.61243	6.05611	9.40916	5.72026	5.75018	12.7202	14.2157	7.49017
PMM1214	136.017	55.4464	132.566	53.2835	45.5038	66.4125	132.62	117.043	87.7638	81.4095	90.8065
PMM1215	43.4232	31.5684	68.7559	33.6476	36.7265	33.9396	68.0761	72.432	69.3011	57.9064	51.5777
PMM1216	17.8498	10.1591	25.9745	6.57657	10.2457	16.3476	17.095	19.9043	30.3824	21.522	17.6057
PMM1217	140.592	48.1971	183.031	79.3507	59.3273	69.7648	85.3664	105.885	103.009	102.928	97.745
PMM1218	119.856	52.9509	105.246	50.4072	49.3115	56.5073	76.0595	82.8536	75.2286	81.8695	75.029
PMM1219	132.121	175.282	227.277	118.831	112.225	187.537	102.28	97.5573	176.521	150.691	148.032
PMM1220	2.49595	7.2052	5.07314	1.26178	4.68262	11.9401	5.62659	3.98703	7.4033	6.11276	5.57885
PMM1221	50.5496	35.8895	47.0654	13.8024	32.1401	47.5134	102.061	133.236	114.517	85.0289	66.1804
PMM1222	13.1715	22.3812	25.7369	7.83369	14.2909	21.4997	13.1385	16.5542	19.6984	16.5864	17.0891
PMM1223	22.3705	11.0021	27.0426	6.32539	10.7339	12.8551	20.3456	33.2346	36.6312	23.3817	20.3923
PMM1224	231.03	215.554	224.417	62.5678	143.644	143.223	285.857	297.89	355.743	386.215	234.614
PMM1225	47.0638	33.4784	121.863	40.2312	60.4948	26.6622	85.9107	127.624	179.1	140.624	86.3052
PMM1226	74.2087	35.725	55.067	18.9192	36.2212	41.5715	65.4044	58.1655	96.6381	82.805	56.4726
PMM1227	56.5729	25.689	47.4074	27.0231	23.1001	50.3426	22.3637	24.7561	35.4858	26.4386	33.9179
PMM1228	117.034	51.7094	97.9885	15.4752	46.6194	41.0029	33.3104	57.5113	129.712	137.969	72.8331
PMM1229	109.361	80.5658	148.854	34.8994	70.3409	83.0842	251.027	179.852	253.236	235.294	144.651
PMM1230	330.607	140.546	235.97	71.0447	109.935	113.244	293.451	253.447	233.829	304.948	208.702
PMM1231	97.1719	60.4383	75.5445	18.0504	37.5339	45.0238	39.6476	72.3658	110.578	99.761	65.6116
PMM1232	556.181	121.441	213.793	85.4147	85.7378	75.0938	274.243	255.992	236.002	208.622	211.252
PMM1233	15.4295	12.3045	25.7425	4.5883	13.8592	14.1954	12.8608	5.82822	13.076	15.8277	13.3712
PMM1234	320.726	245.605	546.2	178.73	227.513	217.744	492.257	316.375	285.489	277.029	310.767
PMM1235	99.0842	150.209	144.758	59.1013	113.184	137.474	200.862	162.387	193.043	185.7	144.58
PMM1236	84.355	102.024	108.545	46.9027	76.3408	94.1929	125.397	126.732	171.531	128.348	106.437
PMM1237	13.9496	9.79134	16.9538	4.33968	10.4098	13.1374	2.03562	8.9159	16.6718	15.6583	11.1863
PMM1238	1.83684	4.18036	3.28546	2.62189	4.34529	9.08199	1.58124	1.85443	6.86763	6.0036	4.16587
[truncated: 567 more rows]
