# Supplementary material for: The transcriptome landscape of Prochlorococcus MED4 and the factors for stabilizing the core genome
Source: BMC Microbiol. 2014 Jan 18;14:11. doi: 10.1186/1471-2180-14-11 (PMC3898218; doi:10.1186/1471-2180-14-11)
Supplement: Additional file 4 — Novel ORFs and ncRNAs. [file 1471-2180-14-11-S4.xlsx]

## Sheet: NewGene
Novel ORFs and ncRNAs of Prochlorococcus MED4
sysNamea	start	end	strand	length	annotation	RPKM
						esl1d	esl3d	esl4d	esl8d	esl10d	amp3d	s6_5h	s6_10h	s24_5h	s24_10h
TibPMM1	775611	775504	-	108	hypothetical protein	49.4147	150.177	28.8605	110.119	203.848	184.489	57.3932	156.597	221.351	225.832
TibPMM2	1070560	1070664	+	105	hypothetical protein	25.2116	15.4594	15.3321	9.17661	9.60538	32.0541	31.9762	23.0774	28.2031	34.8088
TibYfr1	770274	770560		286		30.1902	25.665	66.9868	21.2511	16.9864	29.4223	20.8169	27.1723	27.8522	25.4162
TibYfr2	775226	775481		255		34.2301	67.3905	48.7021	20.4507	31.835	48.3559	8.43329	8.05354	30.3274	34.4934
TibYfr3	819943	820175		232		61.3879	27.1042	30.9923	28.0304	13.6222	56.6483	45.0798	20.2302	17.2015	17.0879
TibYfr4	1075212	1075483		271		45.2474	16.0765	15.7566	14.5746	14.4081	53.1721	40.0426	17.0172	15.6097	9.10172
TibYfr5	1208735	1209056		321		163.62	53.3668	82.2821	42.2375	59.4744	85.3605	210.255	258.097	112.11	108.857
a Novel ORFs reported by this study named TibPMM## sorted by their coordinates on genome; Novel ncRNAs reported by this study named TibYfr## sorted by their coordinates on genome.
